# Supplementary material for: Disease Modeling and Disease Gene Discovery in Cardiomyopathies: A Molecular Study of Induced Pluripotent Stem Cell Generated Cardiomyocytes
Source: Int J Mol Sci. 2021 Mar 24;22(7):3311. doi: 10.3390/ijms22073311 (PMC8037452; doi:10.3390/ijms22073311)
Supplement: Supplementary file 1 [file ijms-22-03311-s001.zip]

Archive with 6 entries (6 files):
- Figure S1.pdf
- Figure S2.pdf
- Table S1.xlsx
- Table S2.docx
- Table S3.docx
- Table S4.xlsx
