# Supplementary material for: Disease Modeling and Disease Gene Discovery in Cardiomyopathies: A Molecular Study of Induced Pluripotent Stem Cell Generated Cardiomyocytes
Source: Int J Mol Sci. 2021 Mar 24;22(7):3311. doi: 10.3390/ijms22073311 (PMC8037452; doi:10.3390/ijms22073311)
Supplement: Supplementary file 1 [file ijms-22-03311-s001.zip › Table S1.xlsx]

## Sheet: Supplementary table S1
Table S1: Genes/mRNAs that showed significant differential expression between iPSCs and their differentiated CMs.
Entrez ID	Symbol	Corrected P-value	P-value	Regulation	FC (abs)	FC	Log FC	Normalized Read Count (Log2)
								CM-1	CM-2	CM-3	CM-4	CM-5	CM-6	CM-7	CM-8	CM-9	CM-10	CM-11	CM-12	iPSC-1	iPSC-2	iPSC-3	iPSC-4	iPSC-5	iPSC-6	iPSC-7	iPSC-8	iPSC-9	iPSC-10	iPSC-11	iPSC-12
4624	MYH6	1.98354e-16	1.01682e-18	up	8334.33	8334.33	13.0249	15.7897	16.4256	16.2322	15.5564	15.5869	15.1693	15.2525	15.9144	17.1057	15.0624	15.7663	16.4614	2.75145	0.951409	2.17128	4.97894	0.981771	2.53031	6.1509	2.51131	2.89236	3.58738	3.26209	1.25531
4635	MYL4	5.83553e-19	6.93674e-22	up	3858.97	3858.97	11.914	12.8683	12.9608	12.9684	12.3277	11.8027	12.1	12.1768	12.5655	13.8721	11.7512	11.9533	12.846	0	0	0	1.97369	0	0	2.45145	0	0.432928	0.744741	1.62208	0
5265	SERPINA1	7.02143e-14	1.48149e-15	up	3090.56	3090.56	11.5937	12.2242	11.8304	11.5925	14.4809	12.0304	14.4331	15.2932	9.61678	10.0138	10.5955	8.85168	11.4432	0	0	0	1.29938	0	0.945351	0	0	0	0	1.03712	0
4607	MYBPC3	9.34028e-18	2.00913e-20	up	2610.65	2610.65	11.3502	12.658	12.3277	13.3056	11.5521	11.7068	11.3628	12.1114	11.8879	13.8096	12.0385	10.6559	11.9267	0.259598	0.214444	0.0719387	1.79712	0	0.945351	2.81402	0.586078	0	0.159778	1.35905	0.933378
165904	XIRP1	2.59521e-19	2.89213e-22	up	2233.35	2233.35	11.125	11.316	11.4695	10.9984	11.4962	11.2406	11.11	11.0851	11.3365	13.321	10.6703	10.1769	11.5085	0	0	0	0	0	0	2.22906	0	0	0	0	0
4634	MYL3	9.92579e-19	1.25363e-21	up	2172.06	2172.06	11.0849	11.7756	12.0633	12.795	10.9607	10.6821	11.2187	11.2666	11.0353	12.7406	11.1391	10.0485	11.4853	0.345328	0	0	2.22072	0	0.945351	0.644094	0	0	0	0.0371208	0
58498	MYL7	7.99902e-17	3.30128e-19	up	2003.69	2003.69	10.9684	14.7263	14.1981	15.7676	13.2985	13.6323	13.6816	14.0011	14.22	15.8838	14.0175	13.1508	13.8989	3.34706	2.65451	2.3342	4.81373	2.04231	3.11528	5.28275	3.06001	3.35057	3.7363	3.18509	1.93338
5350	PLN	1.69639e-19	1.26032e-22	up	1699.32	1699.32	10.7307	11.0324	10.8882	12.778	9.92508	10.8097	10.3382	10.681	10.3911	11.909	11.3183	9.77123	10.8497	0	0	0	0.977452	0	0.945351	0	0	0	0	0	0
7276	TTR	1.12215e-12	4.14346e-14	up	1691.58	1691.58	10.7242	10.6338	11.86	7.69883	12.8107	13.2211	12.98	11.8249	9.27148	7.75425	6.91011	11.401	12.3237	0	0	0	0	0	0	0	0	0	0	0	0
4878	NPPA	1.05215e-14	1.32106e-16	up	1581.26	1581.26	10.6269	12.8766	12.3442	13.1938	9.40857	10.5338	10.2646	11.8818	12.5535	12.0957	10.6282	9.09293	10.9145	1.28108	0.403477	0.20149	0	0	0	3.55098	0.776901	1.22761	0.744741	0.079765	0
9421	HAND1	2.59521e-19	2.87276e-22	up	1511.16	1511.16	10.5614	11.5714	11.2585	10.5521	9.64271	10.0899	9.51548	10.7675	9.95455	11.6047	11.5981	11.8823	11.0959	0.844561	0	0	0.562414	0	0	1.22906	0	0	0.159778	0	0
27063	ANKRD1	5.06782e-14	9.60993e-16	up	1508.02	1508.02	10.5584	13.6999	13.3723	13.4839	12.7744	13.4723	13.3362	13.7972	13.499	15.7143	13.55	13.4588	13.8884	3.06695	3.79941	0	3.83663	3.60068	1.94535	5.30247	0	4.04764	2.5521	4.40282	4.79136
150572	SMYD1	2.444e-18	3.99465e-21	up	1486.38	1486.38	10.5376	11.2703	11.5247	11.2147	11.4956	11.2993	11.1535	11.3242	11.6466	12.47	9.94589	10.3917	11.6927	0.844561	0	0	1.78481	1.49634	1.53031	2.22906	0	0	0.159778	0	0.933378
4625	MYH7	1.28229e-15	1.01936e-17	up	1331.12	1331.12	10.3784	12.5424	9.67359	11.657	9.94189	10.7478	10.7838	11.8579	11.2048	12.7472	10.663	8.33366	9.29882	0	0	0	1.82545	0	0	1.41809	0.922506	0	0.744741	0	0
174	AFP	3.9334e-12	1.91118e-13	up	1053.01	1053.01	10.0403	13.0037	12.5405	12.5137	14.7817	12.7682	14.2945	15.6009	8.96845	9.78094	11.1232	10.9171	13.7892	3.84456	4.03887	2.96082	2.06491	0.759379	0.945351	3.22906	2.60058	2.60606	3.20417	1.62208	1.7227
2626	GATA4	9.6409e-16	7.44914e-18	up	929.199	929.199	9.85984	11.9262	11.4593	12.685	11.1035	11.7655	11.0843	10.5664	10.404	12.126	12.5207	10.6782	11.3474	0.259598	1.62948	1.06774	2.67789	1.49634	2.75271	3.73156	0	0.432928	0.744741	2.03712	2.51834
146862	UNC45B	2.26196e-17	6.58101e-20	up	927.247	927.247	9.85681	11.0608	11.2747	10.8291	11.0654	11.0007	10.5112	10.7152	11.2045	12.569	10.5204	10.2561	11.7166	0	0	2.06774	2.43688	0.759379	2.26728	1.96602	0.600578	1.01789	1.48171	1.84448	0
2244	FGB	3.91081e-12	1.89439e-13	up	910.868	910.868	9.8311	10.0888	9.9224	8.57715	12.3113	12.0143	12.3324	13.0414	5.97915	7.71666	8.21946	8.37268	10.5173	0	0	0	0	0.174416	0.945351	0	0	0	0	0	0
140828	LINC00261	4.57728e-11	3.73052e-12	up	877.199	877.199	9.77676	9.54394	11.4639	5.27433	12.4137	12.6529	12.7301	11.2793	8.34975	8.2217	6.5012	10.7377	11.8719	0	0	0	0.977452	0.174416	0.945351	0	0	0	0	1.62208	0
283120	H19	3.89861e-14	6.98042e-16	up	809.994	809.994	9.66177	16.4387	14.8668	17.2646	13.1179	13.3944	12.8392	14.2615	12.3954	14.5239	16.8562	13.8586	13.4706	5.32793	4.51049	4.82085	5.25924	3.96688	4.89815	4.0921	4.87029	4.92975	4.75926	4.86359	5.04816
84675	TRIM55	2.34245e-19	1.95835e-22	up	803.233	803.233	9.64967	10.1685	10.2756	10.6466	9.5816	9.69956	9.31285	10.3125	10.1434	11.3469	9.66704	10.1053	10.6178	0	0.214444	0	1.56241	0	0.945351	1.64409	0	0	0.159778	0.622083	0.933378
253017	TECRL	1.63672e-14	2.38333e-16	up	767.618	767.618	9.58424	11.4381	9.32309	13.3103	9.3157	9.75863	8.87709	9.39184	8.87399	10.121	11.4165	7.80837	8.54378	0	0	0	0.977452	0	0.945351	0.644094	0.600578	0	0	0	0
1482	NKX2-5	1.22124e-21	4.53656e-25	up	758.087	758.087	9.56622	9.54853	10.1035	9.53023	9.98393	9.21887	9.34835	9.20344	9.97119	10.7309	8.36442	9.4051	10.1631	0	0.214444	0	0.562414	0	0	0	0	0	0	0	0
4060	LUM	2.5796e-14	4.17795e-16	up	756.994	756.994	9.56414	12.3224	10.8861	10.2731	7.23334	8.71345	9.19861	11.1781	9.74848	8.79993	12.4099	10.18	9.44824	0	0.951409	0	0.977452	0.174416	0.945351	0	0	1.01789	0	0.0371208	1.51834
4879	NPPB	1.77295e-16	8.82521e-19	up	741.291	741.291	9.5339	10.0154	9.82284	11.0041	8.29011	9.13395	9.56124	10.3961	9.55559	12.4319	10.5868	9.2661	9.10183	0	0	0.260384	1.29938	0	0	1.22906	0	0	0	1.03712	0.933378
653	BMP5	8.4042e-16	6.05652e-18	up	698.07	698.07	9.44723	11.5788	10.4465	11.5098	10.5019	10.3272	9.44416	10.0982	9.90353	11.5454	11.6339	9.85185	11.1799	1.58153	1.79941	0	2.88434	1.34434	2.53031	0	0	1.01789	0.481706	2.49655	0.51834
1281	COL3A1	6.33193e-12	3.39177e-13	up	687.05	687.05	9.42427	15.3589	13.7544	14.4853	10.8435	13.0586	11.3648	12.2993	12.5751	14.385	15.7419	10.9262	11.9908	4.34706	4.08891	0	4.59216	3.26188	3.80333	3.96602	3.06001	4.66175	2.15978	4.70955	5.0419
9464	HAND2	2.13795e-17	6.03583e-20	up	677.019	677.019	9.40305	10.5987	9.51817	11.6889	9.00479	8.87294	8.53596	8.72899	8.98224	10.0251	10.7195	8.89906	9.05368	0	0	0	0.562414	0	0	1.22906	0	0	0	0	0
115701	ALPK2	1.15612e-16	5.31243e-19	up	659.547	659.547	9.36533	11.9778	11.8851	12.0187	12.1386	11.4107	11.2761	12.05	11.85	12.7909	10.7528	11.1771	12.0949	1.2596	2.43684	2.70664	3.78481	2.49634	1.94535	4.45145	1.92251	1.43293	1.74474	1.35905	3.49847
336	APOA2	8.81564e-14	1.94521e-15	up	652.294	652.294	9.34938	9.31807	10.6639	8.87853	10.755	10.7374	10.897	10.6708	6.72846	7.44079	6.90333	10.5956	11.1735	0	0.214444	0	0	0	0	0.644094	0.600578	0	0	0.622083	0.488593
51778	MYOZ2	8.94072e-17	3.78619e-19	up	648.552	648.552	9.34108	10.264	9.28278	11.5072	8.28736	9.21887	8.77604	9.29501	9.10985	11.0213	9.83898	7.51811	8.57392	0	0	0	0	0	0	0	0.600578	0	0	0	0
2982	GUCY1A3	5.33695e-17	1.94287e-19	up	604.611	604.611	9.23986	11.0516	9.55034	10.8143	9.4759	9.10769	9.34163	9.54661	8.84171	10.1804	11.1468	9.15081	9.74843	1.58153	0.214444	0	0.562414	1.17442	0	1.64409	0	0	0	1.90106	0
6909	TBX2	7.27913e-22	2.16319e-25	up	591.53	591.53	9.20831	9.22028	8.70789	10.034	9.59764	9.04529	8.7064	8.61596	8.85157	10.4186	9.47542	9.05212	9.41859	0	0	0	0	0	0	0.644094	0	0	0	0	0
2627	GATA6	1.15612e-16	5.25785e-19	up	580.842	580.842	9.182	10.3438	9.82093	11.2919	9.86012	10.6425	9.61223	9.59768	9.04787	10.567	10.6745	9.6601	10.0904	1.84456	2.53637	0	0.562414	1.17442	0	2.22906	0	0	1.15978	0	1.51834
23676	SMPX	1.90501e-20	9.90719e-24	up	578.355	578.355	9.17581	9.66312	9.06064	10.1403	8.796	8.63391	8.99302	9.59506	9.0363	10.443	8.96577	7.85185	8.93077	0	0	0	0	0	0	0	0	0	0	0	0
27129	HSPB7	1.41152e-15	1.16129e-17	up	540.734	540.734	9.07878	11.9841	11.2325	12.3684	10.9287	10.7446	10.4031	11.0636	11.2342	12.3868	10.5429	9.77169	11.2065	0.844561	0.214444	2.05082	2.78481	1.98177	3.53031	3.35338	2.21469	1.75486	1.07816	1.86731	3.24662
30061	SLC40A1	2.57875e-19	2.49062e-22	up	533.328	533.328	9.05888	10.4207	9.28567	9.38615	9.76964	9.94308	9.45127	9.01955	7.59716	9.68647	9.92996	8.78772	9.28042	0.259598	0.214444	0	0	0	0	0.644094	0	0.432928	0.744741	0.622083	0.933378
6910	TBX5	1.41883e-15	1.19317e-17	up	522.879	522.879	9.03033	10.269	9.53695	11.9003	7.69755	8.51691	7.81332	8.79154	8.84025	8.56511	10.4002	8.04088	9.72874	0	0	0	0.562414	1.17442	0	0	0	0	0	0	0
1158	CKM	7.99902e-17	3.32797e-19	up	476.703	476.703	8.89695	9.26189	9.80539	10.9201	9.15234	8.86296	8.64155	9.05063	9.55792	10.7071	8.50527	8.97934	10.4766	0	0	0.260384	1.29938	0	0	0.644094	2.09627	0.403782	0	1.03712	1.4167
79933	SYNPO2L	8.07905e-15	9.36353e-17	up	434.763	434.763	8.76408	10.8839	10.4893	11.4463	9.42945	10.2392	9.54842	10.4326	10.2043	12.5608	10.4221	8.9865	9.84717	0.64042	0	2.25315	1.29938	1.49634	1.86202	2.19147	0	1.89236	1.74474	3.1838	2.75713
57057	TBX20	7.32364e-17	2.88375e-19	up	432.005	432.005	8.7549	9.297	9.00197	8.19654	9.54444	9.89855	8.34614	8.2167	9.07092	10.4724	8.98929	6.64407	9.57523	0.383926	0	0	0	0	0	0.966022	0	0	0	0.844476	0
3026	HABP2	2.68164e-10	2.95891e-11	up	418.318	418.318	8.70846	8.79011	9.21496	4.48583	11.464	11.4839	11.6829	11.7557	6.80488	6.69034	5.98988	6.82848	9.31039	0	0	0	0	0	0	0	0	0	0	0	0
3481	IGF2	1.66104e-12	6.57752e-14	up	416.744	416.744	8.70302	15.3118	12.8631	14.4167	11.8576	11.8619	11.3852	12.4069	10.6497	12.4157	15.4859	9.97335	11.0811	3.59945	3.27274	2.61794	4.06491	3.60068	4.40478	3.14659	3.98678	3.98752	3.48171	4.60207	4.50766
2	A2M	1.34039e-15	1.0755e-17	up	406.216	406.216	8.6661	11.0578	9.23944	9.20263	10.2962	9.16768	9.72887	9.80168	10.0877	11.8717	9.9686	8.52868	10.668	2.16649	1.79298	0	1.14738	1.77373	1.53031	1.80252	0	2.00278	1.74474	1.66473	0
7448	VTN	8.45365e-14	1.84649e-15	up	402.466	402.466	8.65272	9.63748	9.95401	8.19309	11.4231	11.0325	11.3589	11.1451	7.80285	8.13881	8.78973	8.89976	9.77458	0.83491	1.65185	2.06774	1.5135	0	0	0	1.97562	1.75486	1.48171	1.03712	0
2243	FGA	9.28161e-13	3.33752e-14	up	389.284	389.284	8.60468	9.125	8.87606	7.78129	10.5397	9.957	10.4886	10.7016	5.11867	6.34337	6.99695	8.02873	9.29923	0	0	0	0	0	0	0	0	0	0	0	0
1393	CRHBP	4.48444e-15	4.73099e-17	up	381.034	381.034	8.57377	10.177	9.18545	7.99219	9.2143	9.92461	9.21542	9.034	6.7517	8.55775	10.5248	8.20897	9.67539	0.259598	0	0	0	1.17442	1.94535	0	0	0	0.159778	2.03712	0
335	APOA1	1.0928e-12	4.00259e-14	up	365.825	365.825	8.51501	9.57531	10.0514	9.65211	10.5616	10.4404	10.398	11.0824	5.81477	7.1769	8.04379	9.79996	10.5847	2.2596	1.21444	1.71982	1.43688	0	1.94535	0.214301	0	0.432928	0	0.844476	0.933378
8048	CSRP3	5.94768e-16	4.12808e-18	up	340.949	340.949	8.41341	9.20777	8.6578	9.9638	7.06907	7.959	7.22098	8.80332	8.7058	10.7793	7.98936	7.21093	8.03787	0	0	0	0	0	0	0.644094	0	0	0	0	0
3158	HMGCS2	2.32947e-10	2.51083e-11	up	336.991	336.991	8.39657	7.83383	9.32413	5.27433	10.767	11.7681	10.9897	9.99565	6.04425	5.46446	4.96505	8.8729	9.45941	0	0	0	0	0	0	0	0	0	0	0	0
3490	IGFBP7	5.28074e-15	5.72297e-17	up	319.881	319.881	8.32139	10.2911	10.1505	9.95743	9.28737	8.71884	9.89104	11.4938	10.5358	9.35278	9.16189	10.2422	9.62659	2.49394	1.71694	1.26038	0	1.82048	0	3.01337	0.602243	2.75486	0.745791	1.92624	2.51834
5649	RELN	7.90931e-15	8.99052e-17	up	310.336	310.336	8.27768	11.233	10.0484	11.0915	11.6965	10.7941	10.1963	10.7668	9.89679	11.96	11.8608	9.44203	10.9346	1.84456	3.39395	2.99374	3.75881	3.42234	3.53031	3.10353	0.600578	2.55394	0.967133	2.38195	2.03771
64091	POPDC2	9.34028e-18	2.15118e-20	up	303.084	303.084	8.24357	10.613	10.2263	11.0715	9.89326	10.0138	9.96905	10.2928	10.0145	11.8276	9.92269	8.99511	10.4437	2.06695	1.63668	1.89824	1.82627	2.49634	3.24652	1.65845	2.50747	2.01789	1.06282	1.82626	2.11661
5239	PGM5	3.66214e-21	1.63246e-24	up	300.179	300.179	8.22968	8.64071	8.36376	7.91312	8.76938	8.01197	7.78096	8.5438	8.86253	9.50062	7.79812	7.9865	8.63399	0	0	0	0	0	0.530314	0.5852	0.106469	0.456775	0	0.370545	0
6926	TBX3	2.18107e-12	9.29743e-14	up	297.536	297.536	8.21692	8.91812	10.4261	6.77272	11.4957	11.4175	11.6892	10.7686	9.22614	8.98397	7.26086	10.8825	10.982	1.71903	2.15304	0	1.97745	1.17442	1.53031	2.22906	1.92251	1.01789	1.74474	2.49655	2.25531
8110	DPF3	1.66818e-16	8.1798e-19	up	293.742	293.742	8.1984	9.52413	8.69175	9.69711	8.43323	8.8504	7.44653	8.06322	8.38803	9.91044	9.43345	7.41575	8.78892	0.259598	0.214444	0.845346	0.977452	0.759379	0	0	0	0	1.84684	1.35905	0
164312	LRRN4	5.7775e-16	3.90604e-18	up	278.969	278.969	8.12396	10.5465	9.86347	9.72656	9.29287	9.10333	9.38596	9.26589	9.81672	10.8069	10.7706	8.43681	9.0495	0.844561	1.71883	2.06774	1.56241	1.36424	0.945351	1.96602	0.600578	2.40404	2.74474	2.35905	0
147381	CBLN2	3.20645e-18	5.7173e-21	up	268.773	268.773	8.07025	9.07255	8.49998	8.10322	8.654	8.45041	8.27542	8.12759	6.24071	9.20895	7.98021	8.33799	8.1253	0.844561	0	0	0	0	0	0.644094	0	0	0.744741	0	0
7139	TNNT2	5.94768e-16	4.15366e-18	up	263.299	263.299	8.04056	13.912	13.8165	15.0949	12.9736	12.9826	12.8117	13.6286	13.5657	14.4849	13.3848	12.9887	13.7618	5.49456	5.79157	5.92398	5.16152	3.83117	4.56006	5.26492	6.88289	6.33793	6.58184	5.09317	5.99562
2625	GATA3	1.35443e-14	1.84946e-16	up	260.904	260.904	8.02737	7.69583	8.98883	7.89392	9.68027	9.00521	8.89209	8.68201	8.48254	7.93937	8.34092	10.4355	9.42019	2.58153	0.214444	0	0	0	0	0.644094	1.18554	0	2.24724	0	2.25531
3670	ISL1	1.66835e-15	1.43781e-17	up	255.081	255.081	7.99481	7.9298	8.70744	8.51874	9.03316	8.17056	8.79396	9.18308	9.46663	9.79495	7.73588	10.478	9.86466	1.84456	0.629481	0.845346	0	0.174416	0	1.81402	1.18554	1.53054	2.15978	0.0371208	1.51834
93649	MYOCD	9.21257e-15	1.13617e-16	up	245.029	245.029	7.93681	11.8172	11.852	10.6659	11.7568	11.4516	10.784	11.2159	11.931	12.8613	10.8014	10.7768	12.3806	3.545	4.61817	2.58231	3.4693	3.4132	2.26728	4.81402	3.12414	1.75486	5.17101	4.00244	4.29093
3172	HNF4A	8.66253e-12	5.0111e-13	up	244.082	244.082	7.93122	7.85587	8.78175	5.27433	10.1365	9.77623	10.006	9.66816	5.76151	6.25277	5.42591	7.59507	9.16058	0.259598	0	0.260384	0	0	0	0	0	0	0	0	0
100128893	GATA6-AS1	4.52836e-17	1.61487e-19	up	230.489	230.489	7.84855	8.58173	7.63929	10.0023	7.19059	7.97959	6.62487	6.88318	7.88978	8.71561	8.07896	7.68935	7.98438	0	0	0	0	0	0	0.644094	0	0.432928	0	0	0
7200	TRH	1.1084e-12	4.06797e-14	up	226.464	226.464	7.82314	9.6413	8.86676	11.2652	6.75002	8.06492	6.44653	7.47552	6.72232	7.27489	9.92423	7.18118	8.11616	0.259598	0	0	0.977452	0	0	0	0	0	0	0.359049	2.25531
9162	DGKI	9.43947e-16	7.15324e-18	up	226.105	226.105	7.82085	9.89495	10.1795	9.07311	10.5532	10.2598	9.32376	9.60927	10.6788	11.7358	9.50835	10.3482	11.4435	2.06695	2.87741	2.84535	2.88434	3.09304	2.11528	3.05009	1.92251	0.432928	2.3297	2.62208	2.51834
83483	PLVAP	1.54516e-17	4.24746e-20	up	224.347	224.347	7.80959	8.85188	8.61239	7.65591	8.65887	9.10207	8.34835	7.70655	7.17905	7.29716	9.55017	7.9756	8.53332	0	0.951409	0.845346	0.562414	0	0.945351	0.644094	1.18554	0	0	0.622083	0
140628	GATA5	7.78933e-17	3.12499e-19	up	221.794	221.794	7.79308	8.84381	8.46272	9.50416	8.56576	8.89197	8.00442	7.66816	7.45254	8.25374	9.36376	7.53774	8.48419	0	1.21444	0.260384	0	0.174416	0	0.644094	1.18554	0	0.744741	1.35905	1.93338
7135	TNNI1	2.92185e-18	4.99276e-21	up	206.564	206.564	7.69045	12.6041	12.5258	13.4917	11.8372	11.533	11.4655	11.7924	12.1808	13.4292	12.2619	11.5953	12.2137	4.32658	4.49619	4.9586	4.37606	4.71358	4.19328	5.27108	4.93065	4.58268	4.3955	3.94401	4.45694
10699	CORIN	1.58612e-15	1.35516e-17	up	206.226	206.226	7.68808	9.77513	9.86123	9.2801	9.23091	8.92871	8.67434	9.64496	10.1641	8.83997	7.4939	7.33009	9.94268	1.2596	2.32992	0.260384	1.29938	1.17442	0.886458	0.644094	1.60058	2.01789	2.15978	1.84448	1.43218
91807	MYLK3	9.34028e-18	2.09816e-20	up	206.156	206.156	7.68759	12.3568	11.6451	12.23	11.4004	11.602	11.0854	10.9798	11.6762	13.1991	12.0908	10.3171	11.6883	3.78316	3.71694	4.34785	4.37457	3.9293	4.53031	4.39898	4.18554	3.98752	3.39659	3.68098	3.68827
7042	TGFB2	3.34089e-17	1.11694e-19	up	197.398	197.398	7.62496	11.9446	11.1399	11.7282	11.8277	11.2369	11.243	10.6294	11.2059	12.9408	12.3596	10.59	12.1354	4.11758	4.15304	3.71982	3.70537	3.34434	3.64579	3.50207	5.00997	3.24028	4.01776	4.52897	4.49671
79804	HAND2-AS1	9.65876e-17	4.23378e-19	up	185.126	185.126	7.53237	8.55998	7.16238	9.59673	7.32946	7.07218	6.26957	6.95912	7.2089	7.54041	8.44763	6.6196	7.62243	0	0	0	0	0	0	0	0	0	0	0	0
4212	MEIS2	1.12143e-17	2.75479e-20	up	181.377	181.377	7.50285	10.3366	10.4147	10.6203	10.6871	10.5008	10.7954	10.4566	10.427	10.6283	10.6731	10.1326	10.7289	3.25407	3.27334	2.06774	3.52009	3.87486	3.19328	2.96602	3.7705	1.43293	1.96713	3.79201	3.25531
6920	TCEA3	2.34245e-19	2.08837e-22	up	180.033	180.033	7.49212	7.69302	7.6509	8.49518	7.91352	7.51005	7.81956	8.28046	7.73481	7.44266	6.29895	7.18627	8.23863	0	0	0	0	0	0	0.644094	0.600578	0.754856	0	0.359049	0
4211	MEIS1	8.46909e-15	1.01707e-16	up	170.937	170.937	7.41732	9.62365	9.56201	9.55775	9.00626	8.66295	8.81672	9.66713	9.69713	9.69822	9.4912	10.4918	9.86315	2.42952	0.951409	0.845346	1.97745	3.76777	2.26728	2.67972	0	2.24028	2.0434	3.40968	2.51834
59	ACTA2	5.62562e-16	3.71976e-18	up	170.911	170.911	7.4171	12.6375	12.9489	13.4394	12.7115	12.483	12.2682	11.1194	12.2992	14.2757	12.6117	12.2525	13.587	6.0497	5.27778	5.24083	4.97836	4.31659	5.65273	5.01448	6.1714	4.81049	4.44061	5.89764	5.77851
3212	HOXB2	2.95942e-16	1.73695e-18	up	169.849	169.849	7.40811	8.20544	7.89726	8.68447	6.49004	6.26486	6.89905	7.96933	6.94492	8.33311	8.98388	8.38314	7.59403	0	0	0	0	0.759379	0.945351	0.644094	0	0.432928	0	0.0371208	0.933378
11155	LDB3	2.24761e-16	1.21898e-18	up	167.274	167.274	7.38607	11.6845	11.8497	11.9453	10.8866	11.173	10.7243	11.4325	11.4956	12.615	10.7792	9.6549	11.6127	2.58153	3.32992	4.09631	4.24932	4.12861	3.78329	4.52674	3.9824	3.96025	4.91467	3.92659	3.74073
70	ACTC1	2.04939e-18	3.04515e-21	up	163.244	163.244	7.35089	14.888	15.3378	15.6441	14.6192	14.8278	14.5602	14.9244	15.1273	16.7483	14.7794	15.0048	15.7853	7.32299	7.57826	7.43531	8.13905	7.6267	7.46	8.28521	8.1949	8.41877	7.91967	7.68271	7.9723
3213	HOXB3	5.37125e-12	2.78539e-13	up	162.174	162.174	7.3414	9.78445	8.54852	10.2531	6.11107	6.91428	6.30797	7.07014	7.5472	8.62412	10.2456	7.71546	7.38622	1.71903	0	0	0	1.98177	1.53031	0.644094	0	0.432928	0	0	2.1033
57105	CYSLTR2	2.2822e-14	3.56064e-16	up	161.076	161.076	7.3316	7.78704	7.03727	4.83376	8.1724	7.39978	6.89905	5.56125	8.09093	9.47056	7.03922	7.45757	8.23033	0	0	0	0	0	0	0	0	0	0	0	0
115361	GBP4	1.41883e-15	1.20169e-17	up	160.205	160.205	7.32377	9.77503	9.01349	8.48529	8.93729	9.23629	9.07131	8.58191	7.03609	8.95556	10.3488	7.71217	8.37867	1.94217	2.32992	1.96082	0.147377	1.49634	1.54626	1.51856	1.60058	0.72571	1.14163	1.84448	1.39281
442721	LMOD2	3.1042e-15	3.04424e-17	up	155.015	155.015	7.27627	7.50071	6.57695	7.46935	6.77917	6.97094	6.84246	7.86261	8.8094	9.72372	6.97329	5.65022	6.61366	0	0	0.260384	0	0	0	0	0	0	0.159778	0.0371208	0
1404	HAPLN1	6.52986e-15	7.22844e-17	up	149.471	149.471	7.22373	11.4829	11.7316	9.2835	11.7502	11.8186	11.4768	11.863	11.9663	13.2062	11.5438	12.8205	12.6253	5.2596	5.65185	4.98285	4.28123	4.24051	3.94535	4.85355	3.9929	4.01789	4.06667	5.0144	4.57723
5308	PITX2	5.91493e-12	3.12006e-13	up	149.041	149.041	7.21956	10.0575	8.55602	9.1994	7.56961	8.61697	6.81332	7.7677	7.63011	9.83462	10.7456	8.09371	8.60047	1.58153	2.62948	0	1.14738	2.69798	1.94535	3.10353	0	0	0.159778	0.844476	2.74073
825	CAPN3	8.78472e-16	6.40749e-18	up	144.023	144.023	7.17015	10.8753	10.4639	9.29406	11.5196	10.7682	10.3439	10.2021	11.0917	12.3112	9.42624	9.77953	11.3021	3.65568	2.83893	3.62414	3.33782	3.49634	2.26728	3.81402	3.97174	3.61879	3.57391	3.61906	3.51834
101929550	LOC101929550	8.55257e-14	1.87445e-15	up	143.122	143.122	7.1611	6.75578	7.3586	6.54996	9.49396	8.47722	7.98416	7.62457	5.5175	7.92131	6.39227	7.66814	8.52695	0	0.214444	1.84535	0	0	0	0	0	0.432928	0	1.84448	0
2151	F2RL2	5.29696e-13	1.64104e-14	up	138.474	138.474	7.11347	7.65857	8.23394	5.72684	8.48404	9.44043	8.72217	8.32007	6.74076	5.30974	7.58619	7.08317	8.3704	0	1.43684	1.26038	0.562414	0	0	0	0	2.01789	0	1.03712	0
8736	MYOM1	2.46327e-17	7.60558e-20	up	137.979	137.979	7.1083	11.0201	10.9666	10.956	10.7033	10.5101	10.51	10.9644	10.9802	12.0683	10.5889	9.55763	11.5183	3.06695	3.7841	2.78395	3.99982	4.01877	4.53392	3.64409	4.09243	4.35227	3.48171	4.10493	3.18131
137814	NKX2-6	7.50971e-20	4.46342e-23	up	137.46	137.46	7.10287	7.34386	7.47133	6.87455	6.93957	6.7713	6.71083	6.52733	7.53846	8.34334	6.2501	7.51969	7.30311	0	0	0	0	0	0	0	0	0	0	0.359049	0
7472	WNT2	9.0372e-16	6.78125e-18	up	134.798	134.798	7.07465	7.16447	7.18403	5.83376	8.34963	7.02539	7.17589	6.9052	7.55223	8.38853	6.55715	4.91325	7.84632	0	0	0	0	0	0	0	0	0	0	0	0
282996	RBM20	1.41883e-15	1.19268e-17	up	134.623	134.623	7.07278	10.1097	9.53866	9.8988	9.44592	9.75109	8.92653	9.2051	9.70861	11.8509	10.2685	8.79589	9.85905	3.06695	2.58368	2.84535	2.67789	2.87486	1.94535	3.31085	2.30102	1.75486	2.74474	4.12458	2.25531
338	APOB	2.52579e-11	1.81647e-12	up	132.027	132.027	7.04468	10.5498	11.1559	9.26996	12.8393	12.6737	12.3251	12.8424	8.18391	9.38588	8.64381	10.4938	12.0208	3.65192	4.41084	4.52717	4.02185	3.42234	3.11528	4.22906	3.06001	3.13337	4.28906	3.84448	4.14283
4852	NPY	3.14067e-10	3.57467e-11	up	130.618	130.618	7.02921	7.655	9.26933	4.78129	10.1919	9.75432	10.6464	7.33654	7.72087	6.94095	6.29949	10.5953	9.71323	2.2596	0.307553	1.84535	2.22538	1.49634	0	1.96602	0	1.111	1.96713	1.81953	1.55631
10324	KLHL41	5.64979e-15	6.17028e-17	up	127.761	127.761	6.99731	8.48908	6.18444	7.42728	7.5447	6.85546	6.52054	7.51902	7.42815	9.0115	7.74952	5.49821	7.75828	0.844561	0	0	0	0	0	0	1.18554	1.01789	0	0.0371208	0.933378
92241	RCSD1	3.92981e-16	2.39409e-18	up	126.847	126.847	6.98695	11.0742	10.5071	11.0212	9.8894	9.98531	9.65804	9.51902	10.3289	11.4767	10.837	9.50321	10.4375	1.84456	2.95141	2.96082	3.42591	3.56673	4.19934	4.34453	3.51514	3.75486	2.96713	3.60853	3.25531
55083	KIF26B	1.53793e-18	2.05666e-21	up	126.382	126.382	6.98164	11.4444	11.294	11.5761	10.3802	10.5434	9.8475	10.8158	10.6271	11.5949	11.5053	10.2883	11.1473	3.61715	3.79941	3.90424	4.36977	3.69798	4.18395	4.39898	3.60058	4.24028	3.61921	4.28505	3.56797
7481	WNT11	1.40276e-15	1.13596e-17	up	123.899	123.899	6.95302	8.64769	7.98053	8.32552	8.11259	7.91436	7.7532	7.04429	7.25871	9.24674	8.25913	7.53774	8.48953	1.2596	0.629481	0	0	0.759379	2.53031	1.22906	2.18554	1.01789	0.744741	1.84448	0.933378
269	AMHR2	9.45133e-14	2.12058e-15	up	123.155	123.155	6.94433	8.07583	7.68945	9.51877	6.19134	6.9598	6.29268	6.09959	6.02008	7.72765	9.27039	7.08317	7.32957	0.259598	0.214444	0.845346	1.39542	0	0	0.644094	0.945406	0	0	0.622083	0
84870	RSPO3	5.90839e-12	3.11222e-13	up	120.428	120.428	6.91202	10.0242	8.27015	8.01509	9.59323	9.99502	8.73142	8.80332	8.33824	10.818	9.2244	8.55711	9.9085	0	2.74218	0	2.88434	0.759379	3.11528	3.10353	2.40793	2.75486	1.96713	3.49655	4.1033
55997	CFC1	3.34089e-17	1.11272e-19	up	119.572	119.572	6.90174	5.83793	7.01637	6.88438	7.81876	7.11147	5.97997	5.7677	7.38408	8.29223	6.38929	7.52796	6.81069	0	0	0	0	0	0	0	0	0	0	0	0
6258	RXRG	5.76613e-15	6.34017e-17	up	116.895	116.895	6.86907	7.70032	6.25354	9.32258	6.91667	6.66282	6.54769	6.70142	6.12612	6.81006	7.70382	4.91325	7.03014	0.259598	0	0	0	0	0	0	0	0	0	0	0
7018	TF	7.53273e-11	6.77722e-12	up	115.912	115.912	6.85689	9.69162	9.08038	9.50007	11.0804	10.8576	11.3481	11.9896	6.97743	8.00842	7.91406	6.65022	9.30311	0.844561	2.21444	2.43031	2.93165	2.87486	2.94535	2.89202	2.92251	3.13337	1.96713	2.31511	2.64707
100506621	LINC01279	4.66407e-12	2.3355e-13	up	115.556	115.556	6.85245	9.94577	8.85046	8.41304	8.57811	8.3719	7.29839	7.43066	8.31221	10.0099	10.3096	6.5228	8.68848	1.84456	1.77679	2.06774	2.67789	3.42234	0.945351	1.64409	0.600578	0	1.15978	3.42944	0.933378
168667	BMPER	2.15271e-14	3.34262e-16	up	115.551	115.551	6.85239	9.17144	9.64317	7.58762	10.5117	10.0387	9.42589	8.49016	9.63669	11.0056	9.51788	9.96128	10.5426	2.71903	2.43684	2.71982	1.97745	2.17442	2.53031	2.73156	3.50747	3.89236	2.96713	1.84448	3.80325
94122	SYTL5	8.78472e-16	6.46128e-18	up	115.493	115.493	6.85166	9.79501	9.75068	9.30141	10.5138	11.462	10.6333	9.8788	8.9075	10.2271	9.19726	9.40192	10.8359	3.34706	3.75876	2.43031	2.83543	2.98177	1.94535	2.89202	3.60058	2.89236	3.74106	3.65306	3.60693
56892	C8orf4	7.69658e-12	4.34005e-13	up	113.589	113.589	6.82768	6.83142	7.07123	5.5637	8.34476	7.76236	9.09343	9.25313	6.79473	5.07367	5.98779	9.01479	7.99217	0	0	0	0.562414	0.759379	0	0.644094	0	0	0.744741	2.20705	1.93338
376132	LRRC10	1.14999e-14	1.46086e-16	up	110.39	110.39	6.78647	7.84275	6.38726	8.32102	6.76467	6.07786	5.52054	6.50466	6.9858	8.96768	6.69046	5.49821	5.87669	0	0	0	0	0	0	0	0	0	0	0	0
25780	RASGRP3	2.73376e-15	2.5794e-17	up	110.247	110.247	6.7846	8.201	7.69707	6.89712	8.28506	8.71874	8.1055	7.47552	8.13598	8.25031	7.57697	6.97214	7.76725	1.53758	0.934516	1.90695	2.06491	1.14895	0	0	0	1.43293	0	1.61559	2.02603
301	ANXA1	8.18416e-12	4.69403e-13	up	110.153	110.153	6.78337	10.3932	10.1693	10.0493	8.5447	7.90568	9.83335	11.5316	9.56831	9.7866	10.2261	10.9114	9.64928	4.30399	4.54834	2.26038	3.335	0	2.53031	3.5342	2.18554	3.60285	2.86022	3.32252	4.68506
84676	TRIM63	3.82343e-13	1.13907e-14	up	107.288	107.288	6.74535	8.0349	6.56304	9.63733	6.56158	5.97094	6.92653	7.4154	7.12093	7.35	6.77843	4.78772	5.23033	0	0	0	0	0	0	0	0	1.43293	0	0	0
6236	RRAD	9.19129e-14	2.03492e-15	up	106.847	106.847	6.73941	7.27095	7.1939	9.28482	5.67542	6.04009	6.28399	7.17275	7.87222	7.59996	5.43747	5.91325	7.81236	0	0.629481	0	0	0	0	0	0	0.432928	1.62188	0	0
29974	A1CF	4.05403e-09	6.71054e-10	up	104.547	104.547	6.70801	7.27441	7.53727	4.73127	10.2231	9.78225	9.75703	9.99009	5.40723	5.48871	4.49302	6.02873	8.384	0.259598	0.214444	0.616528	0	0	0.945351	1.22906	0	1.01789	0.779582	2.60515	0.933378
93166	PRDM6	2.97435e-13	8.35292e-15	up	99.7066	99.7066	6.63962	9.28146	8.09947	9.23187	7.2014	7.957	6.68532	6.815	6.08607	8.62867	9.14844	6.57622	8.12462	1.2596	1.32992	1.84535	0.954244	0.174416	0	1.22906	1.18554	2.24028	1.74474	1.03712	1.15989
51313	FAM198B	3.45379e-12	1.6293e-13	up	98.9841	98.9841	6.62913	7.38172	7.67114	6.9806	8.65746	8.57428	8.16439	8.08175	7.79971	7.56584	7.99652	4.91325	8.00401	1.2596	1.21444	0	0	1.98177	0	0	0.600578	1.43293	0	2.49655	3.25531
2331	FMOD	3.14374e-10	3.58284e-11	up	98.4022	98.4022	6.62062	10.3403	9.11735	9.84818	7.58652	8.43037	5.52054	5.32024	6.78967	10.1915	10.4218	8.13564	8.83605	2.2596	1.95141	1.26038	2.29938	1.17442	1.53031	0.644094	2.40793	3.43293	1.15978	1.03712	1.93338
10351	ABCA8	5.4184e-11	4.58708e-12	up	96.4146	96.4146	6.59118	9.73247	7.8011	8.88321	5.57626	7.24778	5.52054	6.50697	5.06112	5.35469	8.82735	4.65022	5.7284	0	0	0	0.977452	0.174416	0	0.644094	0	0	0	0	0
6345	SRL	2.17523e-13	5.7532e-15	up	95.5575	95.5575	6.5783	7.20858	7.37293	7.0708	8.24905	7.24778	7.36853	7.7063	8.63491	8.40773	6.23327	5.32829	8.24593	0	0.951409	1.84535	0.977452	0.759379	2.53031	0	1.60058	0.432928	0	1.03712	0
50964	SOST	4.4073e-12	2.18991e-13	up	93.9712	93.9712	6.55415	7.38077	8.07123	4.48583	8.1559	8.84036	9.42743	8.4077	7.07157	6.12098	6.56497	6.7206	7.19862	0	1.21444	1.58231	1.29938	0.174416	0	0.644094	1.18554	1.01789	0.744741	0	1.93338
6586	SLIT3	2.46327e-17	7.68629e-20	up	93.6836	93.6836	6.54972	12.2147	11.4326	11.3937	11.3628	10.8888	10.8324	11.2308	11.4288	11.8332	12.2683	10.3351	11.2681	4.21379	5.2408	5.83267	4.39428	4.60068	4.40478	4.81402	4.48322	4.67581	5.36767	5.31678	4.54809
2147	F2	4.09173e-11	3.27399e-12	up	93.5143	93.5143	6.54711	6.75801	7.51038	5.34833	8.68329	8.60603	8.73777	8.30708	5.13842	5.13641	4.70197	7.13564	7.9667	0.259598	0	0.260384	0	0.759379	0	0	2.40793	0.806863	0	0.0371208	0.933378
4915	NTRK2	3.37937e-14	5.90009e-16	up	92.7121	92.7121	6.53469	8.252	7.64757	7.56556	6.80774	7.2247	6.72217	9.34865	8.02421	7.66663	8.89997	7.82014	7.24779	1.84456	1.21444	0.845346	0.562414	1.98177	0	1.64409	1.18554	2.24028	0	2.35905	0.933378
116173	CMTM5	3.11306e-13	8.8581e-15	up	92.6575	92.6575	6.53384	7.81339	8.1646	7.83591	8.25597	7.18569	7.11192	7.99853	7.91083	10.0693	8.29362	6.63712	7.32523	0	1.43684	0.845346	2.56241	1.49634	2.64579	1.22414	0.600578	0.855161	1.96713	2.56235	0
88	ACTN2	4.3059e-17	1.47603e-19	up	91.9255	91.9255	6.52239	12.6693	12.1517	13.13	11.6596	11.9691	11.5791	12.1024	12.3389	13.7062	12.0692	11.0078	12.3552	5.51458	5.13854	6.20772	5.50116	5.90545	5.53083	5.87613	5.98342	5.75918	5.61391	5.74363	5.69534
606553	C8orf49	9.0372e-16	6.75346e-18	up	89.9226	89.9226	6.49061	7.45561	6.46644	8.10975	5.99329	6.53077	5.78357	5.94827	4.90432	6.80242	7.68792	5.91325	6.29173	0	0	0	0	0	0	0	0	0	0	0	0
23414	ZFPM2	2.88697e-13	8.06465e-15	up	87.8467	87.8467	6.45692	9.68407	8.38232	9.33365	8.00469	8.17739	7.48401	7.83809	7.22573	9.03711	9.85007	6.97214	8.32148	2.06695	2.43684	0.260384	2.88434	2.1852	0.945351	1.96602	1.60058	2.89236	2.61921	2.03712	0.933378
348938	NIPAL4	2.23863e-13	5.93751e-15	up	87.0476	87.0476	6.44373	6.86223	7.97254	4.48583	5.69603	5.85546	6.59093	6.71879	6.9389	8.29253	6.38232	7.97214	8.0287	0.259598	0	0.260384	0.562414	1.17442	0	0	0	1.01789	1.15978	0.0371208	0
170692	ADAMTS18	2.18371e-11	1.52484e-12	up	84.8994	84.8994	6.40768	7.04891	8.08945	5.23586	8.07171	7.20654	8.28607	9.35266	7.89347	7.85066	7.24836	9.56879	8.61101	2.50753	0.629481	2.06774	1.29336	0	0	1.64409	2.92251	1.01789	0.159778	2.12458	3.20436
642366	LOC642366	3.05049e-16	1.81307e-18	up	84.8847	84.8847	6.40743	5.89736	6.31795	5.54996	6.55596	5.71581	6.00596	6.85893	7.15589	7.22207	5.12402	7.77123	7.33613	0	0	0	0	0	0	0	0	0	0	0.622083	0
148398	SAMD11	8.54806e-13	3.01701e-14	up	84.4282	84.4282	6.39965	7.30112	7.5259	9.5084	7.92947	8.45081	7.85476	7.57714	8.03708	7.4161	7.60663	8.76801	7.66793	2.36888	1.48422	1.77141	1.14735	0.948389	2.46216	0	2.99902	0	0	2.95353	2.71257
7134	TNNC1	4.3059e-17	1.50355e-19	up	83.713	83.713	6.38738	11.5799	11.5997	12.3744	10.893	10.7587	10.8218	11.0806	11.4069	12.976	11.1761	10.6758	11.5629	5.34706	5.28769	4.56416	5.21586	4.61736	5.23075	5.09167	5.36876	4.90866	5.09052	4.61847	4.91614
51196	PLCE1	1.29138e-14	1.72695e-16	up	81.6027	81.6027	6.35055	9.56624	8.44961	10.3603	8.94128	8.58011	8.11747	7.91782	8.34493	9.24303	9.95853	8.54836	8.87689	2.34137	2.39649	3.21762	2.60782	0.759379	3.55339	2.57955	2.68464	2.26116	2.15617	3.03712	3.1033
9645	MICAL2	1.11716e-12	4.10844e-14	up	81.3123	81.3123	6.3454	12.1537	11.1414	11.9625	10.572	10.7787	9.91362	10.5284	10.9827	12.2252	12.2844	8.85185	10.8787	4.65192	5.46237	3.21458	4.36977	3.42234	4.85224	4.85355	6.20707	4.38712	5.41717	4.20705	5.08312
84960	CCDC183	3.6395e-15	3.75847e-17	up	81.0073	81.0073	6.33998	11.5166	10.0537	11.6303	9.77949	10.3934	9.43361	9.41356	10.1734	11.4298	11.5352	9.64428	10.0761	3.71284	3.36523	4.53004	3.78849	3.78836	4.06637	3.88248	4.60847	3.87618	4.33113	4.56699	4.48302
51676	ASB2	6.64142e-17	2.56578e-19	up	80.7869	80.7869	6.33605	9.09177	9.6785	9.85064	9.34047	8.957	9.00519	8.74955	9.49912	10.5403	8.82961	8.57621	9.63597	2.71903	2.48746	3.87509	2.88434	2.75938	3.03281	2.81402	3.64497	3.29091	3.28906	2.99132	1.93338
23767	FLRT3	3.19326e-12	1.46615e-13	up	80.1142	80.1142	6.32399	9.1028	10.393	7.88438	10.7921	11.9701	11.0566	10.177	8.49823	8.48751	8.87941	10.1861	10.9683	3.34706	4.0218	2.96082	3.29938	3.81827	4.40478	4.16766	3.68804	2.75486	2.3297	4.08151	3.63382
1030	CDKN2B	2.99375e-12	1.36565e-13	up	79.1911	79.1911	6.30727	8.03434	7.35628	7.93329	4.83575	5.91436	6.1055	8.03073	5.84158	8.2909	8.60957	6.32829	7.06432	1.13674	1.21444	0	0	0.759379	0	0.644094	0	1.01789	0.744741	0.622083	2.51834
113622	ADPRHL1	5.49147e-13	1.71353e-14	up	78.9765	78.9765	6.30335	9.23349	8.69221	9.84363	8.42071	8.53729	8.37413	8.59552	9.45406	10.2086	8.51539	6.65022	8.63751	2.84456	2.43961	2.89834	1.97745	0.174416	2.53031	2.58269	3.492	2.24028	3.78739	2.03712	2.51834
2624	GATA2	1.29649e-12	4.89316e-14	up	78.9743	78.9743	6.30331	7.20233	8.0917	5.19633	7.46623	8.20219	8.08125	7.68099	7.54984	7.13256	6.69399	8.86745	7.61222	3.58153	2.08891	0.845346	0.562414	0.174416	0	0.644094	0.922506	1.01789	1.74474	1.03712	1.51834
253868	C20orf166-AS1	3.81813e-13	1.13466e-14	up	76.8821	76.8821	6.26458	10.067	9.14113	10.7095	9.10646	8.65685	8.56854	8.91865	9.16054	10.4911	9.71661	7.67152	9.39922	1.80062	1.61498	3.76319	1.97745	3.66693	3.1877	2.48808	3.23853	3.44812	3.03965	4.56203	3.64487
5999	RGS4	4.48067e-11	3.64179e-12	up	76.1941	76.1941	6.25161	8.90011	8.02182	8.2885	6.42071	6.59243	6.19861	5.71879	8.13537	9.85633	9.05703	8.30557	8.88668	2.96004	3.15304	1.71982	0.977452	1.49634	1.94535	1.22906	1.18554	0.432928	2.74474	0	1.51834
81706	PPP1R14C	2.79656e-13	7.74977e-15	up	75.5744	75.5744	6.23983	9.25793	9.29005	10.535	7.61104	8.49932	7.72217	8.5087	9.69859	9.74959	8.1808	8.02873	9.67544	3.16649	3.41084	2.43031	2.97745	2.69798	1.53031	2.22906	3.06001	1.01789	2.48171	3.35905	3.51834
392255	GDF6	8.26806e-15	9.6675e-17	up	75.3628	75.3628	6.23578	9.90184	8.56363	9.28143	7.30932	7.49932	8.46539	9.52969	8.57566	9.63194	9.77349	8.89814	8.47495	2.2596	2.21444	2.72093	2.29938	2.75938	2.26728	2.64409	1.60058	2.89236	3.5521	3.12458	2.74073
4208	MEF2C	6.75312e-16	4.76632e-18	up	74.2269	74.2269	6.21387	10.0391	10.2658	9.5084	10.7364	10.3155	9.90941	9.68736	10.4568	11.4163	9.75811	10.0078	10.857	4.46905	5.25738	3.73677	3.92768	4.24395	2.94535	3.9295	2.86211	4.31557	4.15978	4.43783	4.10651
79974	CPED1	6.96424e-12	3.81843e-13	up	73.9872	73.9872	6.2092	9.54538	7.82291	6.72453	6.47152	8.05186	6.59093	5.44577	5.82003	6.9309	9.33814	6.13564	6.68405	0.844561	1.21444	0.260384	1.56241	2.26188	0.945351	1.22906	0	1.01789	0.744741	0.0371206	0.933378
5166	PDK4	2.82715e-14	4.72591e-16	up	72.9671	72.9671	6.18917	8.10368	6.26388	7.02415	7.51035	7.7783	7.0315	7.25312	6.05271	6.81544	7.43982	5.49821	6.77286	1.2596	1.53637	0	0.562414	0	0.945351	0	0.922506	1.01789	2.40771	0.622083	0
26509	MYOF	3.31084e-15	3.29608e-17	up	71.1818	71.1818	6.15344	10.7849	11.1636	9.24799	11.6557	12.2187	11.437	11.6094	10.9803	11.8997	10.3586	10.8729	11.8124	4.59374	5.39734	5.14738	5.19189	3.85136	5.1548	5.18213	5.6084	4.79467	5.10451	4.98613	5.18777
183	AGT	2.04754e-12	8.54915e-14	up	69.5989	69.5989	6.12099	6.5482	6.68149	7.28379	7.59474	6.91436	7.48401	8.6474	5.0099	5.18648	5.13162	4.65022	6.0287	0	1.21444	0.260384	1.29938	0.174416	0	0	0.600578	0	0.159778	0	0
397	ARHGDIB	9.7014e-15	1.21087e-16	up	69.4505	69.4505	6.11791	7.51439	7.01368	6.98184	6.72027	7.07786	7.243	8.21836	6.29831	6.29414	7.70013	6.23518	6.35062	0.259598	1.62948	1.72505	0.977452	0.174416	0.945351	1.96602	0	0	0	1.03712	1.51834
815	CAMK2A	4.57078e-14	8.35372e-16	up	69.2861	69.2861	6.11449	8.31235	7.86757	9.46842	7.94963	7.07786	7.28	7.25098	7.79447	8.84757	8.11295	7.18627	8.05697	1.47049	1.12252	2.89032	0.977452	2.17442	3.53031	1.64409	2.18554	1.84059	1.02485	1.03712	1.93338
389813	C9orf172	7.06081e-14	1.49505e-15	up	67.3914	67.3914	6.07449	8.30012	7.40158	9.0402	7.65479	8.18267	7.20041	6.10874	6.70082	8.1598	9.12447	7.03095	6.47018	1.58153	1.79941	0.845346	1.29938	0.981771	1.94535	1.64409	2.40793	1.43293	1.15978	1.12797	2.25531
3486	IGFBP3	4.82525e-13	1.47697e-14	up	66.7207	66.7207	6.06006	13.3138	13.2549	12.7316	13.428	13.7569	13.9421	12.7978	11.1306	10.4076	13.1232	13.9981	13.1272	7.19329	6.51575	6.74947	7.25674	6.64202	7.25823	6.96094	8.05329	6.07678	6.61461	6.28979	6.68006
5648	MASP1	5.62876e-16	3.76366e-18	up	66.2483	66.2483	6.04981	11.7055	10.5642	10.698	10.3636	10.4611	10.5346	10.6776	10.7576	12.1167	10.6845	9.08318	10.6701	4.79192	4.10521	4.46984	4.77533	4.00731	4.42648	4.39898	5.24443	5.17655	4.80363	4.77859	4.74073
1129	CHRM2	1.91775e-13	4.8585e-15	up	66.1785	66.1785	6.04829	8.51539	6.32817	6.7516	6.23545	6.51843	5.65804	5.97017	6.74144	7.51423	7.61415	4.91325	6.76335	0	0.951409	0.845346	0.562414	0.973504	0	0.644094	0.600578	0	0.159778	2.20705	0
151887	CCDC80	1.19971e-13	2.77198e-15	up	64.0161	64.0161	6.00036	12.5795	11.626	11.8547	11.6817	11.9009	10.3207	10.1908	11.1586	13.4043	12.8481	10.8994	11.9888	6.08692	6.37767	6.11582	6.13146	4.82748	4.89955	5.78405	5.64497	5.22682	6.04535	5.14565	6.16337
57158	JPH2	1.22914e-16	5.93568e-19	up	62.6732	62.6732	5.96978	10.3821	10.3713	10.5243	9.70466	9.86717	9.36853	9.42507	10.1127	11.5555	10.0174	9.37791	10.3163	3.42952	3.95069	4.11836	4.40372	3.94701	3.64579	4.0815	4.54556	3.60285	4.44518	4.57596	4.63959
7273	TTN	6.64142e-17	2.5462e-19	up	62.2968	62.2968	5.96109	14.1261	13.837	14.3823	13.3553	13.3656	13.197	13.7417	13.7174	14.9583	13.1928	12.6491	14.1002	7.80668	7.55088	7.89141	7.35807	7.23896	7.57657	7.66943	8.07206	7.41716	7.89251	8.35583	8.2601
80212	CCDC92	1.71119e-13	4.1572e-15	up	62.2414	62.2414	5.9598	8.32191	8.35731	9.13524	8.24383	8.39621	8.59093	8.97623	7.98722	8.29837	8.47001	8.28248	8.21582	1.58153	2.32992	3.43031	3.67789	3.66496	2.75271	3.22906	0.600578	2.13337	0.744741	3.35758	2.25531
4071	TM4SF1	1.2017e-12	4.46391e-14	up	62.1803	62.1803	5.95839	7.74866	6.69302	8.50618	7.07782	7.24778	7.59093	8.11669	6.0099	5.72464	6.93144	5.97214	6.0287	0.259598	1.95141	1.26038	0	0.174416	0.945351	0	2.18554	0.432928	2.15978	0.844476	1.93338
150135	LINC00479	2.11633e-13	5.53452e-15	up	61.9267	61.9267	5.95249	5.05418	5.4904	4.76841	6.43836	8.53528	7.10387	5.18274	5.47085	7.10588	6.26965	5.68943	5.1662	0	0	0.845346	0	0	0	0	0	0	0	0	0
114907	FBXO32	3.29081e-14	5.67213e-16	up	61.4846	61.4846	5.94215	9.86371	9.43159	10.4167	8.15026	8.47017	7.67434	8.12759	9.16813	10.1723	9.65936	8.7795	9.55539	3.42952	2.95141	3.58231	2.88434	2.17442	3.26728	3.34453	3.30102	3.89236	3.68334	2.32695	3.3257
5156	PDGFRA	3.97585e-16	2.45168e-18	up	61.4568	61.4568	5.9415	10.9102	10.3115	10.4534	10.6562	11.3069	10.1478	8.93107	9.93007	11.0545	11.281	10.3113	10.9771	5.24965	5.18407	4.95301	4.53204	3.81827	4.42173	4.54361	4.23981	4.22682	4.3496	4.82058	4.63382
92235	DUSP27	2.61376e-13	7.08782e-15	up	60.3134	60.3134	5.91441	8.49466	8.18036	8.25522	7.76437	7.02539	7.1939	7.65444	8.13868	9.45843	8.02136	6.85185	7.87669	1.2596	2.43684	3.06774	1.97745	0.174416	1.53031	1.64409	2.60058	2.89236	3.06667	1.03712	2.25531
1880	GPR183	6.79016e-15	7.56704e-17	up	58.8613	58.8613	5.87925	5.55797	5.56086	5.0264	6.72027	4.59243	5.89905	6.9052	6.72147	7.55048	4.76151	5.49821	5.79423	0	0	0	0	0	0	0	0	0	0	0.0371208	0
2255	FGF10	2.12255e-16	1.10385e-18	up	58.066	58.066	5.85962	5.58831	5.76019	5.11601	7.22189	6.23371	5.88862	5.96737	6.21108	6.7913	4.97989	4.65022	6.38092	0.259598	0.214444	0	0	0	0	0	0	0	0	0	0
2066	ERBB4	9.81485e-16	7.65646e-18	up	57.7905	57.7905	5.85276	10.0076	8.89948	9.34852	10.3881	10.4901	9.1055	9.06538	9.51635	10.6969	9.42078	8.59769	9.5712	3.50753	3.41084	3.6527	3.56241	2.87486	3.53031	3.96602	3.60058	4.23598	3.58604	4.6919	4.25531
100131193	CCDC183-AS1	2.04045e-15	1.81913e-17	up	57.433	57.433	5.84381	10.154	9.14869	10.0832	9.10984	9.81235	8.59864	8.44265	8.69491	10.0975	10.2558	8.89032	9.3595	3.55606	3.29605	3.95375	3.05525	3.05079	2.73638	3.41199	3.90231	3.8472	3.0368	4.29018	4.38492
84700	MYO18B	4.06264e-14	7.33448e-16	up	56.9532	56.9532	5.83171	10.5897	10.5693	11.4977	9.97495	9.7548	9.02878	9.58762	10.814	11.7164	9.74617	9.42206	10.7278	3.71903	3.56022	5.53829	5.20934	4.21881	4.72048	4.16242	4.50747	4.87587	4.11397	4.49721	4.32569
4488	MSX2	1.96712e-10	2.05627e-11	up	56.3146	56.3146	5.81544	5.80524	8.11616	6.84658	7.8926	6.17739	7.7532	8.27866	8.98253	8.46419	5.72708	10.6321	9.10012	2.65192	2.15304	2.26038	2.06491	1.34434	2.40478	1.96602	0.600578	3.2444	0.744741	2.62208	1.93338
10365	KLF2	3.49542e-13	1.01824e-14	up	56.217	56.217	5.81294	7.29759	6.32304	7.32579	6.26459	7.07786	6.19861	5.32024	6.67389	6.87155	7.94175	6.49821	6.40721	0.844561	0.629481	0.260384	0	1.49634	0	2.22906	1.18554	1.01789	2.74474	0.0371208	0
7026	NR2F2	2.99921e-12	1.37037e-13	up	56.1771	56.1771	5.81191	7.78665	8.33837	9.73619	9.48518	8.37555	9.59476	8.99215	7.98556	6.15658	8.63442	8.37587	8.30911	1.84456	2.71694	1.58231	2.88434	3.08131	4.33767	3.73156	2.92251	2.56715	1.48171	2.94401	1.93338
221662	RBM24	2.26196e-17	6.72203e-20	up	55.8876	55.8876	5.80446	10.8766	10.5123	11.5242	10.2348	10.3744	9.91546	10.2416	10.7138	11.7173	10.6393	10.1706	11.0893	4.79876	4.61817	4.50831	4.97745	5.09328	5.40478	4.89202	5.21529	4.13337	5.07864	5.05903	4.57723
6546	SLC8A1	3.5307e-15	3.59664e-17	up	55.7367	55.7367	5.80056	12.0447	11.9772	12.3106	11.5456	11.8457	11.0581	11.3936	11.8599	12.7697	11.5683	10.7887	12.4421	6.28197	5.61164	5.71982	5.10673	5.38387	5.76553	6.1117	5.18554	6.36169	6.32468	7.28029	6.86411
187	APLNR	6.33218e-11	5.52301e-12	up	55.4686	55.4686	5.7936	8.37604	8.91103	6.61137	9.74079	9.9605	7.82796	7.18274	8.23663	10.4671	8.61856	8.22311	9.37919	0.259598	3.21444	3.71982	3.06491	3.9293	2.75271	3.55098	2.40793	2.75486	3.71437	3.12458	1.51834
2296	FOXC1	1.10433e-11	6.69493e-13	up	54.947	54.947	5.77997	7.35092	7.10614	9.26381	6.76467	6.07786	6.19861	6.07026	8.21417	5.79127	8.5062	6.49821	5.87669	1.84456	1.53637	0.845346	1.97745	0.759379	0	0.644094	1.92251	2.24028	0.744741	1.84448	0
1003	CDH5	1.66104e-12	6.56796e-14	up	53.4813	53.4813	5.74096	7.51054	8.08891	5.72684	8.78936	9.11599	8.82828	8.15285	6.85333	6.9275	7.37844	7.57622	8.53332	1.42952	2.43684	3.34785	1.97745	1.34434	1.53031	0.966022	2.18554	2.95649	2.86022	2.03712	1.51834
5362	PLXNA2	2.10006e-14	3.24527e-16	up	52.8585	52.8585	5.72406	11.6075	10.5243	11.6961	10.2436	9.87324	9.8893	10.2494	9.75941	10.136	12.0362	10.27	10.3666	4.09249	4.92631	5.4892	4.8712	4.05706	4.11528	4.89202	4.7091	4.62275	5.68334	4.95598	5.54809
103344718	HOTS	2.17809e-10	2.32373e-11	up	52.6454	52.6454	5.71823	11.2353	9.93887	12.4135	7.72141	8.42062	8.22687	9.78031	7.52014	9.42771	11.902	9.1675	8.83511	3.85986	3.69759	4.51071	3.82588	3.41798	4.11768	3.02447	3.54657	4.12668	3.77533	4.23621	3.83159
340024	SLC6A19	4.32725e-14	7.8765e-16	up	51.5281	51.5281	5.68729	5.30126	5.94838	4.34833	7.47516	6.97094	5.36853	5.66816	4.46876	6.0495	4.78366	5.13564	6.72914	0	0	0	0	0	0	0	0	0	0	0	0
200010	SLC5A9	8.55091e-12	4.92344e-13	up	51.2462	51.2462	5.67937	5.68082	5.72443	6.50214	8.26272	7.97875	6.94875	7.05142	4.42063	6.10751	5.13541	5.57622	6.32148	1.1151	1.42442	0	1.55878	0	0	0.644094	2.03354	0	0.744741	0.0371208	0
2492	FSHR	2.21689e-16	1.18585e-18	up	51.24	51.24	5.6792	6.41326	5.8158	4.93329	5.99329	5.72993	5.19861	4.44577	5.18175	6.61348	6.474	4.91325	6.43795	0	0	0	0	0	0	0	0	0	0	0	0
2122	MECOM	5.06782e-14	9.77991e-16	up	50.0631	50.0631	5.64567	8.52297	8.27904	8.65323	8.11259	7.42025	7.89905	8.36065	9.37853	8.69632	8.65757	7.86745	8.01965	1.84456	3.08891	0.845346	2.78481	2.34434	2.94535	3.34453	1.60058	3.52039	3.05508	3.64198	3.1033
90952	ESAM	9.1017e-13	3.25254e-14	up	50.0414	50.0414	5.64505	6.62725	7.08518	5.0264	7.23034	7.32361	7.72655	7.3007	5.31525	5.04059	6.36755	5.91325	6.83605	0.259598	1.53637	1.43031	0.562414	0	0.945351	0	0	1.01789	0.744741	1.62208	1.93338
22943	DKK1	2.66825e-10	2.93983e-11	up	49.9232	49.9232	5.64164	8.25261	6.78481	9.66968	7.84956	7.5559	6.44653	6.10874	6.83008	7.02831	8.53753	7.10965	6.91622	3.58153	2.79941	0.845346	1.78481	1.17442	1.94535	3.77338	1.60058	0	0.159778	0.622083	3.1033
2335	FN1	6.26764e-13	2.0116e-14	up	49.6697	49.6697	5.6343	15.7623	16.5657	14.0212	17.4222	17.8997	17.0384	16.411	15.5694	16.0538	15.1458	15.7732	17.0222	10.5979	11.1023	10.4197	10.4578	10.3888	9.66437	10.4065	10.6568	10.3826	10.941	10.9978	11.0579
1906	EDN1	1.99942e-13	5.13701e-15	up	49.3808	49.3808	5.62588	8.8261	8.05875	8.48272	7.55754	7.61035	8.33816	8.52674	8.26601	9.33009	9.2173	7.32829	7.21456	3.06695	3.18407	2.43031	3.06491	3.25507	0.945351	3.55098	1.92251	3.13337	1.74474	1.84448	3.1033
2696	GIPR	8.06391e-15	9.28608e-17	up	49.3302	49.3302	5.6244	9.11987	8.83124	8.54799	8.84892	9.21129	9.17051	8.3258	8.10245	9.63459	8.28603	8.48514	9.09738	3.43432	2.95141	3.6527	2.78481	1.49634	2.26728	2.86649	3.68804	3.80707	3.20417	4.08239	3.93338
54436	SH3TC1	6.33129e-13	2.04144e-14	up	48.9231	48.9231	5.61245	6.37136	6.56247	6.33018	7.49392	6.72993	6.65804	6.71879	5.34996	5.44941	6.95452	5.13564	6.46166	0.259598	1.21444	2.43031	0	0	0	1.22906	0	0.432928	2.3297	0.0371208	0.933378
2897	GRIK1	3.17248e-11	2.39232e-12	up	48.6353	48.6353	5.60393	8.58996	7.75021	8.35823	7.4594	7.76236	5.19861	6.10874	4.84592	8.61334	8.14275	6.85185	7.03978	2.23779	2.34375	1.73682	0.833441	1.75938	0	2.17016	1.92251	1.43293	1.74474	2.03712	1.25531
85004	RERG	2.19011e-12	9.35595e-14	up	48.5785	48.5785	5.60224	8.1984	6.67237	7.14754	5.8902	6.07786	6.28607	6.20761	5.52157	7.90485	8.5765	6.13564	7.37482	0.844561	2.21444	2.26038	1.29938	0	0	1.22906	1.18554	1.01789	1.74474	1.45216	1.51834
84858	ZNF503	2.78298e-11	2.04485e-12	up	47.9874	47.9874	5.58458	8.11436	7.44521	9.12706	6.49286	6.44043	6.05659	7.35266	7.83288	7.95178	9.49002	7.30557	6.87669	2.42952	0	0.260384	1.78481	1.98177	3.11528	3.22906	1.92251	2.24028	1.96713	2.28505	2.25531
100130417	LOC100130417	1.70948e-12	6.78205e-14	up	47.746	47.746	5.57731	6.6279	6.59675	8.08236	6.81175	6.41718	6.20131	6.5604	7.18193	6.99118	6.63194	7.10932	6.51193	1.2596	0	1.49091	0.316938	0.939951	3.26728	2.08239	0.990144	1.30686	0.159778	2.9824	0
4286	MITF	4.72786e-11	3.88134e-12	up	47.6759	47.6759	5.57519	9.02552	8.32643	8.66303	8.68606	8.44043	7.81332	7.94124	8.29518	9.30763	8.32207	7.23518	9.04156	4.46905	4.79941	2.43031	3.14738	0.174416	1.53031	1.96602	3.20465	2.89236	4.21867	1.84448	3.51834
53405	CLIC5	2.06825e-13	5.39344e-15	up	46.1856	46.1856	5.52937	6.96051	6.92942	7.17615	6.8902	5.44043	6.00596	7.01056	7.74169	7.17053	5.58426	6.78772	7.64795	1.2596	1.43684	0.845346	0	0.759379	1.5399	0	2.40793	1.43293	1.74954	1.30615	2.25531
56999	ADAMTS9	2.78131e-15	2.64493e-17	up	46.0361	46.0361	5.5247	10.7716	10.5916	9.97993	10.6573	10.6842	10.2972	10.4556	10.4719	11.0659	11.1383	9.59038	10.5154	4.23688	4.55667	4.52717	4.93165	5.69012	5.68682	5.54037	3.7705	4.79048	4.53029	5.80976	5.85224
1008	CDH10	6.66586e-13	2.17405e-14	up	45.6762	45.6762	5.51337	6.52052	5.77122	6.43376	6.59474	6.35797	6.56903	6.50466	5.78409	5.70076	5.53344	6.68584	7.44906	0.844561	0.629481	0	0	2.34434	2.40478	1.96602	0	0	0	0.0371208	1.51834
92162	TMEM88	2.80782e-13	7.80182e-15	up	45.1784	45.1784	5.49756	9.53062	9.13751	9.5494	7.81215	7.82509	7.36933	7.93762	7.823	9.73674	10.0061	8.55711	7.90562	2.51056	2.87741	3.29425	2.67789	2.98177	3.94535	3.07705	4.18554	3.24028	2.96713	2.94401	2.51834
83643	CCDC3	7.42584e-13	2.49367e-14	up	45.0916	45.0916	5.49479	10.7615	8.97374	11.3256	8.31418	9.03869	8.7532	9.27444	8.69017	9.24626	11.1994	8.55711	8.94994	4.46905	3.75188	3.78395	3.79633	3.90234	3.03281	4.37201	3.58019	3.89236	4.46356	4.08151	4.02084
440934	LOC440934	8.26806e-15	9.72719e-17	up	44.9589	44.9589	5.49054	5.90733	5.73048	6.58218	6.20668	5.07786	5.43033	4.89643	6.07556	6.70018	5.22061	5.47559	5.61366	0.423097	0	0	0	0	2.26728	0.340088	0	0	0	0	0
9839	ZEB2	5.29924e-11	4.45278e-12	up	44.23	44.23	5.46695	10.5746	9.49661	9.89201	9.0621	9.58647	8.88707	8.60031	9.78645	10.2282	10.6283	8.90572	9.52055	3.2596	3.67388	2.34785	4.73234	5.95578	6.40478	5.32723	3.84851	3.07678	2.61921	4.47868	3.84027
8788	DLK1	2.44493e-10	2.65382e-11	up	43.2007	43.2007	5.43298	10.2853	11.0745	10.1963	11.0889	10.3685	10.837	10.1508	12.4244	8.03097	10.4612	11.474	10.455	4.82945	4.6629	3.71982	4.54731	4.87486	6.3632	6.6041	4.06001	5.00278	3.5521	7.10052	6.33426
79987	SVEP1	5.06782e-14	9.78925e-16	up	42.6821	42.6821	5.41556	10.5692	9.47894	9.34723	8.88211	8.957	8.30252	8.53323	8.48957	9.527	10.5811	8.53774	9.21059	3.93202	3.87741	2.96082	3.22538	2.98177	3.53031	3.50207	4.7705	4.38712	3.74474	4.12458	4.39281
55824	PAG1	7.8024e-12	4.42291e-13	up	42.4901	42.4901	5.40906	8.25281	6.27558	7.70588	6.92973	7.12848	5.89905	7.07026	6.18882	8.50072	8.61856	5.65022	6.40721	1.84456	2.62948	0.845346	1.56241	1.34434	1.94535	1.22906	0	1.43293	2.74474	2.20705	1.93338
283383	ADGRD1	8.05266e-12	4.59468e-13	up	42.4262	42.4262	5.40688	8.13994	8.03637	8.47943	8.53511	7.59291	6.93629	8.07381	7.7308	8.79158	7.94047	7.18627	8.73424	0.259598	1.08891	2.58231	4.40372	3.49634	3.34714	3.22906	3.24443	2.01789	1.96713	2.55478	3.1033
10529	NEBL	2.92292e-15	2.84475e-17	up	42.4082	42.4082	5.40627	13.8479	13.5288	14.2406	13.5136	13.4945	12.8778	13.4276	13.444	14.348	13.1446	12.3311	13.8343	8.02021	7.97851	7.17562	8.01812	7.37289	8.26557	8.12354	9.44295	8.401	7.63145	8.18532	8.54247
727	C5	1.38061e-08	2.73456e-09	up	41.2184	41.2184	5.36522	8.48862	9.41995	6.0708	11.3352	11.3131	10.8965	10.7175	8.00611	6.55612	6.67254	8.69391	9.89857	2.50753	3.0218	3.98066	3.9929	4.08131	4.3029	3.68849	4.21529	3.07678	3.21887	3.49655	4.1033
2034	EPAS1	8.67197e-11	8.0277e-12	up	41.2007	41.2007	5.3646	9.8485	11.3353	8.25522	9.69342	9.21887	9.71988	12.0769	10.3094	8.85566	9.57936	12.298	11.8892	4.50753	5.64629	4.78395	4.98868	4.82403	4.03281	5.03641	4.48322	4.47732	6.18768	4.46339	5.27323
102723167	MIR133A1HG	7.24641e-15	8.18316e-17	up	40.6554	40.6554	5.34538	5.43216	5.1765	6.27433	5.89673	4.67422	6.1055	6.61569	5.87744	7.05804	5.39114	5.13564	6.23033	0.259598	0.214444	0.260384	0	0.759379	0.945351	1.22906	0	1.01789	0	1.03712	0
3037	HAS2	1.33455e-11	8.46737e-13	up	40.4995	40.4995	5.33983	10.5652	10.9536	8.19563	11.6353	11.2641	10.0588	9.14442	10.5798	11.7199	9.89435	10.7619	12.1637	5.28428	5.75533	5.43265	4.95251	5.37736	4.1548	5.64409	3.88598	5.44416	6.07864	5.66764	5.18131
79745	CLIP4	8.82139e-11	8.18567e-12	up	40.4126	40.4126	5.33674	8.18376	6.65904	8.03763	7.39093	6.66282	6.81272	6.25312	5.99024	7.67165	8.66473	5.32829	6.66096	1.42952	0	1.26038	1.29938	2.75938	2.94535	3.55098	2.18554	0	1.48171	1.84448	1.51834
340061	TMEM173	2.08881e-12	8.78493e-14	up	40.0581	40.0581	5.32402	6.98278	5.29447	7.25169	6.76467	6.2705	5.65804	6.66816	6.32481	7.36233	6.26097	4.32829	5.47792	0	0	2.24588	1.29938	0.759379	0	0.644094	1.92251	0.432928	1.15978	1.35905	0.933378
5745	PTH1R	7.10167e-12	3.91489e-13	up	39.8357	39.8357	5.31599	9.20033	7.92199	9.99712	7.95363	7.42274	7.2647	8.47134	8.15231	9.04332	9.0727	8.14847	8.30519	3.46905	1.0998	3.06774	3.50101	2.81827	2.85224	2.83313	3.9929	2.60285	2.15978	3.90296	4.86222
3087	HHEX	1.4131e-07	3.77408e-08	up	39.6076	39.6076	5.3077	8.65174	10.158	5.0264	11.2012	11.6459	11.6112	10.3469	7.60467	7.69874	6.35331	10.2767	10.7288	4.90345	3.53637	3.71982	3.67789	2.74245	4.03281	3.50207	4.69312	3.24028	4.64392	4.28505	4.63382
57644	MYH7B	2.14231e-09	3.22779e-10	up	39.4273	39.4273	5.30112	8.99972	8.08534	11.606	7.28707	7.61444	7.05659	8.385	7.89499	9.91003	8.64608	5.66814	7.58341	3.41638	1.43684	3.06774	1.78481	2.23619	2.89288	3.39898	4.27189	4.25973	2.25739	3.35976	2.74073
55304	SPTLC3	1.43105e-07	3.83066e-08	up	39.0738	39.0738	5.28813	7.38234	8.34117	4.34833	10.3021	10.4486	10.4763	10.0095	5.89413	6.62074	5.86648	6.41575	8.83605	1.58153	2.83893	2.26038	2.66899	1.75938	3.33767	3.39898	3.12414	1.01789	2.96713	2.73756	3.79136
347730	LRRTM1	1.25445e-09	1.75959e-10	up	38.8508	38.8508	5.27987	9.30586	7.5099	9.77191	7.48475	6.44043	6.44653	5.86081	7.2808	8.65408	10.7463	8.29361	6.86219	2.96004	3.70244	4.00777	1.97745	1.49634	1.53031	2.22906	3.06001	2.24028	2.61921	2.95741	2.51834
8829	NRP1	1.77575e-13	4.36681e-15	up	38.8101	38.8101	5.27836	11.8483	10.5658	11.302	10.6178	10.9367	10.1264	10.3686	9.80228	11.922	11.7462	10.3079	10.5223	6.59079	5.44646	4.32647	5.56241	5.08131	5.37162	5.84377	6.27418	5.67133	4.39818	6.01004	6.14932
9077	DIRAS3	3.5307e-15	3.61989e-17	up	38.7976	38.7976	5.2779	5.50669	4.82924	7.16324	4.59474	5.12747	5.05858	6.07026	4.67163	5.54907	6.16822	5.32829	4.87669	0	0.214444	0	0	0	0	0.644094	0	0	0	0.750816	0
10930	APOBEC2	4.84277e-14	8.95876e-16	up	38.7121	38.7121	5.27471	8.20862	7.87742	8.76684	7.31075	7.99425	7.41766	8.12759	8.65486	8.60904	6.38797	6.33563	8.32148	2.11973	2.02307	2.31817	2.31193	2.4318	3.42224	2.8655	2.20629	2.78152	2.36589	2.84376	3.02568
153769	SH3RF2	2.49019e-15	2.29408e-17	up	37.9453	37.9453	5.24585	8.41687	8.24091	7.23273	8.56286	8.24732	8.00596	7.13134	7.05262	8.73724	8.25697	6.86807	7.38145	2.49195	2.87741	3.06774	2.29938	2.49634	2.53031	2.20481	2.60058	3.00557	1.74474	3.12458	2.74073
374977	MROH7	1.99454e-12	8.19452e-14	up	37.6258	37.6258	5.23365	6.43814	5.97436	7.69011	5.7976	5.0584	5.74828	6.30375	5.88626	7.05814	6.25539	4.92284	5.63257	0	0	1.71588	1.79005	2.10374	1.94535	0.644094	0	0.0178904	0.481706	0.844476	0.418805
2766	GMPR	8.68039e-15	1.05764e-16	up	37.479	37.479	5.22801	8.06034	7.4852	7.68461	7.46531	7.07786	7.04994	7.62141	7.31647	8.77826	7.71283	7.10965	8.34173	1.58153	2.91488	2.43031	2.06491	2.49634	2.64579	2.81402	1.60058	2.24028	3.40771	3.2528	1.51834
8038	ADAM12	3.3129e-08	7.32974e-09	up	36.9694	36.9694	5.20826	10.106	8.288	9.24607	6.01795	6.82509	6.52054	6.50466	6.45503	7.94954	10.5876	5.32829	5.29173	1.58153	1.43684	2.43031	2.14738	3.17442	0.945351	0.644094	3.68804	1.89236	2.80363	3.35905	2.51834
167410	LIX1	1.6603e-10	1.67387e-11	up	36.7041	36.7041	5.19787	10.2833	9.51869	10.8102	8.79352	8.50891	8.82855	9.52962	10.0879	9.47575	10.7644	9.57206	9.00579	5.04096	4.81601	2.6527	4.64988	5.04478	5.78783	5.10353	5.34204	3.33982	1.48171	4.68098	4.86411
7412	VCAM1	7.34432e-10	9.49415e-11	up	36.667	36.667	5.19641	9.00134	8.91388	7.71872	9.98393	8.82509	9.62487	10.1369	8.87049	8.69346	6.56497	7.08317	9.35782	3.16649	3.75876	2.58231	4.45319	4.17442	4.67327	3.64409	4.40793	2.24028	0.744741	4.24657	4.32569
27253	PCDH17	1.04637e-11	6.25798e-13	up	36.5017	36.5017	5.18989	8.56418	9.10847	7.67965	10.225	10.3073	10.9363	9.62196	7.69443	7.49111	8.25522	7.90964	9.44947	4.18985	4.08234	2.96082	3.73234	3.63385	3.75271	3.96602	3.03086	3.49064	4.15978	3.94401	4.02084
7025	NR2F1	2.25845e-08	4.77697e-09	up	36.4847	36.4847	5.18922	8.14056	7.3068	7.80557	8.54172	8.52227	9.60331	9.67905	7.25144	5.10538	9.63801	6.41575	6.78293	1.58153	2.32992	0.845346	2.78481	4.04609	3.40478	2.81402	2.60058	3.13337	0	4.46339	4.51834
29119	CTNNA3	8.26806e-15	9.76688e-17	up	36.3138	36.3138	5.18245	9.06405	8.81635	8.39567	9.41515	8.87783	8.45939	9.23585	9.26976	10.3678	8.4911	7.85185	9.19814	2.90345	3.46237	2.87342	3.4693	4.0324	4.03281	4.19868	4.18554	3.73452	3.68334	4.35198	4.32569
9241	NOG	2.43928e-10	2.64588e-11	up	36.185	36.185	5.17732	5.64266	7.21244	6.0708	5.65887	5.40801	6.33878	5.94827	7.73637	6.45117	5.42135	7.90772	7.99425	2.48199	0.951409	0	0	0	1.94535	0.644094	0	2.43293	2.3297	2.35905	2.51834
2049	EPHB3	1.41152e-15	1.16404e-17	up	36.054	36.054	5.17209	10.2795	10.6054	10.0129	10.1831	9.76087	9.62833	9.58343	10.4932	10.9575	9.99921	9.7151	10.6071	4.06695	4.34647	5.18591	4.59862	5.13511	5.85224	4.6232	4.78624	5.04373	4.97552	6.18991	4.95667
5396	PRRX1	7.55381e-11	6.81302e-12	up	35.9144	35.9144	5.16649	7.89495	6.33507	7.50214	4.72027	5.59243	5.36853	6.03073	4.68318	6.88484	5.55715	6.23518	6.30609	1.2596	1.21444	0.260384	0	2.49634	1.94535	1.96602	0	0	0	0.0371208	1.93338
4547	MTTP	2.12143e-08	4.44302e-09	up	35.8849	35.8849	5.16531	7.84683	8.43133	6.0264	10.0913	10.0956	9.82432	9.68736	5.97025	5.97414	5.32469	7.61369	9.41757	2.42952	2.79941	3.9883	2.83543	3.17442	3.11528	2.64409	3.35547	1.01789	3.48171	2.73756	2.74073
79962	DNAJC22	9.15191e-11	8.58076e-12	up	35.2031	35.2031	5.13763	6.38867	6.66418	5.88438	7.15768	7.6544	7.51717	7.10874	5.16374	4.87664	5.79222	6.13564	7.19315	0.844561	2.08891	2.03222	0	0.425378	2.75271	0.644094	3.06001	0	1.15978	0.622083	2.25531
79026	AHNAK	5.0759e-12	2.59528e-13	up	34.7416	34.7416	5.11859	13.0716	13.2334	12.1751	12.8403	12.7908	12.5635	13.5061	12.9926	13.19	12.995	13.5122	13.486	7.92049	7.70985	8.07096	7.01408	6.22063	8.42749	6.53081	10.2978	7.79121	7.38499	8.82227	8.74288
11259	FILIP1L	6.81063e-13	2.23648e-14	up	34.7187	34.7187	5.11764	6.9195	6.06533	7.83376	7.25425	8.38944	7.09746	7.91609	5.82961	7.32665	6.79846	6.32829	6.68405	1.58153	2.62948	1.17788	1.29938	3.08131	2.26728	2.5132	0.49588	2.24028	1.96713	1.84448	1.93338
4091	SMAD6	1.91825e-18	2.70778e-21	up	34.5473	34.5473	5.1105	10.3566	10.0365	10.7467	10.4023	10.8493	10.2386	9.7036	9.38407	10.3183	10.2205	9.99549	9.91157	5.08335	4.85676	4.61794	4.96614	5.38932	4.82799	4.96602	5.11701	5.29091	5.6896	4.99132	5.04107
27012	KCNV1	9.43118e-10	1.26053e-10	up	34.3257	34.3257	5.10122	6.84434	7.44098	4.93329	8.33831	8.62805	7.0315	5.94827	6.35937	7.01645	6.19346	6.32829	8.19058	3.16649	2.72709	1.58231	2.56241	1.17442	0	0	0.600578	1.75486	3.3297	2.62208	2.51834
6591	SNAI2	2.92041e-10	3.28275e-11	up	33.7627	33.7627	5.07736	9.7277	8.3352	9.82036	6.59474	7.44043	6.19861	7.4154	6.63635	8.44613	10.3988	8.42632	7.82571	2.84456	3.38437	2.06774	3.26285	4.05706	2.75271	3.22906	2.18554	3.38712	3.80363	2.84448	2.51834
7052	TGM2	2.71584e-15	2.54232e-17	up	33.5797	33.5797	5.06952	9.81996	9.56824	9.12148	9.17445	9.4945	8.90597	10.0432	9.92267	10.4926	9.04211	8.25902	9.70865	3.07107	4.41764	4.61794	4.73234	4.78913	4.75271	4.39898	4.40793	4.26481	4.60736	4.29915	4.35964
150244	ZDHHC8P1	1.23752e-12	4.62462e-14	up	33.2441	33.2441	5.05503	8.22801	7.48275	9.12535	6.75056	7.2696	6.81949	7.34495	6.80001	7.4623	8.62666	6.91685	6.67209	2.90345	2.87741	3.21458	2.17909	1.49634	2.75271	0.644094	2.68804	2.24028	2.76328	2.56068	2.51834
54453	RIN2	2.99477e-14	5.07286e-16	up	32.6367	32.6367	5.02843	9.44561	8.49421	9.53537	8.52333	8.62805	8.19861	8.48286	8.48502	9.71269	9.25287	7.64175	8.09909	3.34706	3.3574	2.71982	3.56241	4.3037	3.40478	4.22906	3.45557	4.69971	3.06667	3.99132	4.02084
2318	FLNC	1.6781e-14	2.481e-16	up	32.6108	32.6108	5.02728	12.4601	12.9272	11.8825	12.2433	11.9875	11.549	12.0703	12.3205	14.4115	12.4778	11.7837	12.7973	7.68205	7.32239	6.59577	7.88584	7.0903	7.43367	7.6609	7.42394	7.09109	7.29677	7.32175	7.77887
400043	LINC02381	1.76462e-14	2.63513e-16	up	32.555	32.555	5.02481	5.12899	5.61841	5.44594	4.59474	5.07786	5.78357	6.44577	5.44221	6.18381	5.40399	5.65022	5.79423	0.259598	0	1.58231	0	0.759379	1.53031	0	0	0	0	0.622083	1.51834
83478	ARHGAP24	6.32116e-13	2.03348e-14	up	32.363	32.363	5.01627	7.23476	7.30582	8.20631	8.91536	8.5559	8.4435	7.24762	6.24219	5.9028	7.62937	8.4027	7.34324	2.2596	2.62948	2.26038	2.88434	2.49634	3.64579	2.96602	2.7705	2.24028	2.3297	2.49655	2.25531
3263	HPX	1.87325e-09	2.77369e-10	up	31.9144	31.9144	4.99613	5.88415	7.24542	5.2509	7.71239	8.22037	8.79733	8.16281	4.80598	5.65459	5.33342	6.87302	6.83773	0.844561	1.82378	3.27927	0.977452	1.98177	0	2.45145	2.92251	1.43293	1.96713	2.21025	0.933378
55504	TNFRSF19	3.44556e-12	1.61526e-13	up	31.9048	31.9048	4.9957	9.59557	9.35189	9.3252	9.75736	9.58338	9.47715	9.68417	9.65257	10.5038	10.233	9.67702	9.34701	5.92493	5.32992	4.06774	4.46931	3.49634	5.11528	4.22906	6.84375	2.89236	4.44518	4.32252	5.1033
3741	KCNA5	1.66269e-09	2.42115e-10	up	31.7425	31.7425	4.98834	7.39898	7.40606	8.75908	5.22277	6.07786	4.78357	5.86081	7.66276	4.7111	8.01373	5.65022	6.9547	0.844561	1.79941	1.58231	2.29938	1.98177	2.53031	2.96602	1.92251	0	0.159778	1.62208	0.933378
5915	RARB	1.26484e-14	1.6715e-16	up	30.8603	30.8603	4.94768	6.86289	7.05825	6.10082	8.02498	7.14965	7.66066	6.94827	7.46159	8.08294	6.10527	6.90833	7.55272	2.58153	1.62948	2.58249	2.70646	1.75938	1.53031	1.64409	2.58578	1.86807	2.74474	2.39326	2.5186
5099	PCDH7	5.07723e-13	1.56164e-14	up	30.7874	30.7874	4.94427	12.0664	11.4265	10.8217	11.2247	11.4829	10.7741	10.2458	10.7015	12.7839	12.213	10.85	11.7779	7.70254	6.7536	5.95164	5.67789	6.00731	6.84017	6.35834	7.29435	5.44416	6.04242	6.35905	6.6058
59272	ACE2	2.03335e-11	1.39888e-12	up	30.6189	30.6189	4.93635	7.95074	6.25872	7.10493	5.65887	7.20222	6.78357	7.74345	4.82266	8.27716	6.43534	5.32829	6.35062	1.2596	1.58973	1.26038	1.29938	1.75938	0.945351	1.22906	1.92251	1.43293	2.61921	2.62208	2.74073
395	ARHGAP6	1.34327e-12	5.10961e-14	up	30.4882	30.4882	4.93018	8.86133	8.02055	9.13297	7.97703	7.39978	7.22098	7.06557	7.46087	8.88142	9.40533	6.85185	7.98289	2.90345	2.79941	3.49273	3.06491	3.42234	1.53031	2.81402	3.06001	3.29091	3.91467	3.41286	3.39281
399959	MIR100HG	2.2975e-10	2.46307e-11	up	30.4335	30.4335	4.92759	9.75253	7.80702	10.9643	7.44819	7.47996	6.81332	7.89423	8.17324	8.10178	9.6201	7.08317	8.38016	2.65192	3.53637	3.6527	2.78481	3.81827	3.53031	2.45145	3.30102	3.82525	2.15978	4.51285	4.1622
1396	CRIP1	9.40434e-12	5.49169e-13	up	30.3659	30.3659	4.92438	8.18902	8.62205	10.3425	6.64437	6.9853	6.89905	7.49075	7.98399	8.37888	7.54367	7.28248	7.67255	3.2596	2.94827	1.58231	2.97745	2.9293	3.40478	2.22906	3.60058	3.13337	2.89223	3.72977	2.25531
650	BMP2	1.51171e-14	2.15638e-16	up	29.9027	29.9027	4.9022	10.5547	10.6043	9.77017	10.5009	11.0768	10.5644	10.0533	10.1303	11.3813	10.3777	10.6378	11.1773	6.76072	5.8268	5.26038	6.11188	4.90234	5.56652	5.52674	6.53132	5.18781	6.38571	4.96441	4.97777
10863	ADAM28	7.8665e-11	7.13011e-12	up	29.6906	29.6906	4.89194	7.56806	7.98694	7.25717	8.22049	8.49264	7.22098	8.05274	8.72702	8.41783	5.83784	8.44005	8.5297	2.78316	2.98703	4.15472	2.78481	2.73713	0	3.32592	3.61908	3.08444	3.40771	3.41053	3.75373
2313	FLI1	1.25858e-11	7.83576e-13	up	29.5896	29.5896	4.88702	7.77812	7.5633	5.0264	7.17423	8.00521	7.37852	8.07026	6.03574	6.51255	8.08539	6.85185	7.35523	1.90345	1.95141	2.26038	2.93165	3.63385	2.26728	2.22906	1.60058	2.43293	2.61921	0.622083	2.74073
3690	ITGB3	6.01721e-12	3.19189e-13	up	29.5199	29.5199	4.88362	6.82194	6.3528	6.5342	7.60292	7.48353	6.6374	7.47728	6.99671	8.0882	5.9131	4.65022	6.53966	0.259598	1.62948	1.84535	2.06491	1.98177	2.26728	1.22906	1.60058	2.61588	1.74474	2.73756	2.51834
5457	POU4F1	8.6815e-08	2.16779e-08	up	29.5191	29.5191	4.88358	9.44486	6.53791	9.98024	7.22277	6.97094	6.55897	7.99338	4.7991	8.6995	10.3477	4.32829	6.21899	3.2596	2.43684	3.11836	3.22538	1.75938	2.94535	2.45145	3.06001	1.75486	2.74474	1.35905	2.38476
2028	ENPEP	8.33795e-13	2.88669e-14	up	29.2037	29.2037	4.86808	7.74444	8.46082	7.72656	9.03618	8.13203	8.41916	9.08185	8.87551	7.8996	7.56526	10.0356	9.93097	3.50753	4.25884	3.96082	3.59216	3.21881	4.40478	3.55098	3.88598	4.78754	3.01776	3.12458	3.18131
57597	BAHCC1	1.59213e-14	2.29475e-16	up	28.9155	28.9155	4.85377	9.57851	10.1035	9.60724	9.90171	10.0617	9.99224	8.89225	10.1124	9.73866	9.59312	9.63663	9.75367	4.32569	4.67606	4.25315	3.7917	4.58381	6.24804	5.42545	4.92251	4.94072	4.27664	5.75634	5.52629
5891	MOK	2.78531e-13	7.69789e-15	up	27.7696	27.7696	4.79543	7.38449	7.98425	7.62641	8.79121	8.93488	8.98563	7.39562	7.32298	9.5958	7.24325	9.03044	8.85275	3.67464	3.08891	3.68967	4.01308	3.82518	3.37432	3.09563	3.98203	3.09513	3.52664	2.84448	3.39281
345557	PLCXD3	1.42431e-12	5.49196e-14	up	27.7519	27.7519	4.79451	6.21631	6.00496	7.04877	7.0422	7.91436	6.9535	6.94827	7.19519	7.41154	5.55715	6.61369	6.97356	0	1.79941	1.26038	2.56241	2.49634	2.26728	2.34453	2.40793	2.43293	1.48171	2.35905	2.93338
65055	REEP1	3.20082e-16	1.9262e-18	up	27.6714	27.6714	4.79032	9.04458	8.67026	8.69628	8.61104	8.44043	7.89621	8.28707	8.38265	9.68117	8.58466	7.79557	8.86159	3.90345	4.0218	4.15446	3.29938	4.0324	3.33767	3.45145	3.18554	3.79048	4.36923	3.81848	4.1033
775	CACNA1C	3.59833e-13	1.0533e-14	up	27.1767	27.1767	4.7643	10.1732	9.85229	10.6004	9.42656	9.18871	9.00866	10.0388	9.84474	11.2856	9.3324	8.50023	9.81601	3.80266	4.25008	5.51452	4.82521	4.5799	5.22537	5.11274	5.46491	5.91133	5.03986	5.10059	5.0689
10395	DLC1	8.19649e-14	1.77205e-15	up	27.1725	27.1725	4.76407	10.4124	10.3819	9.62957	10.3186	10.7644	10.0504	10.2937	10.0868	10.5207	10.4907	10.436	10.7096	6.71295	6.38198	5.09327	5.29033	4.80377	4.80333	5.57483	6.10501	5.98752	6.74474	4.28505	5.14283
4093	SMAD9	2.75918e-17	8.81463e-20	up	27.1131	27.1131	4.76092	9.17158	8.97477	9.23644	9.84997	10.2586	9.69792	9.4154	9.41563	9.31424	8.56566	8.80023	9.58635	4.36684	4.36665	4.79954	4.25962	4.50282	4.40478	4.28795	5.09243	4.73671	4.54934	5.04835	4.74073
23768	FLRT2	1.78094e-12	7.10523e-14	up	26.8103	26.8103	4.74471	11.5062	10.6254	11.5193	10.9425	11.4053	11.4455	10.9637	9.27982	10.7742	11.7735	9.5068	11.358	6.67785	6.72224	6.57762	5.29089	5.49598	5.40478	5.55818	6.32686	6.47732	7.40602	6.03712	6.18873
646300	COL6A4P2	2.3966e-10	2.59424e-11	up	26.4666	26.4666	4.7261	8.56843	7.38413	9.49004	7.4938	6.51843	6.69174	7.4154	7.34489	9.79196	8.44398	9.04576	8.50112	3.67267	2.87741	4.38997	2.86303	2.56673	2.94535	3.94905	3.92136	2.93173	1.62941	3.61041	4.61932
130367	SGPP2	3.49542e-13	1.02058e-14	up	26.3442	26.3442	4.71942	8.95955	8.63853	8.91989	9.75846	9.16532	9.00596	8.65522	8.99816	8.60113	6.78724	8.16118	8.40721	4.06695	4.12133	4.71982	4.40372	4.49634	4.70024	3.73156	3.9929	3.01789	3.07434	3.35905	3.74073
5629	PROX1	1.86792e-11	1.25453e-12	up	26.2303	26.2303	4.71316	9.65059	9.864	8.20631	11.3451	10.4744	11.4974	11.0328	9.41694	9.81604	8.18967	8.66814	10.3985	5.04096	5.26255	4.87509	4.75881	4.98177	5.85224	5.00165	5.07631	5.16085	5.20417	5.39467	5.39281
10194	TSHZ1	1.76754e-14	2.65263e-16	up	26.2294	26.2294	4.71312	7.79543	7.35512	7.7129	7.1797	7.66282	7.36853	6.66816	6.65722	6.95028	8.09191	6.23518	6.70677	2.71903	1.43684	1.84535	2.97745	3.08131	2.94535	2.96602	1.92251	2.24028	2.74474	2.20705	2.74073
7291	TWIST1	3.97223e-12	1.93299e-13	up	26.0598	26.0598	4.70375	5.0434	5.6503	7.17615	5.0422	4.59243	4.52054	5.18274	4.58668	4.7111	6.11936	5.65022	4.9547	1.2596	0	0	0	0.759379	0	1.96602	0	0.432928	1.74474	0.622083	0
8633	UNC5C	6.4981e-14	1.33245e-15	up	25.8872	25.8872	4.69417	10.098	10.079	9.96304	10.3916	9.32537	9.32273	9.88051	10.579	10.8717	9.677	9.75874	10.3584	5.05401	5.46237	4.36891	5.92582	6.4613	5.21214	6.46427	4.40793	5.08771	4.8877	5.62208	5.02084
1397	CRIP2	7.34858e-13	2.44507e-14	up	25.8634	25.8634	4.69284	10.1025	10.1179	11.7185	8.87941	9.2278	8.89801	9.14741	9.58897	10.0842	9.51737	8.62902	9.402	4.90921	5.3302	5.33772	4.65736	4.31329	4.29113	4.10353	5.29434	5.38189	5.50415	5.07966	4.79669
1674	DES	1.644e-08	3.32708e-09	up	25.6619	25.6619	4.68156	11.1649	9.1528	12.576	8.63818	8.57428	7.36853	7.64217	10.0281	11.5331	11.1257	8.36171	8.92109	5.14224	4.83893	4.01527	5.42866	4.91588	5.03281	4.64409	6.13196	4.60285	4.3886	5.02581	4.74073
4883	NPR3	7.68956e-12	4.33038e-13	up	25.5409	25.5409	4.67474	4.57046	5.59034	5.41872	6.08951	6.07786	4.52054	5.50707	7.16233	4.62621	4.67745	5.49821	7.21456	2.06695	0.629481	1.26038	0.562414	0.759379	0.945351	1.22906	0	1.43293	0	1.03712	0.933378
202333	CMYA5	1.56907e-10	1.56208e-11	up	25.4355	25.4355	4.66877	9.63275	9.40506	10.1818	7.99304	7.69408	8.55175	7.71651	10.0118	11.2437	9.69401	8.32829	10.9323	4.52638	4.3574	4.71982	4.53204	3.49634	4.40478	4.52967	5.43347	4.64628	4.40771	5.12458	5.18131
10512	SEMA3C	7.209e-12	3.99548e-13	up	25.3103	25.3103	4.66165	10.23	9.10828	10.0597	8.74906	9.14087	8.35848	9.16011	8.59192	9.41545	10.4378	6.7206	8.64928	4.79876	5.31904	3.87862	3.97745	4.54946	3.64579	4.45145	4.43347	4.15175	4.20417	4.53098	4.74073
253827	MSRB3	1.4677e-14	2.07179e-16	up	25.2182	25.2182	4.65639	9.79552	9.06531	10.0495	8.60292	8.7783	8.59093	8.94019	9.02808	10.1316	9.92889	7.78772	9.1621	4.545	4.4239	4.11836	4.58312	5.14671	4.56006	4.92254	4.273	4.38712	4.28906	4.40968	4.32569
199920	C1orf168	9.5382e-10	1.27696e-10	up	25.1927	25.1927	4.65494	7.76341	6.0473	7.04935	6.86323	7.63815	6.76299	6.75949	5.71525	7.3051	7.83276	7.36932	7.01359	2.2596	2.55548	2.4039	0.955199	2.10042	2.75271	2.22906	5.11843	0	2.80363	1.29093	3.79136
79971	WLS	9.27883e-13	3.32963e-14	up	25.1042	25.1042	4.64986	11.6146	11.0716	11.6626	10.78	10.5884	10.481	10.7525	10.8577	11.4569	11.6295	11.1271	11.3155	5.29302	5.99904	6.53166	6.84167	7.36207	7.14011	7.08977	4.7705	6.20772	5.69894	7.33266	7.27211
220164	DOK6	6.0701e-12	3.23348e-13	up	24.4343	24.4343	4.61083	8.78681	8.41421	8.23586	9.75553	9.77035	8.75243	8.49743	7.05692	10.3054	8.84095	8.49821	9.09909	4.16649	3.96291	3.59094	4.96614	5.13972	4.58921	5.13595	3.06001	4.24028	4.06667	4.24657	3.51834
3371	TNC	2.25352e-15	2.02582e-17	up	24.1988	24.1988	4.59686	11.0442	11.979	11.3482	10.4145	10.8457	10.9438	12.5438	11.9474	11.8564	11.8137	11.3483	11.6082	6.69839	7.09505	6.62671	6.6195	6.81827	6.4372	6.89772	6.92682	6.50974	7.32551	7.34166	7.23427
91624	NEXN	5.22649e-16	3.41702e-18	up	23.8694	23.8694	4.57709	11.0796	10.4622	11.4664	10.8193	10.8934	10.9096	11.2956	10.6584	12.3742	10.7348	10.2224	11.0122	6.18381	6.11199	6.4896	6.82206	6.56553	6.64989	6.66624	6.41654	6.36072	6.52888	5.77872	6.42926
375061	FAM89A	4.31022e-16	2.72191e-18	up	23.8342	23.8342	4.57496	7.24137	7.5937	7.20631	7.8288	8.23218	7.91285	7.96891	7.81093	8.69973	7.65535	8.86729	8.11548	3.16649	3.51212	3.87509	3.36977	3.42234	3.33767	2.73156	2.84851	3.13337	3.65163	3.79201	3.39281
6886	TAL1	1.92137e-10	1.99298e-11	up	23.7999	23.7999	4.57289	6.03837	6.53296	5.11202	6.86812	7.7286	7.14014	7.47552	4.97572	5.19653	5.78338	6.49821	6.69227	3.30399	1.95141	2.43031	1.97745	2.34434	0.945351	1.22906	2.7705	2.01789	1.15978	1.03712	0
145781	MYZAP	1.33313e-14	1.8026e-16	up	23.5939	23.5939	4.56034	8.63705	8.77698	9.08439	8.15768	8.09068	8.27542	8.3686	9.01857	8.67711	7.61653	7.57622	8.83151	4.37063	4.59527	4.6527	2.73234	4.10515	3.40478	3.50207	3.60058	3.60285	4.04242	3.84448	3.93338
147906	DACT3	2.40612e-14	3.84336e-16	up	23.4978	23.4978	4.55445	9.54266	9.22973	9.98199	8.81127	8.7783	8.47473	9.04619	8.72546	9.74285	9.66265	8.66529	9.17437	4.61715	4.71694	4.46984	3.43688	4.17442	4.75271	4.03641	5.57786	4.33982	4.51733	5.1664	5.37632
100505881	MAGI2-AS3	7.98479e-10	1.04389e-10	up	23.3783	23.3783	4.5471	11.0718	9.53098	10.8424	9.31708	9.61923	8.67434	9.20454	9.27057	10.3619	11.4836	7.85185	9.14931	4.50753	4.18407	4.56416	5.88879	6.27878	5.73977	5.86326	4.84851	5.36367	3.06667	6.0144	5.49287
128553	TSHZ2	5.05577e-12	2.57672e-13	up	23.3621	23.3621	4.5461	7.36712	6.98537	6.67026	9.23914	8.94293	8.34835	7.44577	7.34869	7.34137	7.46613	5.91325	7.68405	2.2596	2.32992	2.58231	3.29938	3.38387	3.11528	3.10353	3.68804	3.24028	3.06667	2.49655	3.63382
200373	CFAP221	8.90288e-12	5.16579e-13	up	23.1021	23.1021	4.52995	6.24162	5.55683	7.22497	5.87732	6.43239	5.59093	5.99846	5.13985	5.67512	6.40543	5.32829	5.70555	1.2596	0.629481	0.845346	1.43688	2.65984	0.530314	2.81402	0.600578	1.75486	2.05863	2.2278	0
1130	LYST	4.81634e-12	2.42606e-13	up	22.9726	22.9726	4.52184	7.23214	6.92901	7.41872	8.02405	7.37903	7.12676	7.9269	6.87011	7.4799	7.21312	5.32829	7.27662	2.96004	3.21444	1.84535	1.97745	2.6177	0.945351	3.08298	2.92251	2.24028	3.00108	3.39467	3.74073
387758	FIBIN	1.84336e-10	1.90499e-11	up	22.8685	22.8685	4.51529	9.25294	7.6022	6.85929	6.59474	7.2247	6.40337	6.56125	6.3353	9.51306	8.33133	6.32829	7.29173	2.58153	2.32992	3.78395	3.67789	3.08131	2.26728	3.55098	2.7705	1.75486	2.61921	2.442	3.25531
23281	MTUS2	7.80969e-13	2.63998e-14	up	22.7322	22.7322	4.50666	9.10114	8.32383	9.38926	7.98055	8.32578	8.12223	9.57056	8.43391	9.27674	8.25604	6.57622	8.33612	3.65192	4.08891	2.96082	4.335	4.26188	4.33767	4.10353	4.45856	3.33982	3.72659	4.1664	4.18131
3488	IGFBP5	1.14066e-10	1.09999e-11	up	22.681	22.681	4.50341	11.4894	11.1475	12.4701	10.7155	11.5401	11.2163	12.2949	11.5346	8.42102	12.1953	11.7206	11.938	6.47877	6.28769	6.41303	6.74564	6.81827	7.84017	6.16766	8.03937	7.23325	6.12385	7.47383	7.02084
4151	MB	1.90632e-09	2.82832e-10	up	22.6304	22.6304	4.50019	6.88808	7.31002	8.94228	6.71847	4.85546	6.36853	6.4154	8.28949	7.61524	5.82801	6.41575	7.13303	1.84456	2.08891	1.26038	3.06491	2.34434	4.58921	1.22906	3.30102	2.75486	1.74474	3.03712	1.51834
3910	LAMA4	4.05862e-12	1.9975e-13	up	22.5937	22.5937	4.49785	9.47893	9.01479	9.32413	9.10172	8.57428	8.23775	9.60285	9.1695	9.40409	7.17693	6.65022	8.96149	4.72623	4.34373	4.19112	4.30729	4.05206	4.19328	3.81402	3.30102	4.85986	4.20767	4.54491	4.18131
25805	BAMBI	9.63855e-18	2.29148e-20	up	22.4565	22.4565	4.48906	11.7771	11.6465	11.637	11.7849	11.7951	11.7476	11.7849	11.4986	12.3143	11.6728	12.4422	12.2587	7.65708	7.6534	7.29028	7.54541	7.38878	7.04776	7.67221	6.72452	7.57099	7.99683	6.96764	6.97602
57604	KIAA1456	1.37646e-14	1.9021e-16	up	22.4253	22.4253	4.48706	8.4549	8.04449	8.1046	8.13283	8.55164	8.39828	8.31202	8.02415	8.29982	7.67801	8.16168	8.63583	3.2596	3.58368	4.06774	2.36977	3.95578	3.33767	3.64409	3.40793	4.82525	4.8877	3.68098	3.93338
652	BMP4	4.77822e-11	3.94043e-12	up	22.1152	22.1152	4.46697	9.20772	9.45642	8.53321	9.31492	8.15315	8.32789	8.45625	9.50657	10.669	9.06777	10.8039	10.266	5.9617	5.57701	4.11836	4.56241	3.59588	4.03281	4.73156	5.8294	4.40693	5.61099	4.84448	4.88757
776	CACNA1D	3.69748e-14	6.56537e-16	up	22.0425	22.0425	4.46222	8.35782	8.22565	9.06095	8.23145	8.29338	7.47361	7.85273	8.53973	9.42598	7.92391	8.07299	9.41948	3.31791	3.27247	4.3658	4.26655	3.31376	4.2464	3.97805	4.18414	4.39482	4.09429	4.45505	3.44181
1280	COL2A1	6.66586e-13	2.17222e-14	up	21.9205	21.9205	4.45421	13.1166	12.8421	13.0069	12.5577	11.8295	12.7761	13.3962	13.8547	13.6188	12.6937	12.2037	12.7186	7.76523	8.36757	8.21644	7.91223	8.32508	8.13518	8.18021	10.452	7.87988	8.49819	8.74884	8.68358
64084	CLSTN2	1.47886e-11	9.53676e-13	up	21.8271	21.8271	4.44805	8.72743	8.41903	8.63373	6.99329	8.17935	6.72217	6.9052	7.54375	8.41357	8.96838	7.28248	7.83605	3.42952	3.91488	2.84535	3.22538	2.34434	3.85224	2.82042	4.64497	2.24028	3.61921	4.05593	4.25531
3428	IFI16	7.97812e-15	9.12801e-17	up	21.6435	21.6435	4.43586	9.0754	8.81094	9.30717	8.81479	8.57428	8.38249	9.15304	8.85174	8.40316	9.28513	9.76841	9.07711	4.14224	3.77923	5.11836	4.27713	4.1517	5.03281	4.15156	5.56636	4.83014	3.81054	4.99132	4.42196
84034	EMILIN2	2.73694e-16	1.56571e-18	up	21.2493	21.2493	4.40935	10.7373	10.1789	10.3965	10.537	10.5017	10.069	10.4594	10.4566	11.9425	10.3207	10.3522	10.4515	5.90605	5.87282	6.52585	6.05293	5.73616	6.09116	6.03641	5.95037	5.86822	6.09241	6.71722	6.64156
81035	COLEC12	2.69885e-12	1.20506e-13	up	21.1546	21.1546	4.4029	10.6886	10.1813	10.5867	9.16648	10.062	9.47938	9.08481	9.87428	10.1029	10.8475	8.95764	9.60159	4.2596	4.68476	4.4892	5.98308	6.11105	5.85224	5.77338	6.53132	5.67133	6.03014	4.77859	5.63382
94240	EPSTI1	2.34103e-14	3.66981e-16	up	21.0608	21.0608	4.39649	8.17319	7.54107	8.41209	8.06605	8.98438	8.08125	7.54731	7.21508	8.33782	8.81278	7.08317	7.54387	3.50753	3.63218	3.29013	3.85192	3.53197	4.64246	3.82042	3.8485	3.13337	3.11397	3.32252	3.34519
80816	ASXL3	6.09087e-13	1.9413e-14	up	20.9113	20.9113	4.38621	8.79471	7.45878	8.71989	7.47052	7.59243	7.44653	7.75563	7.71085	7.96984	8.92696	6.41575	7.23033	3.96004	3.83893	2.26038	3.43688	4.17442	3.11528	3.73156	3.12414	3.43293	2.96713	3.56068	3.25531
169044	COL22A1	6.2455e-09	1.0983e-09	up	20.9081	20.9081	4.38599	10.1409	9.96659	9.8809	8.54539	8.36853	9.84314	9.28478	10.8591	10.8691	10.7506	8.43681	10.4219	5.44942	5.64629	5.78728	3.02185	2.9293	6.55268	4.94787	6.56705	5.33114	6.04196	6.37787	6.08312
55715	DOK4	2.60549e-16	1.45179e-18	up	20.7696	20.7696	4.3764	13.2615	13.006	13.4222	12.6466	12.5214	12.0425	12.1872	12.8597	13.968	13.1799	12.9354	13.3248	8.63831	8.94951	8.70095	8.46104	8.38468	8.49802	8.33409	8.48376	8.67962	8.69352	8.48807	8.52677
23150	FRMD4B	6.86971e-14	1.41885e-15	up	20.7323	20.7323	4.37381	11.507	10.4215	11.502	10.3059	10.2791	10.1089	10.058	9.99401	11.5857	11.4099	9.55553	10.3732	5.92493	6.28769	6.37869	6.02185	6.29336	6.45315	6.28795	5.39986	6.34797	6.402	6.0963	6.72128
216	ALDH1A1	2.18487e-06	7.88729e-07	up	20.7225	20.7225	4.37313	7.91093	9.47253	6.74065	10.5049	12.0625	10.869	10.8417	5.68471	6.42731	5.67745	9.28213	9.98522	4.76739	5.00452	4.83024	4.67789	4.51427	3.33767	4.37201	3.9929	4.10535	4.28906	4.51285	4.57723
50805	IRX4	1.18148e-09	1.63705e-10	up	20.3793	20.3793	4.34904	7.81398	7.70693	7.21425	6.77657	6.87042	6.99437	6.50023	7.3453	7.49075	4.65394	5.65022	7.74221	2.37507	3.54258	3.12729	0.601943	2.49634	2.46891	0.644094	2.06001	3.29025	3.34141	3.34177	3.28104
5054	SERPINE1	2.16801e-10	2.30975e-11	up	20.2938	20.2938	4.34297	7.80846	8.03407	6.75432	6.8989	7.07786	8.0441	8.90651	8.03523	10.9475	8.22396	8.18627	7.88668	3.84456	4.18407	3.78395	3.78481	3.34434	2.75271	4.10353	2.40793	3.92478	4.24724	4.20705	4.1033
11098	PRSS23	3.16146e-13	9.06631e-15	up	20.1023	20.1023	4.32929	11.0802	11.0898	9.27196	11.7469	10.8135	10.9805	11.5917	11.996	12.1309	10.0552	10.3525	11.0243	6.39013	6.62519	6.7442	6.73145	6.82187	6.86938	6.89435	6.38194	6.54019	6.73972	6.84745	6.59603
4058	LTK	1.39014e-12	5.34989e-14	up	20.0039	20.0039	4.32221	5.53768	5.7957	5.57361	5.14071	5.85546	4.52054	4.96096	5.07581	6.2162	5.27022	5.11018	5.51412	0.844561	0.951409	1.58231	1.29938	0.174416	0	0.644094	2.40793	2.02269	0	1.84448	0.933378
4487	MSX1	1.1557e-11	7.05782e-13	up	19.9391	19.9391	4.31753	6.72576	7.30392	7.01099	5.65887	5.07786	5.19861	6.50466	6.0778	6.79456	7.09817	7.65022	6.23033	1.58153	1.95141	1.26038	1.67789	2.27964	2.26126	3.64409	2.40793	2.75486	1.48171	1.96544	2.25531
55679	LIMS2	1.71555e-11	1.12925e-12	up	19.8425	19.8425	4.31052	9.25235	8.71942	9.8786	8.08368	8.14087	7.7064	8.25313	8.38263	9.79968	9.13353	6.08317	8.06889	3.90345	3.95987	3.84535	4.53204	3.81827	4.1548	4.30516	4.72739	4.11571	4.07721	4.08151	4.25531
53353	LRP1B	6.10075e-09	1.06922e-09	up	19.7848	19.7848	4.30632	7.46787	7.19054	7.76787	7.38324	6.55146	6.19861	6.18274	6.32136	8.42064	7.40083	7.09079	7.19862	0.259598	3.05575	3.06774	4.17359	3.42234	3.53031	4.68849	2.30102	1.43293	0.744741	3.49655	3.3257
57211	ADGRG6	1.97186e-12	8.02807e-14	up	19.7646	19.7646	4.30485	10.7671	10.5244	9.22533	11.8147	11.7279	11.8342	11.0342	9.69814	9.89125	10.1281	9.88288	11.155	6.40426	6.80621	6.0826	6.34374	6.26011	5.9028	6.61357	6.14747	6.30329	6.80268	6.19699	6.16143
745	MYRF	3.27706e-10	3.75899e-11	up	19.7646	19.7646	4.30484	13.0057	11.4405	13.3191	11.0071	11.2677	10.6434	10.7754	10.3574	12.2759	13.56	10.0436	10.6563	6.56338	6.54748	7.33901	7.24927	7.23482	7.62899	7.35675	7.69515	7.41888	6.85686	7.38833	7.41504
51176	LEF1	4.74972e-11	3.90281e-12	up	19.7086	19.7086	4.30075	9.60162	8.06226	9.73099	8.52999	8.01309	7.36184	7.76577	7.83825	9.71994	10.0886	8.18958	8.22907	3.72753	4.03275	3.6527	4.46674	4.52432	5.74625	4.36291	4.67354	3.75486	3.40771	4.34455	4.82814
23366	KIAA0895	2.02943e-12	8.41123e-14	up	19.6493	19.6493	4.29641	7.85469	7.13314	7.19733	8.25789	7.33521	8.04195	7.93786	7.17866	7.89672	7.85495	6.23518	7.42862	4.08214	3.4321	2.20508	2.90009	3.47745	2.28817	3.12032	3.09945	2.45646	2.98777	4.37582	4.37043
1465	CSRP1	3.43358e-15	3.4693e-17	up	19.6205	19.6205	4.29429	11.5968	11.4904	11.7915	10.9581	10.8183	10.6723	11.361	10.9901	12.7852	11.8383	10.7409	11.2928	7.15442	7.40427	7.31386	7.30073	7.02617	6.92549	6.95698	6.84061	7.38154	6.78641	6.73047	6.98323
7078	TIMP3	1.05508e-13	2.42214e-15	up	19.5804	19.5804	4.29134	10.3513	10.2421	9.67026	10.9703	10.5651	10.5293	11.1951	10.3712	11.7002	9.72315	9.16118	10.2317	5.83703	6.21757	5.99888	5.99982	5.91129	5.70024	5.68849	6.02684	6.46083	7.06366	6.22695	6.08312
78989	COLEC11	3.12654e-09	4.96158e-10	up	19.5131	19.5131	4.28637	7.6035	6.10084	8.1697	5.42071	5.44043	4.52054	5.10874	5.76104	6.51926	8.37753	5.6033	6.13303	1.03721	1.21444	2.26038	1.97745	0.759379	0.945351	2.45145	3.06001	2.68086	1.96713	2.42523	2.54325
283537	SLC46A3	1.85699e-11	1.24443e-12	up	19.4782	19.4782	4.28379	7.28289	6.02178	7.57976	5.9682	6.17739	5.36853	6.32024	5.91159	7.10538	8.04878	6.02873	7.01055	1.58153	2.79941	2.69601	1.97745	1.49634	0.945351	2.22906	2.56775	3.43293	2.3297	2.62208	2.74073
2353	FOS	8.35961e-08	2.07624e-08	up	19.1764	19.1764	4.26126	11.9919	10.895	9.90404	11.4734	11.0078	10.9513	11.5893	11.6268	11.6594	12.4903	11.3174	10.9625	6.09249	6.07209	5.36723	6.98027	6.81249	7.1187	6.76304	9.40767	8.72531	10.3868	5.00316	6.00463
57007	ACKR3	1.2092e-09	1.68444e-10	up	19.1757	19.1757	4.26121	9.63764	8.70325	9.26958	7.22277	7.2247	6.65804	8.08963	6.7486	7.99699	10.2635	9.08318	8.06432	3.90345	4.24419	4.16727	3.97745	2.75938	4.49168	2.96602	5.35547	3.68086	4.48171	4.1664	3.63382
2615	LRRC32	1.1365e-11	6.93212e-13	up	19.0064	19.0064	4.24842	10.0129	9.31719	9.45685	8.02405	8.37903	7.1528	7.62899	7.66598	9.01415	10.1528	8.70333	8.92594	3.90345	4.12133	4.46984	4.73234	4.60068	4.98975	4.59829	4.45856	4.26582	3.87486	4.91976	4.51834
22795	NID2	1.84939e-13	4.58913e-15	up	18.9465	18.9465	4.24386	12.9159	12.1784	12.0382	12.3304	12.6083	11.5164	11.3423	11.9439	13.8225	12.9104	11.6728	12.9488	7.66796	7.70408	8.18613	8.02138	7.67686	8.42567	7.95081	8.93427	8.12997	8.12994	8.2347	8.24005
222663	SCUBE3	1.69792e-13	4.11235e-15	up	18.8122	18.8122	4.2336	9.4076	9.46415	8.72015	10.0627	9.30233	10.1585	10.4646	9.54359	10.0973	8.23807	9.77244	10.0643	4.97963	5.08254	5.31737	4.8307	4.76837	5.6948	5.21395	6.02483	5.14717	5.38633	6.23076	5.81602
158326	FREM1	1.90084e-13	4.75917e-15	up	18.6833	18.6833	4.22368	11.2495	10.3565	9.9541	9.5651	10.1537	8.9762	9.261	9.32996	10.6675	11.219	9.67152	10.1839	5.66048	5.8228	6.29381	5.81237	5.89086	5.46891	5.22906	5.80025	5.96431	5.7803	6.37108	5.80964
1289	COL5A1	2.27961e-13	6.08008e-15	up	18.5612	18.5612	4.21422	12.8145	11.9621	12.1427	11.1347	11.8132	11.084	12.2181	11.8172	13.376	12.3596	11.4427	11.8065	7.25688	7.62086	8.1267	7.10287	7.22263	8.19712	7.41301	8.4896	7.59171	8.21839	8.00983	8.15093
55733	HHAT	2.29146e-13	6.12873e-15	up	18.5173	18.5173	4.2108	6.66131	6.80348	7.0264	7.2011	7.77067	7.1528	7.3686	7.16505	6.10538	7.17084	6.41575	6.35062	2.58153	1.79941	2.71982	2.97745	3.42234	3.40478	3.49327	1.49366	2.01789	2.74474	2.94401	3.0635
6616	SNAP25	1.5294e-12	5.95396e-14	up	18.3112	18.3112	4.19465	7.33102	6.4863	8.05168	7.46243	6.59537	6.97997	8.09061	6.22499	7.97088	7.25554	6.32829	6.99365	3.68048	2.8698	3.38967	2.78481	2.71544	3.33767	3.22906	2.68804	1.43293	3.68334	2.88295	2.74073
57801	HES4	1.64894e-10	1.65997e-11	up	18.2653	18.2653	4.19104	6.59668	6.92969	8.43272	6.4672	6.7903	7.9325	7.24624	6.18818	6.73009	7.4977	7.32829	6.0287	2.69789	0.415651	2.82966	2.36977	1.96935	3.72356	2.81402	3.03086	2.98101	3.4932	3.75849	3.79237
84940	CORO6	4.04504e-11	3.21259e-12	up	18.1842	18.1842	4.18461	9.83596	9.1889	10.62	8.77897	8.50557	8.96995	8.95144	9.95317	10.8114	9.33905	7.53358	9.17034	5.441	4.64142	6.35366	4.4416	4.65765	4.49502	4.94568	5.24711	4.63548	5.09481	5.70142	5.78815
2354	FOSB	2.09832e-07	5.89743e-08	up	17.6278	17.6278	4.13978	9.20729	7.54823	5.27433	9.12779	8.5772	8.58369	8.92369	8.8033	9.00902	9.16211	7.45757	7.66486	3.65192	3.79941	3.34785	2.99893	3.96272	3.75271	2.96602	5.88786	5.26582	7.64016	3.28505	3.1033
168544	ZNF467	3.02838e-13	8.52716e-15	up	17.6126	17.6126	4.13853	8.06465	7.35908	9.22558	7.77917	7.94754	7.72217	7.60227	7.21763	7.03977	7.95369	7.23518	7.20884	4.2596	3.24419	3.87509	3.1272	3.66627	4.19328	3.49609	4.38194	2.75486	2.74474	3.54301	3.40693
10150	MBNL2	8.46909e-15	1.01931e-16	up	17.4982	17.4982	4.12914	9.36078	8.36872	9.22071	8.61129	7.76236	8.25389	9.08481	8.97363	9.3566	9.56299	8.23518	8.81877	4.01449	5.08891	4.83024	4.36977	4.90234	5.11528	4.34453	4.76649	4.94032	4.80132	4.42944	4.45694
283659	PRTG	1.67392e-10	1.69008e-11	up	17.3101	17.3101	4.11354	11.8307	12.9624	10.5246	13.1242	12.5632	12.5957	13.0452	13.9469	13.3294	11.9313	13.1238	13.7215	7.24259	7.81719	8.69501	8.63152	9.28164	9.68496	9.01926	8.22629	8.44555	8.14749	9.31673	8.82832
10891	PPARGC1A	4.81329e-13	1.46974e-14	up	17.235	17.235	4.10727	9.56362	9.1377	9.37955	9.24383	9.43315	8.36853	9.00547	8.96215	11.1908	9.23957	8.25902	9.68976	4.91781	4.51212	4.9508	5.71973	5.40323	4.94535	5.27694	4.90436	5.26316	5.13706	5.44061	5.71474
114897	C1QTNF1	2.27399e-10	2.4328e-11	up	17.1413	17.1413	4.09941	7.63985	6.45841	7.83845	5.59474	7.59243	6.19861	5.66816	6.60467	6.61891	7.4868	4.91325	5.51412	3.16649	2.79941	2.0882	1.97745	1.32027	1.53031	1.64409	2.92251	2.75486	3.24724	2.55131	2.93338
26548	ITGB1BP2	1.9166e-14	2.91904e-16	up	17.1385	17.1385	4.09917	8.35568	8.70214	8.61136	8.42262	8.38653	7.92406	8.16605	8.35138	10.0521	8.36498	7.93123	8.50724	4.62208	3.99668	5.05539	4.36359	4.5378	3.98781	4.12786	4.08829	4.03871	4.06583	5.12407	4.57723
23462	HEY1	1.30182e-11	8.18666e-13	up	16.9136	16.9136	4.08011	8.67474	8.38191	9.80026	8.03013	7.79406	8.01008	8.1182	8.65596	7.32378	10.1093	8.68689	8.83089	4.13243	4.80939	3.71982	4.68711	5.07117	4.19328	4.34453	3.81003	4.21429	5.87029	4.41216	4.19039
5507	PPP1R3C	7.6664e-11	6.93165e-12	up	16.6248	16.6248	4.05526	9.32903	8.80171	10.2261	8.77556	8.96399	8.1528	8.82659	10.1278	10.7891	8.36115	7.41575	9.24204	3.90345	4.15304	4.63542	5.29215	5.38387	5.48451	5.45145	5.06132	5.17439	4.95419	5.79201	5.06266
91584	PLXNA4	5.97607e-09	1.04248e-09	up	16.5149	16.5149	4.0457	10.4048	8.9038	10.9291	8.3292	7.89986	8.11747	8.33654	8.80739	8.42853	10.5983	6.11488	7.57552	4.34706	4.58368	5.29381	4.74564	4.9426	4.85224	5.13595	4.48322	4.18781	4.36923	4.29451	4.6613
2330	FMO5	5.41813e-09	9.29858e-10	up	16.4318	16.4318	4.03842	6.73486	7.06055	6.18689	7.92693	8.2714	6.9386	5.78967	4.67909	6.42854	5.98213	4.65022	6.61513	0.139304	2.31791	2.67092	2.78481	2.26188	1.84839	2.64409	1.92251	2.43293	2.86022	3.62208	3.29795
340526	RTL5	2.27526e-12	9.85155e-14	up	16.418	16.418	4.03721	8.73427	8.67136	8.71235	8.67059	8.4332	7.69046	7.75914	8.51234	9.94957	9.02618	8.84103	9.00045	4.78316	4.74184	4.38967	4.59686	4.74427	4.40478	5.27345	2.7705	4.64238	5.42999	4.98619	4.79136
375033	PEAR1	3.77047e-12	1.8096e-13	up	16.3473	16.3473	4.03098	8.58431	7.32128	7.81431	6.75858	7.31664	6.32789	7.5947	6.76094	7.44139	9.04872	7.28248	7.08181	3.58297	3.43684	3.60095	3.16014	3.63385	3.40478	2.34453	2.60058	4.04764	3.58872	3.71834	3.84199
389792	IER5L	2.53041e-12	1.11481e-13	up	16.1996	16.1996	4.01788	7.508	7.76213	8.7645	6.95549	6.85546	7.19861	6.99009	7.83453	6.78639	8.0874	8.1227	7.43469	4.01449	3.21444	2.06774	3.86009	3.84684	3.85224	3.64409	3.50747	4.10535	3.3297	4.12458	2.51834
8646	CHRD	8.31123e-14	1.80921e-15	up	16.1823	16.1823	4.01634	6.47004	7.59277	6.41872	7.42993	6.86707	7.39789	7.7943	7.54539	7.04059	6.3719	6.90481	7.2611	2.77309	3.66334	3.33851	2.43688	2.4193	2.75271	2.45145	3.67268	2.75486	3.8322	3.62208	3.18131
1901	S1PR1	5.83521e-14	1.18352e-15	up	16.165	16.165	4.0148	10.0904	9.30013	9.89059	9.15624	9.13469	9.00596	9.08963	9.19565	10.2162	9.79722	8.16118	9.30012	4.87431	5.28565	5.4892	4.88434	4.81827	5.19328	4.81402	5.81003	5.64238	6.10815	5.60698	5.63382
6604	SMARCD3	3.29081e-14	5.66085e-16	up	16.0241	16.0241	4.00218	10.144	9.72509	10.9637	9.46844	9.41713	9.35654	9.50608	9.39074	10.5929	10.5194	9.04852	9.39824	5.26592	5.43836	5.80361	5.56287	5.93882	5.97763	5.65877	6.10559	5.8394	5.51457	6.3989	6.00022
3792	KEL	7.90699e-12	4.49394e-13	up	15.9489	15.9489	3.99539	8.21428	9.06019	8.01083	9.255	9.36757	8.9684	7.89489	7.27587	9.17847	9.73885	8.65656	9.44965	4.38888	4.65377	5.59172	4.60534	3.70868	5.23075	4.37124	5.57931	4.33982	4.46148	4.89696	5.29797
255743	NPNT	8.65391e-10	1.14635e-10	up	15.8576	15.8576	3.9871	8.88993	7.04626	7.82374	7.84956	7.2247	8.34835	8.7677	6.4733	7.52475	9.01385	6.85185	6.70677	3.71903	3.98703	4.01527	4.40372	4.26188	2.94535	4.03641	1.60058	3.52039	2.96713	4.42738	4.79136
285126	DNAJC5G	1.10271e-11	6.67689e-13	up	15.772	15.772	3.97929	6.71164	6.30678	6.48347	6.24039	6.02111	5.7421	6.0687	6.13025	7.15438	6.48604	5.43598	6.67547	1.06695	2.22608	3.12819	2.56392	1.43622	3.80333	2.94227	2.90801	2.01789	1.15978	1.85049	2.60166
554236	DPY19L2P1	1.24035e-11	7.67619e-13	up	15.7372	15.7372	3.97611	6.45893	6.24685	6.91531	6.42924	6.04309	6.17589	6.89884	6.57421	6.86759	6.05324	5.44376	7.06033	2.43987	1.26347	3.02415	1.90028	1.74912	2.38276	0.99901	3.83579	3.29091	2.86944	2.8272	2.87198
80114	BICC1	5.57126e-11	4.74343e-12	up	15.7241	15.7241	3.97491	7.96113	7.45999	7.25522	8.80731	7.61035	8.91971	8.78205	7.41458	8.54031	7.36451	5.32829	7.29173	3.81419	3.99871	4.21458	3.67789	3.17442	3.85224	3.68148	3.30102	3.60285	4.04242	3.42117	4.25531
84171	LOXL4	2.72573e-10	3.01937e-11	up	15.6986	15.6986	3.97257	6.85501	5.88708	6.51826	7.87246	6.35797	7.48401	7.86448	7.29486	7.5491	6.60966	5.49821	6.1662	3.06695	0.658628	2.99591	3.77031	3.26188	2.66782	1.96602	2.92251	3.33982	2.61921	3.35905	3.6584
5345	SERPINF2	1.69522e-06	5.95215e-07	up	15.6327	15.6327	3.96649	8.26207	8.25008	6.98945	10.7141	10.2592	10.7026	11.2149	5.69561	6.24715	6.66137	6.6174	7.89826	4.08264	4.27218	4.94029	4.73234	3.34434	4.26728	3.89202	5.06001	4.56221	4.3297	4.08151	4.34982
138046	RALYL	1.12831e-10	1.08388e-11	up	15.6305	15.6305	3.96629	5.55797	5.04297	4.83376	7.20484	6.2705	6.59093	7.56125	4.89224	6.28226	4.77506	5.32829	6.37919	1.84456	2.26871	0.845346	1.67789	2.34434	1.51055	2.45145	1.92251	1.24466	1.96713	2.52832	2.51834
9586	CREB5	2.27526e-12	9.8183e-14	up	15.5264	15.5264	3.95665	7.8597	7.05346	7.93329	6.42071	7.07786	7.00596	7.79155	7.06948	7.81064	8.50545	6.13564	7.32148	3.2596	2.87431	3.52373	3.97745	3.26188	3.03281	4.28795	3.12414	2.43293	3.06667	3.56068	4.1033
11249	NXPH2	1.6531e-10	1.66538e-11	up	15.4811	15.4811	3.95244	9.64321	8.47306	9.37955	7.49286	8.28173	8.243	8.6586	8.16558	9.21485	9.84608	8.02873	8.01055	4.96004	5.10521	4.90424	3.75881	4.40323	3.11528	4.2588	5.92251	5.06228	5.97302	3.96786	4.57723
115908	CTHRC1	8.59434e-13	3.05846e-14	up	15.4082	15.4082	3.94562	9.24356	8.34353	8.15569	7.26459	7.35797	7.55616	9.18297	9.10716	8.30933	9.19251	8.87857	8.85211	4.29952	3.96719	4.53425	4.335	4.51427	4.4372	4.33277	5.19811	4.35036	4.3281	4.69018	5.1097
6262	RYR2	1.64122e-14	2.40208e-16	up	15.3924	15.3924	3.94415	10.7499	10.3256	11.3931	10.1127	10.4463	9.68113	10.5415	10.4883	11.1127	10.2327	9.59975	11.045	6.51075	7.10926	6.08642	6.28579	5.97661	6.21115	6.672	6.91382	6.54082	6.41263	6.85763	6.82212
23179	RGL1	2.15879e-13	5.6937e-15	up	15.3376	15.3376	3.939	9.88279	9.05993	9.40361	8.86323	8.9145	8.608	8.56817	9.28826	9.63783	10.2979	8.00071	8.77909	5.77992	5.55231	4.9186	5.07197	5.45982	4.89955	5.64003	4.7091	5.00278	5.57711	4.56068	4.86411
25960	ADGRA2	6.80186e-10	8.69688e-11	up	15.2377	15.2377	3.92957	11.4715	10.2518	11.3539	9.19601	9.86041	9.06148	9.14547	8.77978	10.5063	11.755	8.89814	8.9547	5.58153	5.72405	6.20337	5.40651	5.39488	5.88787	5.4434	6.40363	6.43203	6.52057	6.33513	6.74659
25802	LMOD1	8.16609e-13	2.81223e-14	up	15.1641	15.1641	3.92259	9.24789	9.43176	9.08675	9.35448	9.26802	8.87103	8.82305	8.9989	11.1407	9.62337	8.37268	9.78358	5.46905	5.20279	5.52717	4.96614	4.62332	5.32039	4.84848	6.00453	5.7253	5.5521	5.84576	5.84614
6482	ST3GAL1	1.57113e-12	6.17478e-14	up	14.9554	14.9554	3.90259	10.9139	9.98029	10.6985	9.95069	10.3231	8.94008	9.66429	9.41163	11.1066	11.4206	9.26392	10.0731	6.12378	6.28053	6.26241	6.13732	6.32923	5.68682	6.42545	5.64497	6.52569	6.77816	6.30391	6.41719
169792	GLIS3	2.16078e-11	1.49938e-12	up	14.8134	14.8134	3.88883	6.85067	5.60071	6.7129	6.76467	5.59243	6.1265	6.64217	6.41287	6.01186	7.58667	5.13564	5.66096	2.84456	1.95141	1.84535	1.39834	2.63385	2.53031	3.76527	1.60058	2.43293	1.74474	2.84448	2.84027
10345	TRDN	8.88547e-05	4.40312e-05	up	14.7552	14.7552	3.88315	8.88	8.80231	9.18457	9.09664	8.8925	8.27257	8.63578	9.08298	9.82084	8.27667	7.86745	9.83947	6.36083	6.26537	5.83039	4.55312	3.52491	5.55515	7.11003	6.98489	5.42796	8.34645	0.0948362	0
5334	PLCL1	8.7548e-09	1.62673e-09	up	14.7487	14.7487	3.88252	5.81052	4.70104	6.45267	6.68066	4.85546	5.36853	5.18274	5.3353	5.41471	5.39991	4.91325	5.29173	0	1.43684	0.260384	0.562414	3.08131	2.75271	2.22906	0.600578	3.47732	1.74474	0.0371208	2.63382
1004	CDH6	2.443e-07	6.99142e-08	up	14.6987	14.6987	3.87762	8.61514	9.90926	7.90292	10.6922	10.8199	10.9199	10.8429	11.0421	6.38272	8.95412	9.56191	10.011	5.82184	5.95591	4.28275	6.10887	6.80552	6.20914	6.16985	4.90436	4.94072	4.24469	6.94331	6.73557
114299	PALM2	4.2024e-13	1.26447e-14	up	14.6727	14.6727	3.87507	8.9923	9.34182	8.45518	9.57204	9.27886	8.87542	8.6901	9.26998	10.7858	8.465	8.26233	10.012	4.84606	5.20996	5.24292	5.49489	5.25826	5.24474	5.78242	5.32304	4.87973	5.17078	5.4604	5.58682
285025	CCDC141	4.84874e-10	5.89702e-11	up	14.544	14.544	3.86235	9.54687	9.07736	9.2966	9.35283	9.89285	8.74303	8.45326	9.19252	10.4096	9.22821	7.87167	9.73883	5.56994	5.4135	5.50734	4.88434	4.32416	3.40478	4.73156	5.81975	5.87222	6.74491	5.41216	6.77082
79191	IRX3	4.4073e-12	2.19407e-13	up	14.499	14.499	3.85788	8.05315	8.96855	8.7553	8.4931	8.17048	8.0441	8.51712	8.78567	8.60308	6.94798	8.75073	9.16203	5.50904	5.06467	3.96478	4.14738	4.22984	4.96299	3.77338	5.92838	4.27188	4.16038	4.60698	4.33701
80818	ZNF436	1.77466e-14	2.68968e-16	up	14.4889	14.4889	3.85688	8.98419	8.20964	9.09971	8.69915	8.67138	8.27542	8.75441	9.2013	8.60808	8.03727	7.32829	8.50118	4.30399	4.60676	4.83024	4.62131	4.72901	4.37697	4.60803	3.9929	5.30329	5.28696	4.85077	4.57723
6935	ZEB1	1.06889e-09	1.45245e-10	up	14.4573	14.4573	3.85373	8.32048	7.89219	8.29787	8.35796	8.21302	7.7532	7.7677	8.46149	8.84133	8.72194	6.943	8.1182	3.2596	2.97856	2.85374	5.0907	6.24641	5.03366	5.02353	2.8363	4.42909	3.93799	5.10364	4.65037
1852	DUSP9	1.61126e-06	5.61269e-07	up	14.4295	14.4295	3.85094	7.37253	7.70304	5.72684	9.88518	8.89255	9.73777	9.68736	4.44221	5.45218	5.70602	5.78772	8.1414	3.06695	3.67388	3.58231	3.56241	3.42234	3.64579	2.81402	3.40793	3.60285	3.86022	4.1664	3.51834
10397	NDRG1	1.69792e-13	4.10154e-15	up	14.4005	14.4005	3.84804	9.35557	8.47124	9.57515	7.92973	8.72171	7.32789	8.68073	8.64465	9.15193	8.57614	7.97214	8.47495	3.78316	4.74842	4.75224	4.83543	4.90234	4.53031	4.59829	4.84851	5.22734	5.11165	4.57628	4.79136
387763	C11orf96	2.25768e-09	3.42677e-10	up	14.3488	14.3488	3.84286	6.41984	5.76395	5.9806	6.99329	7.02539	6.28607	5.18274	7.61368	7.90375	5.6483	7.82014	7.56475	3.58153	3.15304	0.845346	2.80324	2.98177	2.75271	1.64409	3.84851	3.13337	3.74474	2.49655	3.1033
10138	YAF2	5.67459e-17	2.10794e-19	up	14.2689	14.2689	3.83481	7.6174	7.31569	8.20272	7.63516	7.45386	7.67434	7.79012	7.33175	8.10936	7.89582	7.35066	7.74751	3.2596	4.31598	3.9883	3.82712	4.17442	3.85224	4.24005	3.84851	3.33982	4.09052	3.42944	3.74073
388591	RNF207	1.35138e-12	5.15051e-14	up	14.2532	14.2532	3.83321	9.817	9.33905	10.2265	8.78809	8.93225	8.68123	9.61057	8.96148	10.6309	9.42025	8.17954	9.23636	5.04233	4.79236	6.02924	5.21283	5.06836	5.46743	5.24618	6.12836	5.81808	5.33889	5.68359	5.99704
146754	DNAH2	2.79594e-09	4.36632e-10	up	14.2412	14.2412	3.83199	6.59689	5.81732	6.27585	6.22701	5.44043	5.36853	4.82058	5.49479	8.44843	6.29616	5.65022	5.99217	1.2596	0.799406	2.43071	2.32512	1.49634	2.27304	2.45145	3.18554	3.67743	0.925313	2.8951	2.72538
8029	CUBN	1.38635e-07	3.69154e-08	up	14.2214	14.2214	3.82999	5.87249	6.82455	5.45267	7.70091	9.908	6.74087	5.7677	5.74108	6.23784	5.93446	6.57622	8.00726	2.22538	1.95141	2.48071	0.977452	2.26188	4.3029	3.10353	4.12414	4.03838	3.68334	3.42944	2.22556
1806	DPYD	7.01029e-08	1.70986e-08	up	14.0982	14.0982	3.81744	6.02167	5.61033	5.34255	8.40582	8.41357	8.31928	7.97975	4.63486	5.39072	5.68321	5.10375	6.29173	2.06695	3.56022	3.26038	1.56241	2.63385	3.11528	2.45145	2.50747	2.52039	3.24724	1.62208	2.84027
84981	MIR22HG	3.30717e-09	5.28999e-10	up	14.0161	14.0161	3.80902	8.58778	7.45852	7.72684	8.16661	7.90049	7.67434	8.54591	6.23255	8.76691	8.44562	7.49821	7.81873	5.58593	5.51239	4.84535	4.29938	3.26188	2.26728	3.28795	3.66753	3.43293	5.52788	3.20705	4.21878
7292	TNFSF4	7.15173e-14	1.52492e-15	up	13.9892	13.9892	3.80625	8.14001	6.70567	7.47761	7.34476	7.59243	7.05659	7.35266	6.76671	8.23215	8.0789	7.08317	7.64928	3.78316	3.89627	2.96082	3.29938	3.75938	2.94535	3.81402	3.50747	3.60285	3.71437	3.88812	4.63382
3572	IL6ST	6.24701e-14	1.27632e-15	up	13.9859	13.9859	3.8059	12.355	11.3958	11.4294	11.8869	12.2263	11.4794	11.2383	10.8093	12.7126	12.4423	10.6275	11.9528	7.99561	8.05314	7.85595	7.73679	7.99566	7.94347	7.66496	7.93894	7.68165	8.1373	7.76032	8.12083
81029	WNT5B	1.10919e-09	1.51546e-10	up	13.9795	13.9795	3.80524	7.16619	7.60195	6.96045	7.87678	6.66282	7.65804	7.54731	8.64693	8.9527	6.37878	7.7206	8.14706	1.84456	3.08891	3.90424	3.06491	4.63385	4.40478	4.53259	2.60058	4.79048	4.40771	3.99132	4.39281
23180	RFTN1	3.27755e-11	2.4886e-12	up	13.9756	13.9756	3.80484	10.1624	9.64452	11.0327	8.35448	8.69609	8.1615	8.69765	9.41212	10.3959	10.6861	9.37105	9.75433	5.09249	5.53804	5.53886	5.87939	5.50533	5.61178	5.73368	5.99289	5.65326	6.15775	5.90035	6.10686
54587	MXRA8	1.45615e-14	2.03384e-16	up	13.9648	13.9648	3.80372	10.5753	10.3504	11.1262	10.1434	9.67643	9.61798	10.3312	10.6537	10.3635	10.8733	10.6771	10.3919	6.63426	6.15248	6.52129	6.88921	6.28206	6.3692	6.13499	7.4767	6.47956	6.13496	7.23391	6.82715
84629	TNRC18	9.34028e-18	2.07076e-20	up	13.9168	13.9168	3.79876	11.0529	11.1803	11.0563	10.9751	10.9598	10.8449	10.7546	10.6331	11.2435	11.3672	10.9066	10.6777	6.93666	6.50349	6.84141	7.7061	7.04925	7.49871	7.48634	7.12954	7.25663	6.95125	7.45511	7.2523
10743	RAI1	3.2981e-14	5.70919e-16	up	13.8419	13.8419	3.79097	9.66072	10.2028	9.95512	9.81831	9.63928	9.89209	9.57848	9.83125	9.86469	9.90811	9.62291	9.79051	5.41273	5.15359	5.64429	6.42111	6.69405	7.02217	6.66831	5.3285	5.87421	5.60272	6.58093	5.87002
123722	FSD2	1.85467e-10	1.91805e-11	up	13.8096	13.8096	3.7876	7.89161	8.0826	8.94092	7.1119	7.34774	6.93649	7.1015	7.7121	8.89073	7.31481	7.22757	8.8048	4.37522	4.02539	5.30314	3.37819	3.99656	3.64524	3.77194	3.29155	2.89105	3.31525	5.3123	4.6058
7035	TFPI	2.11845e-11	1.46686e-12	up	13.7956	13.7956	3.78613	9.89603	9.13863	8.33018	9.08075	8.99842	9.12935	8.83235	9.40874	8.58323	10.3913	8.59507	9.12462	5.12996	5.88215	4.16727	5.36116	5.45054	6.45315	5.85355	5.06001	4.12769	4.75969	5.42082	6.40911
84251	SGIP1	6.38411e-12	3.44343e-13	up	13.6951	13.6951	3.77558	8.19	6.81474	8.03683	7.59396	7.789	8.12394	7.13879	6.1616	6.47005	7.29258	6.49821	6.85503	2.96004	3.82374	4.41588	3.19563	3.40184	3.03281	3.35779	3.21469	2.55102	4.11397	3.75196	3.83834
83875	BCO2	6.9905e-10	8.98828e-11	up	13.6232	13.6232	3.768	8.09754	6.77458	8.11673	6.825	6.37066	5.80488	6.66816	5.81448	6.85792	6.64931	4.32829	6.77649	3.96013	2.08891	2.18871	2.45513	3.21881	2.26728	2.22906	3.12414	2.95272	2.96713	3.20174	3.21433
1410	CRYAB	2.59111e-08	5.54991e-09	up	13.3398	13.3398	3.73767	10.0522	8.22318	10.8334	7.35448	7.2705	7.55616	8.385	8.93366	10.4053	8.52483	6.943	7.75509	5.12996	4.07242	4.39676	5.81034	5.0417	4.89955	3.81402	3.9929	5.44939	4.58604	4.86596	5.32569
6425	SFRP5	3.18058e-06	1.1822e-06	up	13.3201	13.3201	3.73553	10.6653	8.86312	11.8412	7.80065	9.71189	8.22098	7.94827	5.70095	6.13641	11.3146	7.943	7.86664	4.90345	4.43684	4.9883	4.90819	4.21881	5.03281	3.96602	6.06818	4.85919	5.42656	5.19699	5.18131
80333	KCNIP4	3.34381e-14	5.81316e-16	up	13.2778	13.2778	3.73094	7.04609	6.19114	6.75781	6.98483	6.70621	6.62581	5.8572	5.81916	7.48973	7.0066	5.75556	6.88708	2.47061	2.42649	2.77135	3.1218	2.90067	2.67218	3.03641	3.00332	2.82525	2.50721	3.24741	3.37325
23158	TBC1D9	7.02968e-12	3.85953e-13	up	13.2146	13.2146	3.72406	8.57217	8.42158	7.36625	9.07324	8.32578	8.90597	8.87235	8.93429	8.42287	8.7531	8.64767	8.82187	4.545	4.64071	4.06774	5.67789	5.4833	5.81572	5.24401	4.45258	3.29091	5.61264	4.68731	4.91066
55779	CFAP44	2.06232e-14	3.17163e-16	up	13.04	13.04	3.70488	9.00219	8.2906	9.26774	8.37681	8.37582	8.31575	8.20066	7.87051	8.45354	8.3051	8.17244	7.60047	5.19427	5.13981	5.34785	4.74122	4.26246	4.46891	4.41704	4.97064	4.52039	4.34666	3.90827	4.45563
1942	EFNA1	6.04083e-14	1.22971e-15	up	12.8737	12.8737	3.68635	8.78128	9.25275	8.93783	9.27236	8.69677	8.73309	10.0751	9.26131	9.44119	8.63114	10.4565	9.21149	5.85892	5.27103	5.51287	5.36116	5.06535	5.42562	5.00165	6.0831	5.91674	5.48889	5.80716	5.72206
4660	PPP1R12B	5.97513e-13	1.89109e-14	up	12.8666	12.8666	3.68556	11.9082	12.443	11.9366	12.0199	12.1515	11.4246	12.1477	12.8685	12.2144	10.5439	10.8535	12.902	7.97291	8.23882	7.9917	8.06725	8.15718	8.23189	8.24359	8.33255	8.38687	8.30013	8.56568	8.69853
1780	DYNC1I1	2.08881e-12	8.78104e-14	up	12.8637	12.8637	3.68523	7.75237	7.40372	6.96556	7.33023	7.51843	6.93041	6.6937	7.4171	9.06083	7.84354	7.61369	7.77286	3.94442	3.43684	4.50831	3.50101	2.75938	4.3029	3.39898	4.55382	4.01051	3.51733	3.96786	4.17826
9050	PSTPIP2	1.97736e-11	1.3486e-12	up	12.8283	12.8283	3.68126	8.17134	8.9672	7.23195	8.70562	9.05563	8.85367	9.08478	8.04307	9.7471	7.72247	9.84696	9.63881	4.58153	4.49985	5.25134	5.52435	5.56673	4.80333	5.59829	5.22993	5.18144	4.5521	4.84927	5.25531
10265	IRX5	2.31346e-10	2.48706e-11	up	12.8154	12.8154	3.6798	6.17895	6.66857	6.34833	6.82181	6.41944	6.19861	5.86081	7.18468	6.38272	6.3915	6.32829	6.23033	4.06695	2.32992	1.58231	2.67789	2.34434	3.75271	2.81402	4.57786	1.01789	2.74474	2.20705	2.74073
25759	SHC2	3.25932e-12	1.50132e-13	up	12.7802	12.7802	3.67584	9.45112	9.39311	10.0369	9.64669	9.80286	9.74776	9.45857	8.72668	9.70602	9.94417	9.41967	8.99653	6.10697	4.83932	5.74259	6.24074	6.10212	6.82235	6.15709	6.91426	5.01939	4.55415	5.81628	5.90469
1909	EDNRA	1.92652e-15	1.67461e-17	up	12.7565	12.7565	3.67316	9.92963	9.85705	9.68925	9.869	10.6859	10.0797	9.53012	9.13807	10.2035	9.99359	9.45757	10.5028	5.90345	5.61834	6.24907	6.53786	6.20784	6.27169	6.5852	6.07631	5.94379	6.2942	6.56476	6.6058
163782	KANK4	2.67624e-11	1.94852e-12	up	12.6812	12.6812	3.66463	7.70492	7.46451	7.14534	6.59474	5.97094	6.19861	8.47552	5.91136	6.38272	7.59287	6.97214	7.40721	2.58153	2.89359	2.43031	3.53204	3.55723	3.53031	3.07416	3.30102	4.12669	3.61921	3.68098	3.51834
56961	SHD	2.18371e-11	1.52549e-12	up	12.645	12.645	3.66049	8.02406	8.45651	9.53279	8.10961	8.394	7.89905	7.68099	7.62788	8.84902	7.30206	9.51519	8.93319	4.9878	5.08384	4.83751	3.61961	3.87486	4.58921	4.52674	4.95672	4.33982	4.69085	5.49364	5.39789
8322	FZD4	1.92475e-12	7.80767e-14	up	12.6333	12.6333	3.65916	11.1739	11.3826	10.1492	12.1454	12.8948	12.0972	10.7594	10.542	11.6576	11.3287	10.7816	11.9036	7.58623	7.59861	7.97105	7.75706	7.72872	7.6684	7.60846	7.7247	7.82327	7.87001	7.8733	7.69618
8309	ACOX2	2.23273e-12	9.57123e-14	up	12.578	12.578	3.65283	6.16538	6.26683	6.44298	7.10624	8.13073	6.96202	6.21836	5.84998	6.35593	6.9148	5.78772	6.97206	3.42952	2.96666	3.32867	2.74299	2.63385	2.78531	2.71791	3.67953	2.26075	3.60736	2.66823	2.51834
5797	PTPRM	2.09899e-18	3.27479e-21	up	12.5361	12.5361	3.64802	9.90908	9.79083	9.77449	10.1146	10.0033	9.71377	9.80625	9.76142	9.69305	9.85423	9.75874	10.528	5.75145	6.03462	6.19702	6.14617	6.3037	6.3183	6.48153	6.3961	6.23167	6.62977	5.84968	6.59159
283131	NEAT1	5.12347e-12	2.64167e-13	up	12.3516	12.3516	3.62662	11.2385	10.5088	11.6666	10.5988	10.1439	10.2265	10.6794	10.3465	11.7546	11.4393	10.297	10.5648	6.09249	6.22939	7.80921	6.99426	6.87138	7.03281	7.08704	7.35547	7.47732	7.53047	7.24657	8.21878
2253	FGF8	2.82671e-09	4.42487e-10	up	12.3267	12.3267	3.62371	6.15634	7.21179	6.53956	6.43909	5.85546	5.83784	5.32024	8.06074	7.22304	5.26501	7.64157	7.94517	3.42952	3.30518	2.58231	3.29643	3.71915	2.49645	3.68499	1.92251	2.01789	2.15978	3.55684	3.84027
3270	HRC	2.33303e-13	6.27458e-15	up	12.2904	12.2904	3.61946	10.5044	10.0607	10.6802	9.80606	9.61035	9.63474	9.61208	10.0936	10.9309	9.39581	9.43094	9.87758	5.54204	5.69406	6.82208	6.68122	5.99395	6.27627	5.98394	6.79533	6.79925	6.10229	6.94926	6.56419
4036	LRP2	7.10524e-11	6.3304e-12	up	12.2341	12.2341	3.61283	10.7136	9.73059	10.6174	9.22532	10.4855	8.64321	9.88925	10.1492	8.93893	10.2949	9.41235	9.93077	5.91065	6.14123	5.27161	5.59481	5.7237	6.78456	6.15995	7.75145	5.61952	6.05435	6.93206	6.73309
1271	CNTFR	6.72337e-07	2.14838e-07	up	12.0908	12.0908	3.59583	9.06467	7.95573	10.5348	6.9808	6.97094	5.19861	6.58873	8.21614	8.02385	9.79013	8.28248	7.43469	2.84456	3.55263	4.16727	5.19391	5.2297	5.35474	5.07036	4.12414	3.60285	2.96713	5.20705	4.57723
284	ANGPT1	4.84955e-09	8.20389e-10	up	12.0775	12.0775	3.59425	7.39902	8.06808	5.9806	8.7315	8.06492	6.84246	7.2702	7.40916	6.46537	7.51674	7.61369	9.1414	4.01449	5.70273	3.68665	3.78481	4.69798	3.26728	4.55098	2.18554	3.43293	4.46356	3.65183	3.93338
7111	TMOD1	5.07895e-14	9.91965e-16	up	12.0089	12.0089	3.58603	10.876	10.5189	10.9566	9.99683	9.88153	9.7532	9.91741	10.449	11.9256	10.2662	9.97335	10.4561	6.7461	6.60966	6.82771	6.95282	6.93153	6.9751	6.89834	6.97127	6.64238	6.64695	6.77521	6.96128
220965	FAM13C	3.12229e-09	4.95251e-10	up	11.9778	11.9778	3.58229	7.78524	6.07765	9.00311	6.51035	5.75163	6.47337	6.82918	6.47411	6.78398	7.81874	4.90037	5.09909	2.65192	2.82168	3.05046	3.41019	3.19767	2.94535	3.28795	2.95954	2.86534	3.61921	3.19174	2.51834
22920	KIFAP3	2.04045e-15	1.812e-17	up	11.9633	11.9633	3.58055	9.66139	9.39745	9.58435	9.4021	9.15925	9.15802	9.70277	9.26774	10.4275	9.61634	9.14207	9.7349	5.58153	6.03036	5.43562	6.35205	6.46591	6.27627	6.38556	5.80884	5.85078	5.35945	5.70955	6.03141
286122	C8orf31	1.42006e-09	2.02248e-10	up	11.9453	11.9453	3.57837	4.89776	5.68651	4.72684	7.0152	6.55738	6.16762	5.38565	5.92019	7.29229	5.37716	6.45757	5.84099	0.259598	1.70957	2.95045	3.33273	2.20832	2.83288	1.8379	3.08958	2.88008	2.31034	2.25751	2.71579
388403	YPEL2	7.32588e-13	2.42745e-14	up	11.8005	11.8005	3.56078	9.65819	9.73761	8.55778	10.5751	10.6542	9.91285	9.9269	9.35724	10.5396	8.77506	9.45757	10.1246	6.11045	6.07242	5.75224	5.73234	6.25123	6.26728	5.96602	6.36876	6.44416	6.51222	6.53697	6.53329
401265	KLHL31	5.81137e-14	1.16975e-15	up	11.781	11.781	3.55839	7.68145	7.71338	8.0264	7.0422	7.69677	7.28607	7.9269	7.64048	8.18014	6.74095	7.02873	7.56475	3.78316	4.12133	4.54579	4.16728	4.17442	3.03281	4.39898	4.12414	4.38712	3.40771	4.1664	3.51834
30008	EFEMP2	3.99634e-16	2.494e-18	up	11.7373	11.7373	3.55302	9.84924	9.55993	10.1773	9.38015	9.60717	9.49213	9.4293	9.17633	9.92086	9.90644	9.27685	9.08253	5.78657	5.99262	6.12779	5.96364	5.3587	6.08198	5.84092	6.51347	6.16719	5.61976	6.43675	6.33255
57493	HEG1	9.20061e-14	2.04382e-15	up	11.6794	11.6794	3.54589	11.6489	11.2752	11.1722	11.1318	11.3149	11.0252	10.8865	10.9736	12.8222	11.9576	10.4678	11.2488	7.75337	7.91825	7.53185	7.66028	7.82726	7.74948	7.9629	8.0988	7.21132	7.8911	7.75123	8.01819
115677	NOSTRIN	5.07948e-10	6.2418e-11	up	11.6576	11.6576	3.5432	6.40627	6.00511	5.18648	7.27834	8.19302	6.64864	6.21836	5.32492	5.56976	5.89643	6.14933	7.11547	1.56617	3.41463	2.53711	1.93055	2.75285	2.65302	2.45113	3.70491	3.2749	3.2163	3.2296	2.7425
100506190	LINC00963	4.05612e-10	4.80948e-11	up	11.6087	11.6087	3.53714	6.16728	5.75679	6.68733	5.06985	5.51843	5.36853	5.66226	5.91516	6.41579	6.61676	4.32829	5.87591	1.42952	2.49163	1.46266	2.94462	3.37349	2.26728	3.12952	0.600578	2.24028	1.79205	2.27896	2.92615
1012	CDH13	2.27526e-12	9.85493e-14	up	11.4984	11.4984	3.52336	8.56453	8.07156	7.50214	8.53191	8.62805	8.55616	8.90342	8.76939	7.28918	8.05318	7.38718	7.8296	5.14224	4.15304	4.11836	5.38446	3.90234	4.49738	4.73156	5.55477	4.85919	4.26132	4.35905	4.84223
57568	SIPA1L2	1.1221e-11	6.83596e-13	up	11.4448	11.4448	3.51662	12.4163	11.9036	12.0431	11.6224	12.011	11.1675	11.4368	10.9953	13.4217	12.8404	11.5397	11.7824	8.88895	9.11861	7.94863	8.02665	8.82697	8.40699	8.94693	7.46166	8.63368	8.22035	8.16182	8.3396
5325	PLAGL1	7.5281e-08	1.84791e-08	up	11.4427	11.4427	3.51635	10.0767	8.70702	9.72719	6.26459	7.46033	7.58007	7.52774	7.56775	8.76574	10.7834	6.97214	7.41657	4.34579	4.33077	4.26038	4.41963	5.37081	5.06885	5.45145	4.06001	4.97209	4.50681	4.92854	4.93788
6840	SVIL	1.53229e-13	3.64289e-15	up	11.3641	11.3641	3.50641	12.341	11.9052	12.3915	11.7339	11.5514	11.2881	11.4822	11.8173	13.0483	12.851	11.1681	12.254	8.02083	8.42286	8.13847	8.49053	8.66592	8.49634	8.73618	8.38884	8.76437	8.96246	8.30731	8.36093
6310	ATXN1	1.96431e-11	1.33713e-12	up	11.3565	11.3565	3.50545	9.20658	8.04059	9.32332	8.19795	8.34732	7.89905	8.49743	8.28873	9.43324	9.3103	6.91325	8.08181	4.98752	5.16086	4.58231	4.51661	4.45982	4.03281	5.13595	5.3285	5.40529	5.09052	5.28601	5.48797
115207	KCTD12	1.04914e-12	3.82708e-14	up	11.2915	11.2915	3.49716	12.1492	11.2922	11.3523	11.7651	11.3698	10.8203	10.681	10.2401	11.2714	12.4744	10.3226	11.6595	7.70875	8.02934	7.72753	7.76418	7.59648	7.56006	7.67752	7.74778	8.1744	8.33844	7.46339	7.64418
10841	FTCD	3.17866e-09	5.05847e-10	up	11.1692	11.1692	3.48146	7.15728	7.62123	7.36561	8.2968	8.12636	8.06101	8.05845	5.28513	5.97427	5.89015	5.99534	7.38438	3.94922	3.50563	4.6372	2.6806	2.82198	3.36478	3.46536	4.05071	3.84938	3.9391	3.42116	3.75344
163115	ZNF781	2.27526e-12	9.82345e-14	up	11.0718	11.0718	3.46882	6.38968	5.64144	6.5538	5.52763	6.26146	5.89905	6.14621	5.69634	5.29551	5.91247	6.02873	6.13303	1.84456	1.62948	2.71982	2.56241	2.08131	3.54496	2.64409	3.30102	1.43293	2.48171	2.39108	3.22616
22836	RHOBTB3	7.90849e-13	2.691e-14	up	11.0415	11.0415	3.46486	11.8459	11.5619	11.2225	12.714	12.4927	12.4268	12.4615	12.1868	13.5532	12.3062	12.8899	13.1515	8.47251	8.74452	8.79161	9.2638	9.47014	9.06733	9.19157	8.59917	8.93961	8.9436	8.99126	8.75953
2027	ENO3	8.00107e-13	2.74628e-14	up	11.039	11.039	3.46454	10.0097	9.99917	10.797	9.44884	9.70562	9.27777	9.41097	9.9542	10.8534	8.69592	9.56127	10.1183	6.29746	6.05759	6.64668	6.0325	5.9828	6.3411	5.75136	6.9417	6.48458	6.24294	6.67524	6.80378
100131434	LINC00893	1.04112e-09	1.41008e-10	up	10.9742	10.9742	3.45604	6.95941	6.00716	7.76448	6.56708	6.35031	5.11177	6.25929	6.2958	6.96005	6.79351	5.0041	4.79423	2.36301	1.89545	4.09844	3.41774	3.26856	2.69354	2.62252	2.27338	2.40929	2.27581	3.32526	2.75168
9547	CXCL14	2.0995e-05	9.26213e-06	up	10.9111	10.9111	3.44773	9.46105	6.6924	10.9571	6.0422	5.44043	6.28607	7.12759	4.87326	6.42207	10.1196	6.02873	5.87669	4.52013	4.33684	3.81497	3.80724	2.71874	3.53031	3.52674	4.92251	3.68086	4.15978	2.68098	2.25531
6581	SLC22A3	2.89096e-09	4.54263e-10	up	10.7241	10.7241	3.42279	7.87676	6.71641	5.72684	6.9631	7.81462	7.14795	8.06168	6.03116	8.02474	8.72096	8.85772	6.37806	3.58153	4.21444	3.90424	3.67789	3.6996	3.75271	4.22251	5.09179	3.12446	3.74474	3.65183	4.58076
79925	SPEF2	1.94437e-11	1.31744e-12	up	10.7227	10.7227	3.42259	6.21408	5.85659	6.17371	5.65887	6.75085	6.1055	6.32024	5.78001	5.38763	5.93527	5.31014	5.0287	1.84456	1.79941	1.84535	3.18691	3.26188	2.94535	3.26936	3.18554	2.72276	1.48171	2.16691	1.74073
9829	DNAJC6	1.01187e-15	7.96868e-18	up	10.6586	10.6586	3.41394	10.3075	9.96783	9.92374	10.2797	10.6144	9.9655	9.77669	9.65165	10.3211	9.93667	9.05621	10.5925	6.545	6.78935	6.20157	6.44231	6.84557	6.62117	6.69394	6.43978	6.97982	6.56492	6.68989	6.61286
342527	SMTNL2	1.59808e-10	1.59571e-11	up	10.657	10.657	3.41373	9.05802	8.55948	10.4577	7.31273	8.11817	7.44653	8.07998	8.65375	8.12683	9.65535	8.943	8.74569	5.16649	4.87517	4.61794	4.91997	5.05706	5.19328	5.03641	5.90436	5.39871	4.85965	5.70643	5.45694
83593	RASSF5	3.62092e-10	4.21119e-11	up	10.6569	10.6569	3.41372	8.51142	7.94838	9.73836	7.43604	8.17739	6.28607	7.10874	8.13911	8.67341	7.65137	6.41575	8.59957	4.46905	4.53637	4.50831	4.77544	4.36424	4.11528	4.51856	4.45041	4.71215	4.75472	4.05949	4.45694
23345	SYNE1	4.95495e-14	9.23992e-16	up	10.6539	10.6539	3.4133	9.47218	9.06885	9.02028	9.29951	8.66282	8.88174	8.93074	9.15339	10.3979	9.27934	8.1989	9.41529	5.21379	6.08891	5.88974	5.86814	6.20365	5.85224	5.73156	5.41922	5.57207	5.48279	5.85653	5.64267
84159	ARID5B	1.57685e-09	2.27624e-10	up	10.6519	10.6519	3.41304	8.7387	7.33131	8.96892	7.24383	7.2247	7.05659	7.69193	7.1347	8.17389	9.17274	6.23518	6.29173	4.30399	5.24419	4.38471	4.36977	3.34434	4.03281	4.34453	3.24443	4.43293	4.28906	3.99132	4.32569
203522	INTS6L	3.59971e-14	6.33826e-16	up	10.6447	10.6447	3.41206	10.6262	9.90769	11.3212	10.2022	9.88648	9.92421	10.4299	9.89553	11.4772	10.5624	9.69803	10.552	6.92459	6.85355	7.18159	6.88734	6.87263	7.01462	6.8481	7.212	7.058	6.84193	6.93008	6.9138
5168	ENPP2	7.0494e-09	1.26428e-09	up	10.5352	10.5352	3.39715	7.78826	7.58543	6.97331	9.80469	9.78367	8.97049	7.6937	7.14815	6.39346	7.15253	7.30557	8.17405	4.79876	4.22939	4.06774	3.64988	4.19678	4.26728	3.89202	4.8294	5.04764	5.04242	5.00843	4.97777
2869	GRK5	2.1087e-11	1.45697e-12	up	10.4985	10.4985	3.39212	8.23996	7.70988	9.34896	8.49286	7.85546	8.61848	7.74345	7.88239	6.55111	8.23001	7.13564	7.20054	4.71903	5.06737	4.21458	3.64988	4.58381	4.72671	4.07036	4.53132	4.82043	4.90125	4.30391	4.71474
257019	FRMD3	2.8796e-10	3.2219e-11	up	10.4709	10.4709	3.38832	7.54821	6.74808	7.46658	7.22277	6.94293	6.9535	7.32024	7.7932	8.82225	7.15056	5.32829	6.43469	3.34706	3.24183	2.75681	3.67789	4.05706	3.53031	4.47698	4.35547	3.92253	4.24015	3.24737	4.21802
56479	KCNQ5	3.34315e-11	2.56325e-12	up	10.4663	10.4663	3.38767	9.50661	8.66777	8.11853	9.19781	8.30505	8.456	9.609	8.93177	10.1363	8.80097	7.60924	8.86219	5.59051	5.35058	5.31567	5.71892	6.18564	5.14992	6.17477	4.273	5.89236	5.43666	5.35776	5.1033
80139	ZNF703	7.109e-08	1.735e-08	up	10.4119	10.4119	3.38016	8.01519	6.90925	10.2624	5.72027	6.51843	6.36853	6.44577	6.85568	7.39136	9.29754	7.08317	6.35062	4.59374	3.75876	3.43031	3.88434	3.34434	3.40478	4.34453	3.84851	3.95649	4.20417	3.56068	4.32569
3316	HSPB2	5.72327e-11	4.90688e-12	up	10.4115	10.4115	3.38011	8.06418	7.95991	8.18759	7.79506	6.90622	7.1055	7.34954	8.28775	9.08799	7.26577	6.36217	8.22549	4.5874	3.78695	3.98069	5.1441	4.32376	4.81572	3.34564	4.20955	4.35584	4.13331	4.41725	4.93563
116154	PHACTR3	3.27391e-10	3.75064e-11	up	10.3365	10.3365	3.36967	5.60081	5.55198	6.79459	5.49286	5.68921	4.7598	5.50466	5.92108	6.45362	5.10094	4.65022	5.90997	1.58153	2.32992	2.16727	3.36977	3.34434	1.94535	3.45145	1.18554	1.43293	2.40771	2.03712	1.74073
10186	LHFP	8.66744e-08	2.163e-08	up	10.3326	10.3326	3.36913	9.65725	8.84196	11.1319	7.71062	7.53729	7.88511	9.23285	8.38636	8.68189	10.2605	9.52796	9.08553	6.43452	6.70548	5.60023	4.83543	5.01991	4.72671	4.85355	5.48028	5.4553	7.73909	5.02533	5.63382
100131096	TNRC6C-AS1	1.77466e-14	2.67695e-16	up	10.2783	10.2783	3.36152	8.40953	8.02446	7.92997	7.89903	7.5596	7.7064	7.82813	8.01103	9.06963	7.82566	7.16118	7.63372	4.58872	4.71435	4.66092	3.97745	3.9293	4.56006	4.7324	4.55756	4.74883	4.72922	4.64843	4.87278
3554	IL1R1	1.25723e-11	7.81801e-13	up	10.2451	10.2451	3.35686	7.26515	6.82168	6.11387	6.67447	6.44043	7.32789	7.64217	5.38305	6.09752	7.3727	6.78772	6.29173	2.42952	2.71694	2.84535	3.71442	3.56673	3.40478	4.10353	3.24443	3.33982	3.86022	3.28505	3.42523
283130	SLC25A45	1.13469e-10	1.0917e-11	up	10.2439	10.2439	3.3567	5.89089	5.00426	5.7056	5.38324	4.59243	4.87043	5.03073	5.20739	6.18376	5.90321	4.91325	4.57071	1.2596	1.79941	3.02804	1.14738	1.34434	0.945351	1.81402	1.7705	2.73452	1.42281	2.9688	2.74073
2690	GHR	4.79992e-07	1.48313e-07	up	10.2421	10.2421	3.35644	5.96987	5.71956	4.34833	7.48313	6.59243	6.19861	6.19172	5.74724	5.30974	5.24305	4.65022	5.61366	1.84456	2.98703	1.26038	3.97745	3.69798	3.26728	3.89202	1.60058	0.418428	0.159778	2.94401	2.74073
25976	TIPARP	2.54794e-14	4.10775e-16	up	10.2094	10.2094	3.35183	9.912	9.30273	10.0412	9.79623	9.85922	9.46539	9.31613	9.22408	10.706	10.0114	8.8121	9.93559	6.21379	6.26444	5.97463	6.35683	6.45054	6.46576	6.71018	6.10837	6.23007	6.93127	6.11394	6.34039
283310	OTOGL	3.77141e-08	8.49548e-09	up	10.2087	10.2087	3.35173	5.61335	6.27333	7.16658	6.90916	8.03815	5.36853	7.21836	7.10555	4.86079	5.09753	5.13564	6.42298	2.65192	2.83893	1.58231	3.29938	1.87486	2.11528	3.88736	3.55477	2.43293	2.96713	3.68098	4.1033
5163	PDK1	1.06291e-11	6.37409e-13	up	10.1976	10.1976	3.35015	12.5651	11.7668	12.4452	11.9417	12.2221	11.2703	11.281	12.2207	13.561	12.2064	11.2299	12.5213	8.87523	8.6169	9.61378	8.2718	8.33162	9.13612	8.04455	8.91469	9.09488	8.81871	8.94373	8.36746
3764	KCNJ8	2.98528e-09	4.71523e-10	up	10.1097	10.1097	3.33767	6.42329	5.94195	7.0708	6.77917	6.72993	6.84246	7.10874	4.3353	7.12098	6.09968	4.32829	6.91622	3.71903	3.20089	3.50831	2.14738	2.75938	2.75271	3.22906	2.18554	2.43293	3.24724	3.35905	3.1033
53844	COPG2IT1	6.12186e-08	1.46361e-08	up	10.0193	10.0193	3.32471	9.29106	7.31127	10.1378	6.0422	6.72993	6.59093	7.94742	8.74613	7.77554	8.90039	8.11045	6.79776	4.42952	3.53637	5.75409	4.36276	4.66597	4.19328	4.28795	4.302	4.89408	4.26663	4.79284	4.99888
6450	SH3BGR	7.8665e-11	7.12641e-12	up	9.99262	9.99262	3.32086	7.80088	7.65629	9.35646	6.77663	7.09977	7.00731	7.20732	7.65573	8.84574	8.28269	7.0119	8.67494	4.35137	3.84726	4.79302	4.84374	4.28962	4.41967	4.07036	4.57371	5.01971	4.54866	4.31299	4.45521
7045	TGFBI	1.19444e-07	3.11299e-08	up	9.85885	9.85885	3.30142	10.7383	11.7297	10.0404	9.7229	8.94293	10.5451	13.4887	11.7921	8.44625	9.74981	11.0143	11.148	6.91781	7.00669	7.74995	7.34569	7.58804	7.15967	7.23038	6.93149	7.31251	7.37652	7.70574	7.41703
23349	PHF24	3.06425e-10	3.4763e-11	up	9.81749	9.81749	3.29535	7.73973	6.57754	6.72684	6.91667	7.69677	6.59093	6.50466	5.27871	8.08366	7.61291	6.23518	6.29173	3.2596	2.43684	3.06774	4.06491	4.24051	3.94535	3.73156	3.84851	3.95649	3.40771	3.81848	2.93338
11149	BVES	1.25162e-12	4.68661e-14	up	9.81658	9.81658	3.29522	10.1375	10.1177	10.8392	9.77616	10.4049	9.534	9.7363	9.69845	11.1621	9.20354	8.81747	10.6526	6.62592	6.69916	6.4456	6.60499	6.9012	6.76234	6.88806	6.79943	6.74732	6.66625	6.58379	6.81333
646762	LOC646762	5.26147e-09	8.99453e-10	up	9.80536	9.80536	3.29357	11.3804	9.78052	11.5222	9.31391	9.34218	8.52354	8.68529	9.27188	10.714	11.0276	8.40154	9.39833	6.27269	6.10292	6.35666	6.6174	6.60526	6.80954	6.84743	6.43937	6.54927	5.88329	6.65761	6.6971
128434	VSTM2L	5.79857e-10	7.28483e-11	up	9.74556	9.74556	3.28475	7.2085	7.52313	7.75296	7.72777	7.76236	7.0315	6.32024	7.70659	7.26565	5.12106	6.65022	7.8048	2.42952	3.0218	3.87509	3.88434	4.51427	4.40478	3.96602	3.9929	4.07678	4.2683	4.33575	3.68827
8507	ENC1	4.45235e-13	1.34629e-14	up	9.70579	9.70579	3.27885	10.6635	11.3186	10.2987	10.7517	11.1572	10.9932	11.2181	12.1117	11.7531	11.6084	11.5487	11.4085	7.57868	7.74211	7.49727	7.87933	8.2402	8.05691	8.3287	7.2552	8.15745	8.76298	8.15607	7.83027
7040	TGFB1	3.78786e-13	1.12075e-14	up	9.6988	9.6988	3.27781	9.59582	9.18872	9.68476	8.95188	9.04501	8.65586	8.82081	8.49584	9.79098	9.53485	9.1141	9.11616	6.26193	6.45145	5.76818	5.36116	5.08131	5.94535	5.21395	6.44607	5.72755	6.58436	5.75713	6.06266
56950	SMYD2	1.25388e-14	1.61585e-16	up	9.68121	9.68121	3.27519	8.79342	8.52262	9.19234	8.44046	8.10035	8.51819	9.05993	8.20107	8.57593	8.82573	8.17076	8.02184	5.32405	5.6629	4.8603	4.65593	4.98659	5.17897	5.43643	5.42687	5.29091	6.05417	5.20572	5.03754
858	CAV2	4.74317e-10	5.75805e-11	up	9.63928	9.63928	3.26893	7.40632	6.47296	8.01509	7.6899	8.48229	7.74035	8.34193	5.98974	7.78636	6.95519	6.32829	7.32148	4.42952	4.75876	3.75224	3.99359	3.33092	3.53031	4.16766	3.92251	4.71833	4.65163	3.20705	4.84027
51339	DACT1	4.95276e-10	6.04928e-11	up	9.60313	9.60313	3.2635	9.8656	10.2758	9.9363	10.3489	9.89358	10.5606	10.2887	10.0225	10.2465	10.0816	10.727	10.6478	6.68586	7.86827	6.27766	6.62131	8.11756	6.51521	8.06195	4.72986	6.79834	7.42187	7.23405	7.40098
5069	PAPPA	9.21415e-08	2.3186e-08	up	9.58236	9.58236	3.26038	8.34446	6.89313	8.91667	6.36413	7.2705	6.1528	6.88318	7.1285	7.36798	9.54969	5.85185	6.97356	2.72037	2.75876	3.46625	3.83543	4.34434	5.0951	4.39898	4.72986	4.37856	3.58604	4.96725	4.29093
90134	KCNH7	5.27859e-10	6.52961e-11	up	9.57994	9.57994	3.26002	7.41215	6.91225	5.67026	7.39232	7.74429	7.07575	6.83809	6.98169	6.90868	6.24812	4.78772	7.77495	3.45144	3.97502	3.24548	3.64988	3.12861	3.64579	3.34453	2.48729	4.18563	3.65163	4.05949	3.80127
80000	GREB1L	2.44445e-06	8.89699e-07	up	9.43342	9.43342	3.23778	8.48073	9.43142	7.55778	9.42571	8.88491	8.82066	9.19399	11.0099	8.51388	8.50228	8.76292	9.56403	5.85683	5.33899	3.88797	5.9976	6.71499	7.88187	6.51898	7.25178	3.71833	3.20417	6.65365	6.26966
8292	COLQ	1.90718e-12	7.69391e-14	up	9.4068	9.4068	3.2337	8.29215	7.86593	8.62419	7.0911	6.87752	7.48653	7.49384	8.10287	8.57079	7.60546	6.84543	7.93968	4.12552	4.44072	4.89926	4.55699	4.48621	4.35854	4.19868	3.87111	4.8362	4.84298	5.00582	4.36901
148898	ZNF436-AS1	7.45628e-10	9.67009e-11	up	9.40434	9.40434	3.23333	5.80299	5.62709	6.43376	4.94575	6.3149	5.1055	5.86081	6.35087	5.91828	5.53969	4.65022	5.61366	0.844561	1.95141	3.30478	2.67789	1.17442	3.01917	2.17766	2.40793	2.68086	2.63253	3.75164	2.74073
7832	BTG2	4.09071e-11	3.27014e-12	up	9.38309	9.38309	3.23006	9.20669	9.39351	8.44223	10.3903	10.3258	10.4178	9.51902	8.8666	9.1705	9.36342	9.44723	10.0014	6.39915	5.71694	6.41962	5.8601	6.1402	6.23075	5.83036	6.36876	7.70775	6.80363	6.59171	5.71474
5627	PROS1	3.90876e-14	7.02764e-16	up	9.36961	9.36961	3.22799	9.5705	8.83829	9.38615	9.79887	10.0703	9.96016	9.34462	9.11716	9.0154	9.25812	8.89814	9.43014	5.82184	5.98703	6.25379	6.19662	6.53636	6.12526	6.432	5.85797	6.43855	5.28906	6.75822	6.25531
27303	RBMS3	7.53747e-09	1.36638e-09	up	9.36446	9.36446	3.2272	9.06724	7.73425	8.83861	8.24818	8.16557	7.82796	8.16307	7.74037	8.66938	9.25946	6.13564	7.72914	4.65192	5.98557	5.46984	4.8601	5.10515	4.33767	5.16462	4.18554	5.52039	2.96713	5.46179	5.14283
338758	ATP2B1-AS1	1.74233e-11	1.15076e-12	up	9.36394	9.36394	3.22712	5.39898	4.59403	6.11387	5.09137	5.44043	5.36853	5.44577	5.21982	5.10538	6.23327	5.78772	5.70677	2.58153	1.95141	3.26038	1.97745	1.98177	2.26728	1.64409	1.92251	1.43293	3.39838	2.84448	1.51834
140699	MROH8	4.71118e-11	3.86415e-12	up	9.33728	9.33728	3.223	6.2662	5.64932	6.67571	5.31201	6.51422	5.78352	6.25675	6.33305	6.41259	5.99116	5.68865	4.79897	2.85365	1.1515	2.11724	3.29841	3.08788	3.17227	3.29439	3.31097	3.13997	2.42473	2.40467	2.75045
6609	SMPD1	3.18173e-14	5.43684e-16	up	9.25834	9.25834	3.21075	7.80059	8.04447	7.16861	7.81113	7.92755	7.62889	7.73462	7.27825	8.29714	7.91294	7.80337	7.83976	3.78316	4.71716	4.78395	4.63566	4.05706	4.37162	4.64409	5.10488	4.49182	3.91893	5.10665	5.1033
8850	KAT2B	1.99942e-13	5.15297e-15	up	9.23772	9.23772	3.20754	7.56208	6.96248	7.63373	7.28444	6.66282	7.05659	7.41969	7.95945	7.49764	7.16839	6.45757	7.11616	3.81419	3.85058	4.15472	3.18691	4.51427	3.46891	4.29945	3.92251	3.75486	4.63227	4.1664	4.52554
728841	NBPF8	5.75079e-10	7.21199e-11	up	9.14745	9.14745	3.19337	6.30671	5.85656	4.87607	5.34476	5.93347	5.10614	5.401	5.06168	6.4846	6.12222	4.87261	5.53289	1.58153	0.69987	1.76627	3.12041	2.34488	2.9751	3.01472	2.63032	2.46267	1.74474	2.75594	3.48181
152330	CNTN4	3.38223e-12	1.57804e-13	up	9.1349	9.1349	3.19139	8.51976	7.57487	7.69038	7.15689	6.75821	7.62097	8.08969	7.62688	6.68963	8.66266	7.65058	7.54803	4.51925	4.54237	3.96371	4.4204	4.62948	5.01845	4.42545	4.7705	3.48583	4.62706	4.49655	4.39281
5144	PDE4D	3.2511e-11	2.46369e-12	up	9.07416	9.07416	3.18176	8.02762	7.66785	7.51826	7.74264	7.44043	7.87103	8.38437	8.31438	9.36719	8.84796	7.10965	7.91622	5.32569	5.10521	4.16172	5.18691	5.32077	4.96636	5.37201	4.15517	3.83269	4.94114	4.68098	4.97777
753	LDLRAD4	4.00384e-09	6.60961e-10	up	9.05028	9.05028	3.17796	6.66085	5.86252	5.54996	7.38324	6.07786	7.4526	7.815	6.89382	6.30974	4.39114	5.13564	6.40721	2.60489	3.62948	3.68665	2.97745	2.63385	3.64579	3.45145	3.17104	3.13337	2.48171	3.28505	3.1033
100507321	ERVK13-1	3.78786e-13	1.12285e-14	up	9.04604	9.04604	3.17729	7.77149	7.08373	6.55435	7.56697	6.78357	7.05659	7.12759	7.36248	8.74919	7.76631	7.05436	7.36021	4.08945	3.77923	4.4892	4.02272	3.81827	4.3197	4.2588	4.09243	4.04528	4.16787	4.39467	4.63178
5318	PKP2	1.04622e-13	2.38626e-15	up	9.03562	9.03562	3.17562	11.6694	11.6015	10.7656	11.5643	11.3826	11.0815	11.5407	11.4433	12.5392	11.3747	11.1564	11.8415	8.69423	8.80722	7.96632	8.42167	7.81024	7.66124	8.40564	8.70255	8.40142	8.72381	8.0262	8.23277
9788	MTSS1	8.22638e-14	1.78462e-15	up	9.00508	9.00508	3.17074	9.3362	9.32065	10.1919	10.0409	9.96538	9.82765	9.62577	9.18044	9.71391	8.87977	8.39438	9.2264	6.40711	6.62044	6.40379	6.13552	6.56708	6.40478	6.35863	6.16838	5.84926	6.54797	6.20283	5.98866
26115	TANC2	4.767e-14	8.78318e-16	up	9.00229	9.00229	3.17029	9.72819	9.90176	9.03203	9.87945	9.15925	9.33386	10.2669	10.3845	10.5497	9.49712	10.0233	10.3519	6.83278	6.91279	6.555	6.86924	6.90248	6.39862	7.03211	6.45856	6.62058	6.49963	6.66557	6.31708
132864	CPEB2	2.18107e-12	9.28136e-14	up	8.98612	8.98612	3.1677	8.43119	8.56961	7.71066	9.05107	8.17739	8.50239	8.61195	8.56557	9.68728	7.81338	7.53774	9.37735	5.91065	5.41869	5.09327	5.25358	5.45334	5.07463	5.31652	5.55382	5.3502	5.3297	5.22691	5.0419
387597	ILDR2	3.58347e-09	5.81449e-10	up	8.97573	8.97573	3.16603	8.05535	8.06497	7.36625	9.44964	8.10339	8.34835	8.27866	9.02895	9.65735	7.38011	7.45757	8.56475	4.06695	3.99685	4.68665	5.89178	6.1517	5.61778	5.65532	4.5666	5.24028	4.40771	5.87557	5.6058
761	CA3	8.95562e-07	2.94617e-07	up	8.96232	8.96232	3.16387	6.77839	8.38599	7.33929	5.662	5.2705	6.64958	9.20785	8.51501	5.52237	5.59875	7.82014	8.48802	3.81419	4.07574	4.48882	3.28755	4.11505	4.49994	3.22906	4.70659	4.30907	4.09052	4.29123	2.36366
57608	JCAD	1.4677e-14	2.0697e-16	up	8.9526	8.9526	3.16231	9.8678	9.86248	9.2186	9.99484	9.72171	9.20983	9.6323	9.68334	10.6412	10.2296	9.93562	10.244	6.07978	6.42064	6.28275	6.66745	6.89893	6.90535	6.9433	6.64497	6.79048	7.23659	6.64445	6.77887
100130705	LOC100130705	6.68887e-11	5.90867e-12	up	8.94635	8.94635	3.1613	6.58232	5.22418	6.5703	6.42071	6.61678	5.74125	5.94827	5.58229	6.98037	7.1534	5.737	4.70677	2.84456	2.53637	3.34785	3.14738	2.49634	2.94535	3.10353	3.31678	2.01789	2.96713	3.12458	3.48027
146691	TOM1L2	8.46565e-13	2.96768e-14	up	8.90731	8.90731	3.15499	9.40662	8.49082	9.69372	8.55204	8.10339	8.17589	8.37256	8.60154	9.41042	9.27156	8.22311	8.31365	5.34706	5.80341	5.16727	5.59339	5.73411	5.80054	5.75262	5.9669	5.87587	5.02603	5.61531	5.07293
2791	GNG11	3.34522e-12	1.55331e-13	up	8.90539	8.90539	3.15468	8.30371	7.75832	8.29319	8.03618	9.01869	8.2647	8.18273	6.93443	7.14787	8.91394	7.78772	7.66096	4.91781	5.32297	5.46984	4.78481	4.84684	4.70024	5.01913	4.40793	5.09114	4.80363	4.26594	4.81602
9123	SLC16A3	6.51191e-07	2.07404e-07	up	8.90066	8.90066	3.15391	10.8576	9.81184	11.3996	8.66502	9.82785	8.53846	8.48841	10.1895	10.7173	9.94206	8.60924	9.09047	6.73533	6.55736	7.28372	5.12231	5.40882	7.02793	4.2983	7.30185	7.38643	5.92133	8.14991	7.09708
84915	FAM222A	8.46909e-15	1.01528e-16	up	8.89942	8.89942	3.15371	6.55918	6.54772	6.58099	7.43909	6.39483	7.05659	6.66816	6.53375	6.97654	5.99938	6.65022	6.35062	3.97549	3.97573	3.44466	3.22538	3.49634	3.11528	2.96602	3.50747	3.73159	3.86022	3.35905	3.25531
151647	FAM19A4	1.71364e-09	2.50298e-10	up	8.89911	8.89911	3.15366	9.02056	9.2796	7.34833	9.9682	9.41832	9.01239	8.89114	9.08717	10.4779	7.79985	9.42471	10.5062	6.16047	6.15304	6.28829	5.79763	5.96039	5.23666	5.98394	5.92214	6.05498	7.04511	5.69476	6.09304
11174	ADAMTS6	6.59384e-12	3.58595e-13	up	8.89351	8.89351	3.15275	8.39304	8.18759	8.68213	8.19059	7.47996	7.87103	8.97059	8.18926	7.63317	9.19471	7.59507	7.94517	5.06695	5.55755	5.48665	4.53267	4.66627	5.42108	4.10353	4.72986	4.75486	5.03014	5.7734	5.37632
100132116	ACTA2-AS1	3.11816e-07	9.14137e-08	up	8.86744	8.86744	3.14852	6.5494	5.47442	6.94783	6.61032	4.37344	6.77135	9.38282	5.78027	7.59454	6.2203	4.59676	6.14076	3.64028	2.99485	3.49699	2.6734	2.52009	3.43712	3.0492	3.88126	2.6698	2.73066	3.87653	3.68979
51127	TRIM17	5.81137e-14	1.17005e-15	up	8.85649	8.85649	3.14674	6.03654	6.32608	6.10635	6.35429	6.88742	6.27186	6.78154	6.22403	6.46242	6.09709	6.91325	6.924	3.39217	2.80261	3.22201	3.70646	3.18267	3.11528	3.54327	2.85759	3.78018	2.49034	3.52769	4.00377
2487	FRZB	1.59515e-07	4.33748e-08	up	8.83964	8.83964	3.14399	10.607	8.6484	8.9878	8.07507	8.63997	7.55616	7.4154	10.2269	6.446	10.0571	8.57621	7.55226	5.01449	5.73382	5.81098	4.83045	5.33429	6.10522	5.14553	6.08472	4.69295	4.97996	6.05949	5.26847
3400	ID4	5.72631e-10	7.17278e-11	up	8.80886	8.80886	3.13896	10.0607	10.6018	10.445	11.2821	10.9373	11.2676	10.7901	11.0662	9.71592	10.1005	11.5682	10.9115	8.70994	7.61532	6.37932	7.70707	6.63385	7.89021	7.44499	8.76161	6.87006	8.43068	7.12988	7.50648
146880	ARHGAP27P1	3.76841e-12	1.80581e-13	up	8.80376	8.80376	3.13812	6.84115	6.5943	7.31347	6.48439	6.2247	6.195	6.67536	6.2018	7.17881	7.25187	6.18627	6.17665	3.2596	2.68953	4.5134	3.14738	3.26188	3.64579	2.73156	4.18554	3.13337	3.62445	3.95551	3.51834
8470	SORBS2	2.28562e-09	3.47428e-10	up	8.75386	8.75386	3.12992	11.5139	10.4364	10.4958	10.6756	10.342	10.2536	11.048	10.8633	12.4698	10.5822	9.39963	10.6978	6.63843	7.02086	7.10989	9.0664	8.25984	7.21921	8.56986	7.03964	7.81065	7.60628	7.68054	7.19732
4015	LOX	5.77071e-10	7.24146e-11	up	8.72595	8.72595	3.12531	9.67591	7.80267	9.36518	7.98706	7.87042	8.32789	8.9641	7.60254	7.6828	8.18207	6.7206	7.68405	5.17101	5.22821	5.46984	4.60856	4.65015	4.40478	4.87291	4.48272	5.88381	5.36923	5.50244	4.71788
646471	LOC646471	8.59434e-13	3.05793e-14	up	8.72216	8.72216	3.12468	8.04714	7.44294	7.55706	7.11956	7.71378	7.1055	7.39447	6.74524	7.9777	7.11725	6.67418	7.78921	4.58189	3.38735	4.19274	3.73016	4.22429	4.78279	4.7603	4.43625	3.87022	3.90232	4.84636	4.47316
286336	FAM78A	2.07333e-10	2.19502e-11	up	8.65087	8.65087	3.11285	8.88479	8.70707	9.15569	8.55519	8.57428	7.78357	7.93762	8.86419	10.4174	8.5093	7.39438	8.69545	5.23688	5.21444	5.73612	5.0647	4.72901	5.17417	5.34453	6.29935	6.09826	5.99267	5.5685	5.66619
23166	STAB1	2.73692e-10	3.03989e-11	up	8.57272	8.57272	3.09975	5.61804	6.75001	6.23586	7.01131	6.92012	7.22806	6.66713	5.77078	6.07463	6.16894	6.18627	7.2928	3.59024	2.85055	3.84736	2.67601	2.04983	3.35057	3.11681	3.4183	4.71033	3.2759	4.28172	3.55928
5791	PTPRE	3.83466e-10	4.5184e-11	up	8.55487	8.55487	3.09675	7.16354	7.11121	6.81457	7.13181	6.44043	7.48401	7.17128	7.48135	7.22014	6.24791	5.49821	6.92534	1.84456	3.85599	4.69382	3.83543	4.26018	4.3391	3.81402	3.24443	3.82525	3.94114	4.24111	3.63382
3280	HES1	1.41573e-07	3.78293e-08	up	8.53971	8.53971	3.09419	9.66279	9.04893	9.40774	10.1353	10.0659	10.1372	9.92975	9.22594	9.40558	10.1314	9.82542	8.89045	6.51529	5.80441	5.81497	6.11803	5.19678	6.24425	5.07705	7.68354	8.32465	9.24889	6.29922	6.40911
1601	DAB2	9.17499e-13	3.28555e-14	up	8.53882	8.53882	3.09404	10.0186	9.20129	9.62594	9.17808	9.71129	9.00313	8.80332	8.60288	9.67223	10.0824	9.19351	9.11297	6.59945	6.94236	6.10555	5.64988	6.49183	6.04867	6.02399	5.51944	6.18972	6.83393	6.09513	6.57723
844	CASQ1	4.12798e-11	3.31464e-12	up	8.53716	8.53716	3.09376	5.9916	5.71956	6.38395	6.22277	4.59243	5.19861	5.70348	7.0462	7.24415	6.08055	6.32829	6.68405	2.71903	3.36825	3.57218	2.75776	2.81827	3.11528	2.81402	2.87558	3.01789	3.48171	2.78987	2.74073
23550	PSD4	2.16543e-11	1.5055e-12	up	8.51465	8.51465	3.08995	6.19577	7.47457	5.7664	7.26737	6.44523	6.839	7.32024	6.96503	7.07142	6.68557	7.63207	7.42439	2.84456	3.27334	4.21306	4.10261	4.30724	3.41784	3.55098	4.5161	3.72865	3.61921	3.85687	4.57723
4092	SMAD7	3.75053e-13	1.10621e-14	up	8.51311	8.51311	3.08969	9.57108	9.56948	9.73321	10.0187	9.99671	9.99951	9.47566	9.16747	9.99641	9.8416	9.75874	9.77016	6.48842	6.92916	6.85284	6.74894	7.02291	5.99701	6.97555	5.30102	6.79487	7.4693	6.60175	6.64074
9200	HACD1	1.43005e-12	5.52471e-14	up	8.48713	8.48713	3.08528	9.1985	9.02004	10.1794	8.51066	8.85997	8.4181	8.81301	8.81217	9.83855	9.01044	8.73274	9.52158	6.27961	6.15678	6.36179	6.04396	5.2957	5.49994	5.8608	6.3984	5.63628	6.58503	5.79646	5.97706
368	ABCC6	3.84106e-09	6.29237e-10	up	8.42824	8.42824	3.07523	7.03029	7.37995	7.01903	7.18474	7.6794	7.24473	6.74418	5.91	5.74007	4.73181	7.18224	5.99808	1.99248	3.30964	4.21272	3.84139	3.89772	3.38231	3.54252	4.01336	3.78907	3.25573	3.59171	4.11308
23145	SSPO	2.78625e-10	3.1071e-11	up	8.42232	8.42232	3.07422	7.8253	6.86492	7.99975	7.64326	7.41026	7.65368	7.36527	7.28767	7.75448	7.40386	7.11567	6.61558	3.2706	2.68606	5.6057	4.63639	4.79383	4.68313	4.2884	4.8568	4.44209	3.51733	4.74222	4.52654
79816	TLE6	5.19795e-11	4.34063e-12	up	8.41426	8.41426	3.07284	6.7451	6.69561	7.55894	6.64154	6.84764	6.66005	5.71281	6.53423	6.80607	6.38528	6.48944	5.9084	3.33513	3.12133	3.70134	3.25225	3.41778	4.16195	2.45145	3.60058	4.75486	2.48171	4.09197	3.74073
29964	PRICKLE4	3.23161e-11	2.44308e-12	up	8.40674	8.40674	3.07155	8.2142	7.40589	8.46017	7.38694	7.32484	7.31644	7.21626	7.41121	7.91054	7.92335	7.11105	6.57345	4.22148	4.36415	5.01431	3.64988	4.02045	3.59401	4.10221	5.05415	4.97164	5.34011	4.95755	4.10582
6640	SNTA1	1.3594e-12	5.20129e-14	up	8.40436	8.40436	3.07114	9.82486	9.64524	10.4579	9.02976	9.21442	8.49507	8.89797	9.1866	10.2721	9.28047	8.80467	9.47175	5.89484	6.20785	6.13502	6.53908	6.77691	6.46294	6.4589	6.32308	6.35947	6.45899	6.38496	5.72519
3176	HNMT	3.31799e-12	1.53821e-13	up	8.39415	8.39415	3.06938	7.89971	6.99777	8.39686	7.78411	6.59243	7.62487	7.83074	7.58859	7.00775	8.25987	6.91977	7.50222	4.56338	4.79154	4.26038	5.05427	4.75938	4.1548	4.9295	4.15517	4.64238	4.24639	3.62208	4.39281
58	ACTA1	5.92376e-07	1.86779e-07	up	8.37727	8.37727	3.06648	11.8781	10.6225	12.112	8.31823	9.37484	9.46664	9.66041	9.44414	12.9684	10.2386	10.1148	10.6575	8.38407	7.50275	7.62443	6.9897	6.43556	6.67394	7.30753	7.23719	7.16605	7.04098	7.51625	8.18009
2868	GRK4	9.19751e-11	8.64402e-12	up	8.34973	8.34973	3.06173	6.17102	5.15438	7.03558	4.82634	5.61817	4.62621	5.32024	5.33598	5.97708	5.41934	5.85185	4.70677	2.42952	2.12474	3.51538	2.21403	1.98177	2.8116	1.96602	1.92251	2.41229	3.01378	2.39223	2.51834
64859	NABP1	5.59454e-12	2.928e-13	up	8.31247	8.31247	3.05528	7.30137	6.97219	7.30253	7.20613	6.79406	7.40806	8.12349	6.16609	7.27642	7.35323	7.64721	8.10224	4.09249	4.32992	4.68665	3.98913	4.47087	3.11528	3.89202	4.40793	4.89607	4.09052	4.46339	4.55543
23135	KDM6B	1.02919e-13	2.33976e-15	up	8.3059	8.3059	3.05414	10.5391	10.562	10.9945	10.1339	10.3455	9.8353	9.96533	10.1846	10.5787	10.7993	9.81275	10.0703	6.96314	7.31529	6.83553	7.19612	7.05966	7.84337	6.62978	7.66732	7.45999	7.04558	7.99327	7.16265
57699	CPNE5	1.97319e-08	4.07977e-09	up	8.30165	8.30165	3.0534	7.0206	7.85803	8.65649	6.61155	5.803	5.87161	7.14621	7.75249	7.0643	6.59447	5.91325	7.73435	3.06695	2.95141	4.34019	4.70537	4.30508	5.19328	4.1261	4.35867	3.43293	2.87567	4.1368	3.89315
10003	NAALAD2	1.66902e-13	4.00515e-15	up	8.29321	8.29321	3.05193	9.90239	8.84451	9.65313	8.83709	9.2831	8.66817	8.54029	8.83861	9.32617	9.98197	8.57645	8.86268	5.5676	5.83408	6.39413	5.978	6.11959	6.02944	5.87582	6.56306	5.89792	6.04852	6.26227	6.12095
25981	DNAH1	4.08634e-11	3.26361e-12	up	8.29141	8.29141	3.05162	7.58269	7.95829	7.74019	7.97985	7.96901	7.84246	7.60389	7.00614	7.4595	7.57734	6.78772	7.22876	3.04479	3.36461	5.15523	4.20155	4.89852	4.68682	4.57483	5.30356	4.59884	4.37899	5.15772	4.751
80031	SEMA6D	4.8597e-09	8.22466e-10	up	8.28571	8.28571	3.05062	9.75319	9.14095	9.40506	9.76642	8.18937	8.38843	8.9215	9.95182	9.31117	10.4395	8.42632	9.20779	6.88774	5.46237	6.17726	5.79763	5.27688	6.64579	5.62137	8.1949	5.53433	5.91467	6.42146	6.35964
541471	MIR4435-2HG	1.14302e-09	1.56909e-10	up	8.20148	8.20148	3.03588	6.1406	5.89437	5.73249	5.23965	4.59243	5.00596	6.03073	5.81477	7.14726	6.53996	6.41575	5.63751	2.50753	2.69198	1.71982	2.90345	2.341	2.26728	3.03641	3.17952	4.13337	3.77449	2.81322	2.39281
7043	TGFB3	1.96276e-11	1.33281e-12	up	8.15161	8.15161	3.02709	6.63705	6.25501	6.72684	7.02244	6.69677	6.72217	6.10874	6.6199	6.22654	6.12808	5.65022	6.40721	3.34706	3.69557	3.93281	3.39249	2.56673	4.0002	1.81402	4.17347	3.24028	3.48171	3.71969	3.5119
57593	EBF4	2.00102e-10	2.10211e-11	up	8.12746	8.12746	3.0228	7.91219	7.8925	7.5342	7.80645	8.51387	7.96414	7.32991	6.68699	7.6477	7.64543	7.57622	7.76095	4.04096	3.46237	4.6867	4.37936	4.58074	5.33767	4.34453	5.56782	4.09968	4.07147	5.68808	5.73751
9411	ARHGAP29	5.45304e-12	2.83995e-13	up	8.10214	8.10214	3.0183	9.61986	10.0063	8.86245	9.79459	9.75432	10.2293	10.9082	9.87215	9.12585	9.61745	10.8194	10.8191	6.73127	7.00669	6.73612	6.88914	6.91813	6.89372	6.8681	6.43347	7.32926	7.30698	7.08176	7.01467
51655	RASD1	7.1705e-08	1.7516e-08	up	8.08248	8.08248	3.0148	7.85524	7.00496	9.57447	7.37371	7.72993	7.84246	6.32024	6.00118	5.67985	8.50482	6.23518	7.11208	4.32569	3.43684	3.64581	4.26285	4.56673	3.80333	4.16766	5.10837	4.89236	4.74714	4.25951	3.84027
2159	F10	1.54037e-09	2.21911e-10	up	8.07853	8.07853	3.01409	6.84696	7.42605	7.75967	8.05179	8.47301	7.89219	8.20014	6.07503	6.02509	6.51827	7.02873	7.23033	4.00376	3.65185	5.15439	3.66023	4.66627	4.21588	3.66557	4.86111	4.53447	4.6781	4.52576	3.74073
3084	NRG1	2.47171e-06	9.00358e-07	up	8.02695	8.02695	3.00485	6.17577	7.63417	4.72462	8.48486	8.66282	8.92653	7.75966	8.76366	6.4104	4.58818	7.38512	8.58647	4.30399	4.4239	4.23949	4.18691	4.40323	4.9603	4.50207	4.27639	3.82525	3.86022	4.62208	4.4402
10769	PLK2	7.95763e-10	1.038e-10	up	8.01595	8.01595	3.00287	10.2234	10.2744	10.5307	10.8497	11.0597	11.0488	10.4383	9.01315	9.03105	10.6523	10.3339	10.5126	8.10701	7.93356	6.73657	7.41045	7.09886	6.94489	7.69166	6.62981	7.89721	8.28721	6.33284	6.86341
100131244	ANKRD63	1.51967e-09	2.1858e-10	up	8.01374	8.01374	3.00248	6.43221	6.29809	5.0264	6.1797	5.07786	5.52054	6.9052	5.95317	5.36318	4.35552	6.62988	7.01055	2.96004	2.71694	2.43031	2.97745	2.17442	2.94535	1.96602	3.12414	3.52039	3.06667	3.20705	3.63382
6092	ROBO2	4.16665e-08	9.457e-09	up	7.98923	7.98923	2.99806	10.1346	10.3638	10.0985	11.3374	11.66	11.9049	10.9025	8.47205	8.4589	10.2402	9.50634	10.7124	7.25759	7.28301	7.45187	7.32516	7.67534	7.59431	7.17074	6.65991	7.86326	6.5359	7.94207	7.05576
4684	NCAM1	1.13845e-10	1.09616e-11	up	7.97609	7.97609	2.99568	10.9224	9.50027	11.0643	9.97184	9.15838	9.17015	9.79775	10.0346	11.2119	10.6808	9.52541	9.00038	6.57999	6.97142	7.36629	6.9263	7.16639	7.29222	7.0041	6.88098	6.63975	7.36395	6.97179	6.92683
8535	CBX4	2.61838e-14	4.26022e-16	up	7.96347	7.96347	2.9934	7.90745	7.89855	8.5197	8.03618	7.67989	8.00596	8.08809	7.55054	8.95905	8.4452	7.43765	7.49545	5.05852	4.81931	5.0548	4.97474	4.74427	5.32039	5.10353	5.4739	4.79048	5.03014	4.91486	4.81798
100506433	LINC00648	2.34182e-09	3.58581e-10	up	7.94907	7.94907	2.99079	7.10065	6.02358	7.45434	6.22277	5.85546	6.78357	6.7677	6.81943	6.38246	7.34873	6.85185	5.70677	3.2596	2.43684	3.43031	2.97745	3.42234	4.56006	3.65308	3.84851	3.01789	2.96713	4.79201	5.06266
9510	ADAMTS1	3.11659e-13	8.91446e-15	up	7.94644	7.94644	2.99031	10.9129	10.7084	10.1302	10.5379	10.5834	10.2486	10.0463	10.3893	11.3759	10.5506	10.3339	11.227	7.32024	7.75227	7.64262	7.5803	7.66336	7.61322	8.18934	7.26581	7.43801	8.47628	7.23413	6.98518
7168	TPM1	3.00627e-12	1.37583e-13	up	7.92407	7.92407	2.98624	15.147	14.8284	15.5889	14.0978	14.2142	14.1692	14.9196	14.5874	15.6561	15.1741	14.8439	14.8529	12.0877	11.5617	11.7158	12.2979	11.6549	11.955	11.7129	12.7906	11.815	12.0576	11.31	11.2855
22924	MAPRE3	3.90692e-11	3.07677e-12	up	7.90016	7.90016	2.98188	8.92711	8.2633	9.24979	8.22715	7.68444	8.29822	8.0982	8.47078	8.98067	8.94951	7.32829	8.22998	5.65123	5.52631	5.85881	4.68895	4.68221	5.24913	4.59269	5.93686	5.14717	5.83321	6.11569	5.64257
58480	RHOU	3.83714e-11	3.01327e-12	up	7.86571	7.86571	2.97558	10.3456	9.86304	10.4375	9.74818	9.39462	10.069	10.5646	9.33789	8.62599	10.7283	10.7918	10.4261	6.83703	6.40427	6.555	6.88194	7.26717	7.65271	7.22152	7.00997	7.50974	6.57763	7.34917	7.35964
415	ARSE	2.29921e-07	6.52696e-08	up	7.8597	7.8597	2.97447	7.15233	7.96889	5.89989	7.98718	8.56003	7.90078	7.00015	5.29261	6.39226	6.52197	7.51613	8.38625	4.98752	4.62157	4.2206	3.62131	3.00941	2.64579	3.96024	4.98316	4.04764	4.53621	4.87977	5.37158
11117	EMILIN1	7.86113e-09	1.43731e-09	up	7.85832	7.85832	2.97422	8.95619	7.91668	8.90383	7.90673	7.44043	6.44653	6.21888	8.43353	8.99155	9.32463	7.88288	8.08978	5.27083	4.62568	5.30565	5.04946	4.57905	4.46891	4.71018	5.7904	5.3494	4.95055	5.29564	5.42523
27145	FILIP1	1.49225e-11	9.63422e-13	up	7.85641	7.85641	2.97387	10.6553	10.3636	10.4611	10.4862	10.367	9.78357	9.8739	10.4874	11.6251	10.1586	9.60869	10.9221	7.2797	7.12231	7.31567	7.15238	7.11693	7.75592	6.84377	8.44142	7.35179	6.85327	7.93103	7.94181
7424	VEGFC	5.52747e-08	1.3008e-08	up	7.85471	7.85471	2.97356	8.43712	6.44748	7.75432	6.79352	7.87042	6.7532	5.32024	5.06505	5.81064	8.27493	7.08317	6.09909	3.81419	3.12133	3.61794	3.13753	4.3037	3.64579	4.2588	3.59153	4.21429	3.80363	4.26244	4.25531
23034	SAMD4A	3.29924e-12	1.52448e-13	up	7.82939	7.82939	2.9689	10.1025	9.74376	10.0406	9.8703	9.84066	9.62487	10.0156	9.53967	11.0272	10.2699	8.53774	9.88357	6.57266	6.88717	6.58681	7.12872	6.54153	6.49225	7.36929	7.09243	6.86484	6.96442	6.79003	7.57951
3398	ID2	8.50046e-13	2.98716e-14	up	7.82233	7.82233	2.9676	11.4766	11.3915	12.0937	11.8372	11.7649	11.7099	11.8299	11.3646	11.7623	11.7632	12.022	11.6194	9.30808	8.64238	7.88797	8.76014	8.52048	9.08106	8.26615	9.70099	9.08284	9.41337	8.25251	8.10824
649	BMP1	1.58276e-09	2.28713e-10	up	7.77527	7.77527	2.95889	9.41811	8.86013	9.8361	8.67956	8.4733	8.85996	9.00036	7.93193	8.75637	9.96693	8.15763	8.22134	5.62801	5.93143	6.06775	4.32724	5.40323	6.14362	4.85355	6.40409	6.27633	6.5015	6.53554	6.58271
9472	AKAP6	5.61982e-08	1.32771e-08	up	7.7103	7.7103	2.94679	7.48562	6.22117	6.67026	5.52763	6.35797	5.65804	7.4154	7.30159	8.18566	6.97023	4.91325	5.66096	3.46905	2.95141	2.06774	3.90819	4.0324	4.03281	4.03641	3.72986	4.16085	2.61921	3.8951	4.1033
1000	CDH2	1.75123e-13	4.26749e-15	up	7.68746	7.68746	2.94251	12.6185	12.2818	12.5708	12.8612	13.2548	12.6495	12.3126	12.5014	13.2745	12.5254	11.374	12.3381	9.15756	9.51402	9.35298	9.50793	10.0221	9.61049	9.7699	9.43934	9.4324	9.85968	9.88245	9.70379
124976	SPNS2	3.54e-05	1.63176e-05	up	7.68431	7.68431	2.94192	5.60611	9.06907	5.54242	7.20183	6.79406	7.9535	8.94307	8.49664	5.85205	4.82118	10.6154	9.73456	4.5712	4.24718	4.78405	4.50359	4.27057	4.38168	4.86306	4.5261	5.05394	4.64172	4.95056	4.53331
259	AMBP	5.20542e-05	2.46851e-05	up	7.66925	7.66925	2.93908	7.71948	6.64017	7.13348	10.2097	7.84036	9.93765	10.5994	5.49594	5.61612	5.87027	5.49821	6.33204	3.87431	4.65185	5.24452	4.603	4.54946	4.61778	4.00165	4.60058	3.68086	4.65163	4.8573	4.29093
161394	SAMD15	6.44286e-12	3.48949e-13	up	7.63431	7.63431	2.9325	5.24916	5.01724	4.93329	4.72027	5.07786	5.30294	5.26408	5.63942	5.13766	5.1674	4.82398	5.29173	2.06695	2.32992	2.43031	2.30514	2.17442	2.26728	2.67684	3.12915	0.432928	2.48171	2.20705	1.93338
80307	FER1L4	9.86151e-07	3.27716e-07	up	7.63047	7.63047	2.93177	9.904	8.13767	11.3338	7.54964	8.81462	7.94546	8.59948	9.45036	9.66682	7.67497	7.71074	8.07693	5.29818	4.51371	7.13354	5.00081	5.35374	6.30957	4.60072	6.72251	6.48076	5.7601	6.56135	5.94819
463	ZFHX3	1.31896e-13	3.06711e-15	up	7.62002	7.62002	2.92979	9.0388	8.59919	8.70841	8.83575	7.97094	8.37852	8.77967	8.34035	8.37738	9.37461	7.9865	8.42101	5.46279	5.45043	4.88804	5.49248	5.51493	5.5749	5.85316	6.13071	5.68848	5.50532	6.25906	5.83332
55335	NIPSNAP3B	1.01913e-11	6.07236e-13	up	7.59871	7.59871	2.92575	7.05397	6.42995	7.0264	6.72779	6.07786	6.65804	6.86081	6.78528	7.36588	7.12558	6.13564	6.70371	3.06695	3.62026	4.54579	4.22072	3.938	3.38957	2.81402	3.7705	4.07794	3.64263	3.8679	4.88757
126069	ZNF491	4.08634e-11	3.26262e-12	up	7.55253	7.55253	2.91696	5.77853	5.50753	5.84042	5.74294	6.17739	6.35951	4.9052	4.6351	5.05221	5.68847	5.32829	5.454	2.49664	3.1556	3.50831	1.96477	2.03138	2.26728	2.00812	2.58272	3.63769	2.40771	2.88751	2.51834
644128	RPL23AP53	6.62107e-10	8.44604e-11	up	7.54396	7.54396	2.91532	7.25235	5.95392	7.45713	5.81901	5.95233	6.1559	5.77888	5.96518	7.2045	6.63776	4.63572	6.39046	2.74503	3.93764	2.79644	3.47144	4.01068	3.34224	3.24103	3.35902	3.91384	3.23873	3.20303	2.96018
130576	LYPD6B	4.5806e-06	1.76248e-06	up	7.5411	7.5411	2.91477	6.31225	8.14677	4.34833	8.17761	8.3149	8.49187	7.94084	6.70033	4.77768	5.35552	8.8571	7.99955	4.38888	4.21444	4.54579	3.97745	4.21619	4.40478	4.16766	4.45856	4.4747	3.91467	3.61968	4.06266
646	BNC1	1.32612e-05	5.61751e-06	up	7.51991	7.51991	2.91071	10.5412	8.91911	11.3165	7.04857	6.66282	7.55915	9.2533	7.5447	7.73664	10.5774	9.00071	8.42431	5.64985	6.30887	5.5266	6.75421	6.25657	6.52278	6.68301	5.43192	3.60285	5.73721	5.3533	5.82868
401613	LINC00890	1.40416e-10	1.38538e-11	up	7.51616	7.51616	2.90999	7.73485	7.11473	6.58099	7.32513	6.59243	6.65804	6.71879	6.93946	7.23645	8.32361	5.78772	7.09909	4.16649	4.54834	4.68665	4.39294	3.81827	3.75271	3.64409	3.40793	3.43293	3.8877	4.76504	4.68827
1305	COL13A1	6.97299e-10	8.94677e-11	up	7.48625	7.48625	2.90424	8.7321	8.54017	8.62461	8.03481	7.85734	7.85439	8.31022	8.27727	8.76292	8.04372	7.17378	9.17372	5.48109	5.57489	6.19724	5.75119	4.70786	5.94535	4.47698	6.55151	4.58268	4.34247	5.20811	5.71474
23529	CLCF1	1.35349e-09	1.91862e-10	up	7.4825	7.4825	2.90352	4.99991	6.18561	5.0264	5.33851	5.05966	5.72217	6.48608	6.10258	4.80662	5.46062	5.91325	4.77505	1.2596	1.43684	3.36255	1.97745	2.44302	2.94535	2.93736	3.60058	2.52039	2.7591	2.5747	3.2173
3725	JUN	6.36716e-10	8.08431e-11	up	7.48189	7.48189	2.9034	10.6065	9.96443	10.8061	10.4673	10.0617	10.2403	10.8035	10.3888	10.8169	11.265	10.214	9.92109	7.31217	7.90328	6.16727	7.71216	7.66627	8.11778	8.15189	7.80759	7.28468	9.13872	6.63703	6.81602
27092	CACNG4	2.64664e-08	5.69048e-09	up	7.47384	7.47384	2.90185	7.92213	7.91858	6.83376	7.65101	5.97094	7.55616	9.08963	7.79597	7.96903	8.91246	8.85887	7.76205	4.75145	4.75876	5.41013	4.92044	3.34434	4.96772	4.59829	6.22993	4.89236	5.74474	5.05949	4.74073
26011	TENM4	1.25637e-12	4.73239e-14	up	7.46834	7.46834	2.90079	9.55122	9.90828	9.78436	10.789	10.4915	10.3279	9.88595	9.52204	10.729	9.79484	9.31128	10.0772	6.71869	6.43562	6.79223	7.46922	7.58316	7.35791	7.70587	6.94043	7.13614	7.00527	7.33101	6.88757
57332	CBX8	3.31084e-15	3.28128e-17	up	7.46471	7.46471	2.90009	6.59051	6.67187	7.04061	6.06605	6.59243	6.1055	6.32024	6.77461	6.58092	6.40983	6.13564	6.12226	3.34706	3.30891	3.50831	3.56241	3.63385	3.98975	2.96602	3.71464	3.52703	3.3297	4.10579	3.61595
59269	HIVEP3	1.96431e-11	1.33809e-12	up	7.44388	7.44388	2.89605	4.88241	5.1346	5.45267	4.45724	4.85546	5.19861	5.94827	4.7846	5.90375	5.38232	4.32829	5.1662	1.84456	1.95141	2.06774	1.97745	2.63385	2.94535	2.96602	1.18554	2.60285	1.96713	2.49655	2.1033
8837	CFLAR	6.94398e-14	1.45208e-15	up	7.4422	7.4422	2.89573	11.0971	10.3283	10.7915	10.3274	10.3372	10.0367	10.4113	9.80764	11.2921	10.528	10.0613	10.2398	7.20992	7.07979	7.63354	7.62905	7.50566	7.92176	7.61006	7.56318	7.45645	7.14752	7.80204	7.9507
54463	RETREG1	5.73549e-14	1.1292e-15	up	7.38398	7.38398	2.8844	7.241	6.96575	7.23586	7.38324	7.12848	7.03352	7.07026	6.7849	7.26717	6.44705	5.78772	7.26136	4.53591	3.81931	3.78395	4.10673	4.08131	4.3029	4.03641	4.12414	4.13337	3.8322	3.84448	4.39281
8214	DGCR6	5.77068e-09	1.00065e-09	up	7.37822	7.37822	2.88327	5.27203	6.81573	5.11587	5.973	6.77003	5.9535	6.10874	6.28686	6.9587	4.56902	5.13564	7.43773	2.2596	3.253	2.44625	3.10509	3.42234	3.58921	3.12436	3.95813	3.24028	2.66567	3.68098	3.05267
6660	SOX5	9.00727e-12	5.24643e-13	up	7.36531	7.36531	2.88075	7.74293	7.54523	7.32102	7.92973	7.7783	8.29664	7.62899	9.00374	7.03577	7.29051	7.53774	7.16401	4.75145	4.60676	4.30478	5.11154	5.05706	5.33767	5.35834	4.78834	4.33982	4.04242	5.11991	4.88757
154796	AMOT	2.77523e-10	3.08862e-11	up	7.34269	7.34269	2.87631	10.4568	10.8225	8.5413	11.2727	11.4828	11.0323	11.0979	10.0523	10.1227	10.5102	10.5334	11.3993	7.6401	7.84278	7.16559	7.76536	8.13012	7.73612	7.75929	7.68145	7.92117	7.86876	7.65521	7.64243
26108	PYGO1	2.0736e-09	3.10731e-10	up	7.32204	7.32204	2.87225	8.87669	7.97839	8.10855	7.33498	7.64554	7.19861	7.02431	8.07209	8.81706	9.21449	7.70159	8.01274	4.84456	4.6629	4.60023	5.43688	6.00731	6.21214	5.89202	4.21529	4.95649	4.38552	5.14899	5.15577
65012	SLC26A10	9.35461e-10	1.24751e-10	up	7.28372	7.28372	2.86468	6.54328	5.78369	7.11078	5.41135	5.51539	5.75932	5.50592	5.69719	6.40084	6.77239	4.91325	5.52809	2.41126	1.88549	3.16544	2.98127	3.03339	3.5399	2.79077	3.89336	2.46388	2.91591	3.50344	3.98127
5376	PMP22	8.41858e-12	4.83474e-13	up	7.25308	7.25308	2.85859	7.92761	8.31686	8.0094	8.01795	7.35797	7.55616	8.23585	8.08995	8.78129	7.00514	8.78772	8.46166	4.44942	5.22939	4.84535	5.117	4.84684	5.2852	5.28795	5.40793	4.79048	5.33969	5.76504	5.88011
3856	KRT8	7.34858e-13	2.45558e-14	up	7.23674	7.23674	2.85534	13.0029	13.324	13.5589	12.1517	12.4191	12.329	12.6408	12.5232	13.3772	13.5363	13.7273	13.0557	10.2528	10.3585	10.4789	10.2793	9.964	9.96602	9.88348	9.94549	10.1252	10.3559	9.92932	9.84304
5587	PRKD1	1.30182e-11	8.19201e-13	up	7.23319	7.23319	2.85463	8.50326	8.77479	8.11387	8.95319	9.71345	9.48863	8.55429	8.05939	7.81294	8.82772	9.22311	9.20054	5.95308	6.31248	6.06128	5.21011	5.89552	5.60058	5.47698	6.00997	6.12583	6.47266	5.65093	6.20016
84163	GTF2IRD2	4.99297e-12	2.53358e-13	up	7.23245	7.23245	2.85448	6.6744	6.42962	6.83221	6.50861	6.72993	6.12112	6.61569	6.59114	6.48719	7.03207	5.88288	6.19862	2.71903	2.82719	3.21458	3.91997	3.90234	4.07093	3.77338	4.77825	3.36082	3.81799	3.99203	3.47316
4588	MUC6	1.08044e-06	3.62663e-07	up	7.22427	7.22427	2.85285	5.21222	5.31856	5.68937	7.70733	7.28545	5.72217	4.52377	4.76784	5.06918	4.55416	5.7206	4.9547	2.90345	2.08891	4.39652	3.09293	1.87486	2.05638	1.97483	4.02684	2.9615	2.96713	0.844476	3.1033
306	ANXA3	4.05681e-10	4.81331e-11	up	7.21349	7.21349	2.8507	9.82231	10.6017	10.2056	9.9618	9.91918	10.2437	11.1367	9.46719	10.2235	9.28098	11.1367	10.6183	6.87048	7.15644	6.8961	8.38204	7.95203	7.81961	8.38428	6.64497	7.17776	7.39926	6.89553	6.83077
8557	TCAP	3.16125e-07	9.27943e-08	up	7.16478	7.16478	2.84092	7.31805	6.26769	8.16206	5.30524	4.63227	4.52054	5.80061	6.8765	7.79046	6.20268	5.49821	6.46166	2.87077	2.38424	4.29425	3.50977	2.99613	3.87818	3.41857	3.33176	2.99853	3.61921	4.16388	3.27963
83988	NCALD	2.82757e-12	1.27438e-13	up	7.16344	7.16344	2.84065	8.27091	8.21781	8.27433	7.8902	7.29287	7.28607	8.37651	8.56084	8.67242	8.4868	8.06976	8.70677	4.82945	5.25884	4.94576	5.05427	5.40323	5.67327	5.16766	5.92251	5.06228	4.92796	5.75137	6.02084
729920	ISPD	3.6341e-13	1.06647e-14	up	7.14459	7.14459	2.83685	6.70959	6.7591	6.04877	6.92973	6.07786	6.32789	6.54304	6.28326	7.08664	6.7822	6.13564	7.35619	3.84456	3.53637	3.46984	4.10261	3.90234	4.29113	4.12522	4.12414	3.24028	3.24724	3.42569	3.68827
9420	CYP7B1	6.9881e-10	8.97134e-11	up	7.13543	7.13543	2.835	6.49698	6.36822	5.41872	7.6431	6.99842	7.28607	7.18274	6.24219	6.28918	6.56497	5.32829	6.1662	3.81419	3.67388	2.71982	4.06491	4.45982	3.40478	4.52674	3.06001	3.43293	3.5521	3.62208	3.63382
1264	CNN1	1.9731e-10	2.06545e-11	up	7.13151	7.13151	2.83421	10.1719	9.9574	11.0264	9.03461	9.2276	9.16439	9.95345	9.47825	11.6209	10.6446	9.46528	9.84989	7.10471	7.21008	7.36257	7.01609	7.04918	6.80764	7.24401	7.2695	7.26455	7.22721	7.0596	6.96901
7474	WNT5A	3.76041e-12	1.79918e-13	up	7.11732	7.11732	2.83133	9.87706	9.42134	9.56362	10.0993	9.01869	9.38843	9.42305	10.1735	10.7908	9.78169	9.73739	10.1265	6.45435	6.37379	6.52623	6.84411	6.99025	7.34196	6.92022	7.17043	6.618	6.91079	7.57022	7.70502
1009	CDH11	4.80139e-07	1.48394e-07	up	7.11477	7.11477	2.83082	11.3252	9.96053	10.6024	8.30022	8.96399	7.40806	8.58873	10.8889	10.1691	11.4692	9.31128	8.85143	6.70536	6.56223	6.51289	6.38199	7.03766	7.06947	6.62709	6.66127	7.23281	6.91047	6.80061	7.36734
1843	DUSP1	2.63218e-11	1.90858e-12	up	7.10092	7.10092	2.82801	9.00869	8.47293	8.65123	10.0962	9.59243	9.6654	9.65761	8.53603	9.1084	9.90934	8.24715	8.77393	6.10509	6.34716	5.90424	6.46481	6.5451	6.49994	6.54496	6.56058	6.14717	6.9948	5.81717	5.85224
54674	LRRN3	4.90621e-11	4.08566e-12	up	7.09329	7.09329	2.82646	6.28234	6.55245	7.11387	6.94266	5.97094	7.44653	7.03073	6.44543	5.8486	6.22342	5.49821	7.29173	4.50753	3.79941	3.50831	3.62131	4.08131	3.94535	2.96602	4.12414	3.43293	3.3297	3.8951	3.51834
400818	NBPF9	1.8682e-08	3.84188e-09	up	7.04509	7.04509	2.81662	6.4185	6.03687	4.45267	6.36413	5.72993	6.36184	5.74345	5.74936	6.93981	6.35417	5.78772	6.12066	1.84456	3.36861	2.6527	3.54731	4.25479	3.8442	3.52674	1.21709	3.38712	3.53482	3.3935	3.68827
1277	COL1A1	5.31771e-07	1.6607e-07	up	7.02659	7.02659	2.81283	14.2802	13.0274	14.0821	11.4564	12.2118	11.1946	12.5584	12.6596	13.4975	14.6283	12.3832	12.3195	10.2162	9.54686	10.1788	9.56703	8.82548	10.0778	9.12791	11.7901	10.1781	10.1551	10.317	10.5646
4773	NFATC2	4.56755e-11	3.71919e-12	up	7.01844	7.01844	2.81115	8.48991	7.88728	8.11937	8.29013	8.20124	7.91285	8.07998	8.14843	8.49605	7.77113	6.23518	8.24593	4.06695	4.88687	4.93281	5.4773	5.24051	5.35474	5.00165	5.30102	5.75486	5.49069	5.45497	5.18131
43	ACHE	1.63299e-12	6.44217e-14	up	7.01047	7.01047	2.80951	7.3663	7.38126	7.53926	7.63547	7.71345	7.05659	7.21836	6.85772	8.01774	8.00843	7.10228	7.05819	4.45416	4.54562	5.34321	3.92905	4.38876	4.03281	4.06498	4.59722	4.76325	4.76115	5.08517	5.27552
283417	DPY19L2	3.76728e-10	4.41662e-11	up	7.00477	7.00477	2.80834	7.73325	7.11727	9.01872	6.75002	6.98717	6.19861	7.21836	7.26814	6.96473	7.19261	7.5871	7.1825	4.34706	4.37041	4.14303	3.81034	3.49634	4.75271	4.22906	4.80198	5.23818	4.7867	4.80292	4.7397
116151	FAM210B	9.14096e-17	3.9389e-19	up	7.00319	7.00319	2.80801	9.9772	9.21275	9.94527	10.0557	9.41005	9.47473	9.71256	9.54221	9.72648	9.8869	9.31697	9.74569	6.68586	6.67661	7.00522	6.71216	6.85741	6.77824	6.83392	6.81975	6.93277	7.10729	6.58402	7.31708
10791	VAMP5	5.63121e-11	4.81958e-12	up	6.98888	6.98888	2.80506	6.58102	6.44017	6.84574	5.41453	6.12848	6.19861	5.56125	5.89421	7.39677	6.53882	6.41575	5.46166	3.2596	3.58368	3.70796	3.10343	4.11659	3.50925	4.09429	2.92251	2.75486	2.96713	3.80417	3.39281
688	KLF5	7.4188e-10	9.60696e-11	up	6.97407	6.97407	2.802	7.34366	7.79637	6.95714	8.1183	8.79406	7.84246	8.07026	6.64328	8.394	6.82149	8.35066	8.50767	5.6433	5.65739	4.01527	5.117	5.08131	4.62718	5.31652	4.92251	5.07678	5.40771	4.35905	4.79136
342897	NCCRP1	0.000446273	0.000249926	up	6.95998	6.95998	2.79908	10.2395	8.30394	11.4929	5.26459	7.33659	5.52054	6.03073	6.26785	7.04259	10.5227	6.08317	5.9547	5.14224	5.10034	4.09327	4.06491	3.08131	5.38829	4.59829	5.67739	4.56221	4.94986	4.93194	4.88077
9828	ARHGEF17	1.4079e-14	1.956e-16	up	6.95666	6.95666	2.7984	10.8024	10.7667	10.3503	10.5031	10.4446	10.1589	10.2898	10.3698	11.1243	10.9215	9.79661	10.5173	7.14507	7.41288	7.7018	7.46789	7.74432	7.85278	7.52331	8.14797	8.02347	7.71688	7.82695	7.9012
5480	PPIC	3.11659e-13	8.91438e-15	up	6.93345	6.93345	2.79357	9.66366	9.07035	9.94097	9.07489	8.72237	8.96016	8.99482	8.68694	10.0936	9.36748	8.58568	9.19461	6.72827	6.66543	6.54115	5.96045	6.1631	6.10522	6.2588	6.39625	6.27637	6.60027	6.48715	6.65015
1646	AKR1C2	7.53559e-08	1.85031e-08	up	6.9123	6.9123	2.78916	5.71124	5.66264	5.972	7.55829	5.97094	7.48709	7.33083	7.07547	6.44034	4.9229	5.18627	5.73652	2.06695	3.46332	4.34303	2.77619	3.96449	3.78531	4.01379	3.75098	3.39344	4.2263	2.53204	3.26871
79986	ZNF702P	1.57756e-10	1.5717e-11	up	6.90274	6.90274	2.78717	8.75327	7.98173	7.74586	8.56325	8.2305	8.2076	8.12577	7.86797	9.53362	9.55431	7.61073	8.94337	4.84456	5.42836	5.31567	5.58478	5.27245	5.83531	5.21395	6.02449	5.97766	6.302	5.77944	6.09325
5337	PLD1	2.41736e-11	1.72412e-12	up	6.89752	6.89752	2.78608	8.24548	7.28434	7.73235	8.03611	8.64554	7.9535	7.82659	7.17271	7.4398	7.47839	6.65022	7.94517	4.70254	5.03887	4.79954	4.43688	4.9293	4.23075	5.07036	4.47069	5.21429	4.80363	5.35833	5.92206
10486	CAP2	1.92475e-12	7.80192e-14	up	6.89122	6.89122	2.78476	10.8711	10.5292	11.1799	10.057	10.1674	9.77907	10.3431	10.4734	11.4278	10.841	10.1548	10.7455	7.89807	7.65019	7.1624	8.11905	8.14663	8.12307	8.17536	7.71952	7.93338	7.35519	7.57766	7.29163
57172	CAMK1G	4.38659e-11	3.54577e-12	up	6.88847	6.88847	2.78418	6.63247	7.15991	6.99219	6.92973	6.72993	5.52054	6.56125	7.17063	7.43266	6.54139	7.45757	7.91153	3.545	3.32992	4.52717	4.34823	4.12861	4.19328	4.13081	4.62813	4.13337	3.74474	4.46339	4.45694
7429	VIL1	0.000328195	0.000179995	up	6.81827	6.81827	2.76941	7.42755	9.15299	4.9806	10.1531	10.6237	10.4207	9.50899	7.46166	6.93508	4.54795	8.91592	9.73406	4.30923	5.00857	5.6928	5.52689	5.00832	6.08776	5.49858	6.95751	5.82954	6.17941	5.23639	5.29444
4130	MAP1A	6.95762e-11	6.17192e-12	up	6.79737	6.79737	2.76498	8.97976	8.66793	8.0708	8.42993	7.47996	7.55616	8.14621	8.85683	9.26902	8.39505	7.84614	8.35062	6.13586	6.6323	5.54579	5.24424	5.12861	5.46891	5.22906	5.48322	4.95649	5.96713	5.1664	5.91066
100526693	ARPC4-TTLL3	2.57366e-12	1.1396e-13	up	6.76349	6.76349	2.75777	8.31722	7.96747	9.01413	8.29364	8.37539	8.43763	8.23149	7.91584	8.30383	8.31162	8.69333	8.43373	4.88042	4.65141	6.38844	5.15606	5.84674	5.88283	5.30393	5.91925	5.96454	5.24693	6.09507	5.86648
64208	POPDC3	8.68383e-11	8.04512e-12	up	6.75315	6.75315	2.75556	7.51854	7.67375	8.84579	7.06321	7.76236	6.9535	7.28021	7.12814	8.14478	6.6372	6.49821	8.13169	4.38888	4.7063	4.46984	5.05427	4.65015	4.58921	4.83629	4.97562	4.07678	4.71437	4.94401	5.16494
252995	FNDC5	6.76946e-09	1.20603e-09	up	6.73584	6.73584	2.75186	7.06342	6.47889	7.91312	5.77917	5.59243	5.36853	6.18274	5.77165	7.09799	7.67239	6.13564	5.56475	3.71903	3.45391	3.6527	3.53572	3.12861	3.89955	3.16766	4.67293	3.01789	3.5521	3.73756	4.06079
414918	DENND6B	6.2423e-09	1.09727e-09	up	6.7298	6.7298	2.75056	6.86503	7.03372	7.26632	6.48085	6.55146	6.89794	6.38437	6.72181	6.52525	7.27294	6.37443	5.66096	2.19317	2.69471	4.57039	4.25915	4.30109	4.84288	3.85911	4.76788	3.89629	2.96713	4.13207	4.54445
3590	IL11RA	1.26379e-11	7.89636e-13	up	6.72367	6.72367	2.74925	8.43404	7.89106	9.03051	8.05438	8.16338	7.90201	7.90396	7.65781	8.24028	8.76873	7.56095	7.73637	4.61399	4.49987	6.03679	5.58408	5.12981	5.85097	5.59885	5.90233	5.41569	4.87909	5.47905	5.36196
58476	TP53INP2	7.52788e-11	6.76726e-12	up	6.72106	6.72106	2.74869	9.76974	9.10096	9.8054	8.73701	9.28173	9.23585	9.39997	8.43357	10.4008	10.1874	7.91325	8.77286	6.45927	6.70094	6.62671	6.41208	6.40323	6.23075	6.43851	6.58266	6.49902	6.46951	6.40344	6.8282
2104	ESRRG	5.58126e-11	4.75973e-12	up	6.71838	6.71838	2.74811	8.12462	8.16488	7.41872	9.21923	8.67138	8.40481	8.03673	8.47746	8.54339	7.1395	7.37268	9.20262	5.53572	5.88687	4.93281	5.64988	5.63702	5.09427	5.62709	5.15517	5.69502	5.63956	5.36804	5.57723
55	ACPP	1.03537e-06	3.45919e-07	up	6.68927	6.68927	2.74185	6.79357	6.54563	4.62844	6.78205	7.07786	6.09778	5.50466	5.98691	6.77839	6.48839	7.18627	7.79423	3.38888	4.46237	5.39647	1.88434	2.87486	3.11528	2.64409	3.24443	3.70595	4.81799	4.93638	4.29093
9353	SLIT2	2.86221e-11	2.11795e-12	up	6.67881	6.67881	2.73959	10.6066	10.579	10.104	10.85	10.1599	10.2153	10.4192	10.705	10.7189	10.6253	9.88671	11.4792	6.93908	7.45546	8.53444	7.35718	8.17004	7.60613	7.75523	6.88132	7.9046	8.44222	8.35163	8.07671
284001	CCDC57	2.72322e-13	7.46558e-15	up	6.67401	6.67401	2.73855	9.53255	9.5186	9.03707	9.04276	9.08664	8.80706	8.66422	8.90696	10.1711	9.9185	9.0449	9.16043	6.75669	6.39205	6.57873	6.42869	6.50674	7.00453	6.66261	6.32142	6.27211	5.91386	6.6549	6.5358
145483	FAM161B	9.12118e-11	8.54517e-12	up	6.67152	6.67152	2.73801	6.14794	5.6901	6.29891	5.91685	5.91436	5.00596	5.63269	5.51999	5.75804	6.33765	5.7206	5.29173	3.01449	3.05619	2.75991	3.36977	3.17442	3.80366	3.5805	3.50747	1.38898	3.40771	2.68175	2.63382
6509	SLC1A4	1.03452e-08	1.97066e-09	up	6.66194	6.66194	2.73594	7.78294	7.19069	5.83787	6.6188	7.07786	7.1528	6.815	6.91464	7.79254	6.18159	6.85185	7.19862	3.34706	3.09676	4.22015	5.12598	4.94062	4.40478	5.52674	3.72683	3.03937	4.22587	3.99635	4.93338
84333	PCGF5	2.73028e-11	1.99599e-12	up	6.64875	6.64875	2.73308	9.69688	8.93388	9.92425	8.80065	9.17739	9.25389	9.22658	9.2749	10.9028	9.26061	8.37268	9.38625	6.51699	6.58948	6.70333	6.61408	7.17723	6.34623	7.07872	6.20049	6.30893	6.47266	6.77183	6.63382
5581	PRKCE	4.0623e-11	3.23233e-12	up	6.63685	6.63685	2.7305	7.47313	7.34786	6.88438	7.37371	7.35797	6.78357	7.21836	7.07764	8.96715	7.65398	6.23518	7.79423	4.23413	4.37095	4.46359	5.03296	4.58968	4.78494	4.85778	4.273	4.95649	4.50319	4.72865	4.6058
27233	SULT1C4	4.73468e-10	5.74378e-11	up	6.6356	6.6356	2.73023	8.19392	7.09722	8.73056	7.53658	7.2247	7.66621	7.51902	7.89501	7.43918	8.43206	6.41575	6.96294	3.70254	4.81931	5.29978	5.49734	5.1402	4.40478	4.45145	5.02684	5.2085	5.16678	5.06776	4.56516
744	MPPED2	5.12347e-12	2.63788e-13	up	6.6265	6.6265	2.72825	8.63336	7.77832	8.35713	8.13362	7.98036	7.32789	7.20066	7.88461	8.93334	8.66531	8.05055	8.35062	5.83703	5.5152	5.1305	5.46866	5.1689	4.64468	5.19021	5.48298	5.87521	5.13706	5.43154	5.67484
1052	CEBPD	9.74047e-07	3.23331e-07	up	6.62384	6.62384	2.72767	8.08887	7.30762	9.03427	5.72027	6.07786	5.84246	7.46072	6.08161	7.15585	8.46976	6.41575	4.87669	4.19034	3.62764	4.21458	4.26285	4.71358	4.40478	4.31652	3.18554	3.71833	4.91412	4.03712	4.2143
728537	LINC01125	2.93604e-10	3.30468e-11	up	6.62281	6.62281	2.72744	6.16075	5.37549	6.63462	4.69576	5.60964	6.08474	5.41611	5.68746	6.17051	6.05094	6.00142	5.26901	2.36393	2.39848	4.01031	2.74338	3.16023	2.51045	2.45145	4.12053	2.95618	2.96713	3.22304	3.52202
8490	RGS5	1.23434e-09	1.7301e-10	up	6.60574	6.60574	2.72372	11.3574	10.9066	10.7065	10.7555	10.9973	10.5228	10.4096	10.9579	12.0465	10.6851	11.2649	11.3662	8.605	9.00284	8.15621	8.27896	7.47048	8.05743	7.83885	9.39275	8.07498	9.53467	7.11212	7.76731
92565	FANK1	4.69744e-08	1.08572e-08	up	6.60207	6.60207	2.72292	6.77034	5.95758	7.50974	4.38627	5.59243	4.65804	6.68848	6.44167	5.48738	6.09582	6.51522	5.87119	3.16034	2.98703	3.98503	2.43688	2.18161	3.71218	2.64409	4.16453	3.50439	3.11583	3.77339	3.63382
80022	MYO15B	1.94986e-10	2.03074e-11	up	6.59678	6.59678	2.72176	10.4691	10.3193	10.4829	9.99944	10.0655	9.94918	10.0341	9.74415	10.6877	10.4955	9.79888	9.56771	6.22895	5.99691	7.9067	7.60002	7.53123	8.01479	7.78435	7.80678	7.74264	6.7155	7.83327	7.79127
63876	PKNOX2	2.16543e-11	1.50583e-12	up	6.58344	6.58344	2.71884	8.74958	8.17098	8.54494	7.97451	7.69677	7.78357	7.89423	7.6751	8.09245	8.86718	8.13564	8.03768	4.88895	5.10851	5.09327	5.29251	5.87486	6.67327	4.81402	6.20049	5.26582	5.3886	5.26594	5.1303
23368	PPP1R13B	3.43566e-11	2.6597e-12	up	6.58013	6.58013	2.71812	9.54941	8.96717	10.2228	9.04611	8.60001	8.63548	9.19316	8.96016	10.5861	9.35435	8.54726	8.86986	6.75033	6.576	6.13302	6.62615	5.91588	6.7069	6.24935	6.57786	6.27897	6.57479	6.58679	6.9384
4005	LMO2	7.12345e-09	1.27915e-09	up	6.53804	6.53804	2.70886	7.53585	6.90938	6.51558	7.61104	7.66282	7.22312	6.53323	8.38784	7.43706	6.68995	7.63207	7.06432	4.21379	4.15304	4.68665	4.57737	5.4318	4.64579	5.49309	2.40793	4.89236	4.71437	4.76504	4.71474
2012	EMP1	1.0221e-08	1.94093e-09	up	6.51411	6.51411	2.70357	4.66074	5.57754	4.72684	5.45724	4.59243	5.19861	6.94827	5.62354	5.53601	4.6483	4.91325	5.61366	2.2596	1.95141	2.06774	1.56241	3.34434	2.94535	2.81402	1.60058	2.60285	2.72049	3.79201	3.39281
6281	S100A10	1.21902e-08	2.3656e-09	up	6.50605	6.50605	2.70178	11.9881	10.9113	12.8239	10.8051	11.2507	10.6952	11.2162	9.25508	11.4664	12.2213	11.1227	10.6812	8.7753	8.74064	8.11992	8.20627	7.9426	8.03811	8.03641	8.92025	9.05955	8.99504	8.51357	8.66809
9056	SLC7A7	3.14276e-08	6.9136e-09	up	6.46697	6.46697	2.69309	9.27498	8.42523	8.54485	8.73878	9.27421	8.51222	7.66145	6.75133	6.44088	9.01421	7.943	8.77286	5.26859	5.57004	6.00303	5.96113	5.75319	4.58921	5.96057	5.70743	4.68953	5.99678	5.52167	6.01574
22837	COBLL1	4.25295e-08	9.68762e-09	up	6.46491	6.46491	2.69263	10.3564	8.89815	10.6088	8.33557	9.04292	8.45939	8.39562	7.27014	8.42488	10.5783	8.13564	8.57526	6.26522	6.15696	6.10587	6.15371	6.06316	6.13518	6.52061	6.30794	6.26885	5.92133	6.4802	6.39047
158056	MAMDC4	1.13e-07	2.91819e-08	up	6.45014	6.45014	2.68933	9.4825	8.40099	9.69304	8.17531	7.85959	8.19308	8.07846	8.09286	9.44734	9.80252	6.99296	6.84055	5.85421	5.48558	5.78489	5.12117	4.60928	5.61542	5.26527	6.12615	6.52757	5.88202	6.33593	6.17975
113146	AHNAK2	6.96264e-06	2.78299e-06	up	6.44466	6.44466	2.6881	8.83402	8.6303	10.4618	7.57742	8.30832	7.72739	7.51902	8.4152	7.14368	4.72103	6.75455	9.04543	4.75785	4.94599	5.69668	4.52897	4.92484	5.11528	4.75053	5.89673	5.46267	4.84628	6.26016	5.69493
57538	ALPK3	7.3062e-12	4.05478e-13	up	6.41981	6.41981	2.68253	11.6513	11.7742	11.6844	11.9608	11.8626	11.8791	11.3443	11.3087	12.9881	11.1268	10.9356	11.9543	8.55629	8.63745	8.59727	9.15101	8.63658	9.1048	9.05157	9.50693	9.02445	9.15708	9.48161	9.37487
80319	CXXC4	8.54806e-13	3.01502e-14	up	6.41613	6.41613	2.6817	8.96061	8.81729	8.62078	9.57838	9.51368	9.51602	8.98389	9.204	8.09622	8.62611	8.21093	9.32431	6.09249	6.29837	6.37881	5.99982	6.09519	6.41784	5.90148	6.64677	6.62137	6.49069	6.16675	6.1622
221749	PXDC1	5.47659e-10	6.81303e-11	up	6.40336	6.40336	2.67883	7.85027	7.78616	8.61332	7.05846	6.66282	7.34835	8.30927	6.97369	8.51666	8.83355	8.31697	7.39327	4.42952	4.53637	5.16727	5.46706	5.4782	5.67708	5.48958	5.22993	5.04764	4.99267	5.11394	4.88757
83595	SOX7	1.28718e-07	3.3939e-08	up	6.3996	6.3996	2.67798	6.10497	6.82459	4.34833	6.94266	7.47996	7.28607	7.21836	6.11367	5.27614	6.14733	7.53774	7.98289	4.46905	4.12133	4.78395	3.95473	3.75938	3.40478	3.55098	3.50747	4.01789	4.2683	3.26825	4.02084
118429	ANTXR2	3.80134e-12	1.83278e-13	up	6.3941	6.3941	2.67674	10.3339	9.94469	9.18375	9.63715	9.80188	9.49782	9.69976	9.13246	10.5693	10.0957	9.31105	9.92351	6.41442	7.56759	7.6387	7.12211	7.40314	6.64579	7.13193	6.38194	7.09826	7.16586	7.31247	7.12783
11244	ZHX1	1.75659e-13	4.2936e-15	up	6.38972	6.38972	2.67575	9.01228	8.49106	8.46519	9.02309	8.72158	8.91615	8.94402	8.35548	9.09519	9.1866	8.43451	8.97355	6.76302	6.5916	6.0327	6.20219	5.79357	5.64769	5.99553	6.40122	5.54145	6.47652	5.63978	6.42441
60494	CCDC81	1.33138e-10	1.30368e-11	up	6.38917	6.38917	2.67563	5.90057	5.55683	5.19633	6.49145	6.39978	5.78357	4.86081	5.79686	7.25636	5.83566	5.79034	5.91622	3.34706	3.2768	3.26038	2.78481	3.17442	3.25495	3.28795	2.30102	3.85919	3.20417	3.03892	3.88757
7059	THBS3	2.42919e-15	2.21984e-17	up	6.37547	6.37547	2.67253	9.46241	9.46602	9.52641	8.98618	9.29737	9.07578	9.48049	9.27697	9.534	9.63436	9.22372	8.93908	6.63561	6.40999	6.90546	6.62109	6.48784	6.87877	6.65472	6.82986	6.16068	6.11761	7.16909	6.96169
1647	GADD45A	1.19655e-10	1.16188e-11	up	6.36904	6.36904	2.67107	9.30863	8.882	10.2118	9.22521	9.04634	8.85571	9.24332	8.59655	10.9542	10.0353	9.64295	9.18655	6.67001	6.64551	6.72325	6.86315	6.90465	6.42594	6.95988	6.35172	7.26559	7.31308	6.50963	6.50323
221981	THSD7A	1.30319e-08	2.55701e-09	up	6.34304	6.34304	2.66517	9.13119	7.47035	8.13367	8.93621	7.30876	8.05659	8.91044	6.89394	7.59686	9.44711	6.78324	7.63229	4.85903	4.98457	5.3909	5.68763	5.24708	5.94535	5.68849	5.7904	4.68086	5.0604	5.43578	5.54809
63976	PRDM16	9.73447e-08	2.46856e-08	up	6.32382	6.32382	2.6608	6.47625	6.24312	6.67026	6.91667	7.12848	6.78357	6.38437	7.05236	5.07367	6.77427	4.32829	5.40721	3.78316	2.95141	2.34785	3.43688	3.08131	4.40478	3.81402	4.48322	3.33982	3.06667	4.49655	4.1033
57159	TRIM54	4.58967e-09	7.71992e-10	up	6.32196	6.32196	2.66037	8.30638	8.21577	8.58423	7.346	6.94293	7.41429	8.0241	7.98391	8.88278	8.05162	7.27127	7.62251	6.17896	5.48402	5.71157	5.37715	4.06788	4.85224	4.28795	6.46318	5.4553	4.74474	4.8053	5.29304
1050	CEBPA	1.96821e-07	5.48495e-08	up	6.27904	6.27904	2.65054	6.45893	6.97065	6.48583	8.49181	7.59243	8.53846	8.74955	5.61785	5.46446	6.58818	8.21093	7.35062	4.81419	4.31598	4.52717	4.97745	4.45982	4.58921	4.9295	4.35547	4.43293	4.69894	4.59171	4.02084
2571	GAD1	3.148e-05	1.43765e-05	up	6.27446	6.27446	2.64949	6.79367	6.13187	5.11387	6.51035	7.22377	5.1055	6.43283	6.87025	8.75398	6.74383	8.44723	8.05136	4.11758	3.65185	2.86868	4.50164	4.31683	5.9606	5.29887	4.97144	2.01789	2.48171	5.02302	5.17451
4739	NEDD9	5.0079e-08	1.16715e-08	up	6.27362	6.27362	2.6493	8.88483	8.89885	8.34381	8.3974	7.17739	7.46539	9.434	9.8746	9.45779	9.52014	8.88288	8.3227	5.88165	7.39283	5.30478	5.97745	6.0386	5.80954	5.94787	5.43347	6.36367	7.33595	5.47175	5.91066
1288	COL4A6	2.75275e-09	4.29274e-10	up	6.25821	6.25821	2.64575	11.2759	11.4484	11.2098	12.3255	13.012	12.3723	10.7551	10.9157	9.80319	11.3474	11.4253	11.8331	8.2847	8.44212	8.94368	8.78533	8.86184	9.14845	8.90164	8.89222	8.60661	8.91732	9.26426	8.92643
8325	FZD8	8.8482e-11	8.21713e-12	up	6.25775	6.25775	2.64564	9.68706	9.55975	9.93089	8.5908	8.80966	8.33242	8.65548	10.0222	9.17025	10.2077	8.791	8.78551	6.93174	6.46437	6.88393	6.18983	6.27055	6.05388	6.35834	7.06544	6.30329	6.73675	6.74379	6.7931
127495	LRRC39	2.38034e-09	3.65363e-10	up	6.24881	6.24881	2.64358	7.57404	6.72121	9.42155	6.45883	6.64695	6.84246	7.02628	7.01639	8.1352	7.09575	6.66219	7.31412	4.65862	4.56558	4.87014	4.52981	4.25014	4.16955	4.33488	4.58409	5.20446	4.44178	4.75798	4.82496
1827	RCAN1	1.77082e-10	1.80634e-11	up	6.23636	6.23636	2.64071	8.59783	8.25094	9.00654	8.37486	7.72993	8.49323	8.52614	8.69938	10.4535	9.0315	7.88103	8.54597	6.37334	6.2839	6.29381	5.8292	6.09328	5.67327	5.95698	5.68804	6.18112	6.25781	5.65183	5.61988
2134	EXTL1	5.58891e-08	1.31709e-08	up	6.22435	6.22435	2.63792	6.84719	6.21673	7.55924	6.08795	6.07786	5.78357	5.75805	7.05423	8.43952	7.01536	5.7206	6.58941	2.82692	2.99685	4.61794	3.88434	3.75364	3.93851	4.16766	4.91527	3.82525	3.39146	4.34215	4.83465
176	ACAN	1.37742e-07	3.6646e-08	up	6.21872	6.21872	2.63662	5.94322	6.98472	5.11387	7.27486	6.97094	7.08125	7.07026	5.30303	7.55969	6.46137	6.31197	6.48813	3.90345	3.96933	4.0238	3.02185	2.49634	3.11528	3.22906	5.02684	3.82525	4.48171	4.83154	4.99947
817	CAMK2D	9.81325e-12	5.76988e-13	up	6.21821	6.21821	2.6365	10.9591	10.5086	11.2988	10.706	11.1438	10.5186	10.507	10.2533	11.2434	11.0912	10.3226	11.1755	7.9077	7.77923	7.3278	8.66621	8.93609	8.6301	8.83535	7.90839	7.88584	7.80971	8.37444	8.02907
7145	TNS1	7.6671e-09	1.39327e-09	up	6.21044	6.21044	2.63469	9.65505	8.85319	9.78129	8.64706	8.957	8.0315	8.72499	8.57738	9.96395	10.1494	6.91325	8.61366	6.35763	6.00452	6.06128	6.32175	5.95578	6.12526	6.22906	6.735	6.33379	6.0546	6.48833	6.58443
3899	AFF3	5.2131e-11	4.35808e-12	up	6.18694	6.18694	2.62923	7.91846	7.65195	7.59164	7.49286	7.49932	7.1055	7.46072	7.78696	8.36863	7.68766	6.13564	7.24075	4.46905	4.65185	4.46984	5.70796	5.18947	4.46891	5.31652	4.35547	5.27842	4.90637	4.51285	5.06266
11346	SYNPO	5.31771e-07	1.66089e-07	up	6.18526	6.18526	2.62884	9.81655	8.6556	9.85085	7.75002	7.57689	7.541	8.4154	8.64048	8.23222	9.71558	5.78772	7.26136	5.21379	5.59527	5.56416	5.51661	5.35433	5.49994	5.52674	6.21529	5.93391	5.44312	5.75137	6.08312
4205	MEF2A	4.30331e-13	1.29803e-14	up	6.16949	6.16949	2.62515	11.3815	10.9338	11.6598	11.1	10.9622	10.8509	10.8419	11.0799	12.2714	11.3339	10.3358	11.4658	8.59703	8.54351	8.41946	8.88113	8.76442	8.60469	8.67865	8.68622	8.49189	8.37634	8.21375	8.45786
30819	KCNIP2	4.01033e-10	4.74923e-11	up	6.16732	6.16732	2.62464	7.81254	7.25154	8.28294	8.31214	7.64639	7.68318	6.59253	7.80893	8.48064	7.27765	7.68619	8.05183	4.90222	4.66519	5.76007	4.74862	4.367	4.42427	4.54842	5.56158	5.15019	5.5484	5.76994	5.94485
100288152	SLC9A3-AS1	4.86794e-09	8.24584e-10	up	6.14807	6.14807	2.62013	7.17443	7.45434	8.52255	7.34901	7.73963	6.79785	7.50312	7.24292	8.61873	7.75699	8.00971	7.84589	4.73081	3.9858	6.07833	3.99437	5.22123	4.86959	4.90231	4.71847	5.18461	4.92672	5.4645	6.49684
388	RHOB	7.82537e-13	2.65109e-14	up	6.14495	6.14495	2.6194	10.533	10.4739	9.97477	10.3832	9.99842	10.3735	10.815	10.2167	11.2709	11.1975	10.9649	10.4279	7.73533	7.94689	7.39481	8.00812	8.50085	8.1328	8.01687	8.17422	7.47732	8.31424	7.7548	7.74073
55890	GPRC5C	9.31103e-13	3.35501e-14	up	6.14419	6.14419	2.61922	9.86375	9.94009	9.68556	9.37333	9.61142	9.40181	8.97975	9.11122	9.80706	10.1666	9.20382	9.5678	7.07539	6.49514	7.1632	6.63566	6.48411	7.32039	6.34342	7.7904	6.82454	7.10241	7.09669	6.95019
84632	AFAP1L2	1.33059e-08	2.6239e-09	up	6.13222	6.13222	2.61641	10.7694	9.48167	8.87458	8.52382	8.67417	8.27542	9.09328	8.79549	10.7174	10.5435	9.76208	9.53482	6.49564	7.25817	6.85209	6.51782	6.08131	6.4372	6.41228	7.11233	7.00841	7.26339	6.83196	7.37817
29952	DPP7	6.0607e-09	1.06085e-09	up	6.12787	6.12787	2.61538	10.4036	9.66339	11.3382	8.97764	9.22726	8.77376	8.95589	8.94459	10.6654	10.675	9.22331	9.54589	7.03493	6.48025	7.35299	7.26398	7.34542	7.31948	7.42745	6.81809	7.11276	6.4664	7.32495	7.06257
81855	SFXN3	1.73737e-06	6.12081e-07	up	6.12266	6.12266	2.61416	8.22192	6.2341	8.07578	5.38324	6.94745	5.89905	7.06636	6.78212	6.86857	7.76308	4.65022	6.23699	4.61715	4.0218	4.1552	2.78481	4.08131	2.64579	3.10353	4.97562	4.7996	4.49034	4.67795	4.40587
10846	PDE10A	3.38472e-11	2.60266e-12	up	6.12248	6.12248	2.61412	8.93897	7.9359	9.03049	7.60292	8.65685	8.40806	8.34049	7.93673	8.46898	9.28171	7.73768	8.4805	5.36812	5.34944	5.68665	5.74564	6.68253	6.10522	6.3023	5.88598	5.29091	5.90636	5.52094	5.6058
10398	MYL9	1.96431e-11	1.33824e-12	up	6.11519	6.11519	2.6124	12.7415	12.5238	13.424	11.6908	11.5146	11.8295	12.0339	12.1053	13.3812	12.4145	12.0575	12.2299	9.92086	9.51482	9.40153	9.99849	9.58327	9.76184	10.0195	10.0194	9.61718	9.78725	9.504	9.46959
23412	COMMD3	1.51967e-09	2.18515e-10	up	6.11217	6.11217	2.61169	7.89511	6.96726	8.31301	6.57313	6.34373	7.17601	7.19754	6.56174	7.05661	7.94015	6.71118	6.94965	4.54897	4.61264	4.72173	5.2119	5.01088	4.69594	5.23121	4.60733	3.97181	3.13477	4.16359	4.43413
643837	LINC01128	3.07583e-14	5.23302e-16	up	6.11104	6.11104	2.61142	8.80378	8.9259	9.22169	8.35767	8.4623	8.30469	8.96348	8.803	9.01149	8.41974	7.71625	8.66947	6.24141	6.21028	5.96797	6.11751	5.85928	6.21339	6.01076	6.08976	6.09866	6.0529	5.77592	5.68461
8997	KALRN	6.93428e-13	2.28739e-14	up	6.10593	6.10593	2.61021	9.29359	9.31741	8.29569	9.32316	9.05186	9.29203	9.30903	8.6923	8.4136	8.64437	10.0265	9.29113	6.11135	6.43361	6.27819	6.58478	6.28294	6.31062	6.53284	6.81975	6.43332	6.86504	6.46791	6.50778
3880	KRT19	1.06291e-11	6.38849e-13	up	6.0892	6.0892	2.60625	11.7306	12.4251	12.3645	11.8886	12.6308	12.0202	11.726	11.8487	11.8619	11.206	13.2044	12.781	9.89341	9.70988	9.51612	9.64888	9.20307	9.6851	9.09557	10.0449	9.46806	9.6233	9.34601	9.17834
5224	PGAM2	2.34848e-09	3.59949e-10	up	6.08683	6.08683	2.60569	7.12974	7.3449	8.61407	7.37142	7.13733	6.9194	6.44577	7.08685	8.11655	6.9795	5.65022	6.88708	4.48842	4.49501	4.57175	5.1272	4.36345	5.03281	4.72852	4.82055	4.62985	4.28906	3.39473	4.47316
91461	PKDCC	1.95259e-09	2.90857e-10	up	6.08184	6.08184	2.60451	11.4861	11.4234	11.5249	10.9918	10.8572	11.0566	10.9941	11.337	11.7737	12.0171	12.2711	11.591	8.95705	8.10889	8.72247	8.46831	8.09058	9.70907	8.48753	10.3149	7.81155	8.97054	8.85121	9.57776
2201	FBN2	3.69468e-10	4.31229e-11	up	6.06509	6.06509	2.60053	13.0757	13.1202	12.7569	13.1876	13.0002	12.5728	12.9467	13.825	13.5516	11.7308	12.0358	13.6623	10.0122	10.4944	10.4703	9.9559	10.5161	10.7279	10.0229	10.5164	9.60063	9.9357	11.2253	10.7815
4485	MST1	1.42222e-11	9.12925e-13	up	6.04359	6.04359	2.59541	7.6378	7.53366	8.79964	7.32805	6.87536	6.81332	7.25704	7.20662	7.45934	7.68039	7.27876	7.07941	4.62809	4.40044	5.03554	4.45162	4.78677	4.92189	4.91612	4.94472	4.74823	4.18717	5.47242	5.31151
113220	KIF12	4.64254e-05	2.18365e-05	up	5.96348	5.96348	2.57615	6.61153	7.90164	4.39564	8.86277	8.15077	8.43148	7.92776	5.96836	5.02057	4.74454	6.98885	8.09101	3.94778	3.92594	5.40152	3.46127	3.36503	4.08613	4.23745	4.73644	5.0261	4.11304	5.01705	4.86331
22874	PLEKHA6	2.81367e-14	4.67641e-16	up	5.96254	5.96254	2.57593	10.1226	10.1872	9.88619	10.392	10.513	10.0764	9.41891	9.66042	10.5077	9.8126	9.87132	10.0692	7.0619	7.21338	7.78838	7.741	7.59079	7.6534	7.32217	7.14619	7.53043	7.95313	7.30147	7.30419
81606	LBH	3.23161e-11	2.44411e-12	up	5.94618	5.94618	2.57196	11.1854	10.9094	11.4807	10.2927	10.6477	10.3934	10.1917	10.5291	12.1049	11.3594	10.1356	10.7122	8.29698	8.32884	8.36105	8.31396	7.6359	8.71188	8.1942	8.34161	7.89424	8.49703	8.26353	8.23944
10446	LRRN2	1.41372e-05	6.0183e-06	up	5.92546	5.92546	2.56693	9.49583	8.219	9.12011	7.26046	7.2247	7.243	6.47797	7.16335	6.30974	10.2453	6.13564	6.40721	3.78316	5.65584	5.28275	5.16728	5.74427	4.89955	5.59829	3.68804	4.98752	5.74474	5.20705	4.74073
1602	DACH1	3.44894e-06	1.29194e-06	up	5.9195	5.9195	2.56548	5.98395	7.55287	4.72684	8.20677	7.15315	7.64155	7.91609	9.49871	6.79614	6.84309	6.13564	7.81529	5.02778	4.64071	3.01527	4.90626	4.75938	5.40478	4.9295	4.24443	4.57257	4.16634	5.15606	4.6613
1958	EGR1	6.0356e-06	2.37702e-06	up	5.9188	5.9188	2.5653	11.4099	11.467	10.0297	11.6761	11.1777	10.7374	11.4357	11.6365	11.721	12.465	11.3311	11.3015	7.94932	7.48185	7.42257	9.67021	8.34809	9.97737	9.08114	10.6023	9.68235	10.6524	6.91364	7.82382
138050	HGSNAT	5.06782e-14	9.75257e-16	up	5.90707	5.90707	2.56244	9.64083	9.51501	9.43177	9.42533	9.29841	9.51149	9.74752	9.21505	9.30145	9.57871	9.09467	9.31779	6.59945	6.04311	6.79525	7.10679	7.12873	7.41975	7.18325	6.81003	6.98603	6.23632	6.78202	7.23799
5104	SERPINA5	0.00161308	0.000991699	up	5.87234	5.87234	2.55394	6.87488	5.88675	6.0708	10.5715	7.4767	10.4246	10.8318	5.39135	5.76173	6.25276	4.32829	4.61366	3.84456	4.32992	5.04174	5.10673	4.61736	4.40478	4.03641	5.07631	4.07678	4.91467	4.28505	4.1033
81856	ZNF611	4.32725e-14	7.86779e-16	up	5.86457	5.86457	2.55203	9.6967	9.19719	9.41282	9.83553	10.2026	9.35226	9.63139	9.03828	9.88173	9.05353	9.24277	9.66584	7.11228	7.03644	6.79971	7.06201	6.43704	7.06606	6.91909	7.47094	6.71555	6.94367	6.83722	7.18632
10991	SLC38A3	8.07492e-09	1.4848e-09	up	5.84696	5.84696	2.54769	6.32873	6.66757	6.94646	6.97275	4.59243	7.34835	7.44883	5.63598	5.55359	6.83599	6.02873	5.91622	3.81419	3.41084	3.78395	3.90819	3.26188	3.89955	3.34453	4.44657	4.1362	3.8322	4.12458	3.74073
100996485	C5orf66	7.14791e-10	9.2243e-11	up	5.82965	5.82965	2.54341	6.40777	5.89759	5.96368	6.21059	7.01695	7.52101	7.31994	6.05045	6.65952	6.56328	7.63547	7.13824	3.63632	3.94939	5.10836	4.07857	4.67829	4.52164	4.5325	3.74099	3.50734	3.69958	4.16276	4.24782
8349	HIST2H2BE	8.2122e-11	7.51056e-12	up	5.82732	5.82732	2.54283	7.66161	6.56086	7.95714	7.01795	7.3149	6.89905	7.83809	8.02072	8.42887	7.64646	6.65022	6.66096	4.75145	4.89627	4.97463	4.46931	4.69798	4.64579	4.94787	4.55477	4.95649	5.49069	4.57628	5.18131
55244	SLC47A1	8.61415e-05	4.25716e-05	up	5.82205	5.82205	2.54153	9.33993	7.7936	10.1168	6.02815	7.63787	5.89905	6.33654	7.29186	9.27094	10.2572	5.78772	6.9547	4.36681	4.6629	5.00185	5.52481	6.21019	5.18719	5.95584	4.72986	4.40822	4.96713	5.82361	5.37765
1293	COL6A3	6.41977e-06	2.54501e-06	up	5.81972	5.81972	2.54095	11.3126	9.96029	9.86087	7.84956	9.72411	7.19861	10.0678	9.24119	10.0243	11.1216	7.53774	8.32148	6.47629	6.67772	7.16071	7.63209	6.89552	5.97877	6.54496	6.3608	6.71247	6.83065	7.39091	7.0678
2568	GABRP	0.0443416	0.0339118	up	5.8192	5.8192	2.54082	7.09852	11.4316	0	9.14008	6.94184	10.6464	12.8257	10.2589	5.97414	3.49302	12.227	11.2396	5.11478	5.48746	6.45666	5.90783	5.56673	4.98975	4.9295	6.32463	7.04026	6.75253	6.12035	6.09643
280	AMY2B	2.18513e-09	3.30042e-10	up	5.81725	5.81725	2.54034	8.14323	7.10237	9.36547	7.54306	7.15738	7.56333	8.43778	7.88594	8.3076	7.39109	7.62102	7.73726	4.95745	4.51816	5.89492	5.28388	5.46357	5.44908	5.15721	5.2875	5.67063	4.21282	5.94981	5.92646
7422	VEGFA	7.89771e-11	7.16954e-12	up	5.8052	5.8052	2.53735	11.6034	11.3003	12.8867	11.5085	11.9623	11.2816	10.9672	11.3774	12.1767	11.2655	10.8	11.633	8.48902	8.42415	8.83427	9.35564	8.87932	9.33208	9.31814	9.48305	8.54957	9.01542	9.1221	9.51166
118491	CFAP70	3.9334e-12	1.9095e-13	up	5.79336	5.79336	2.5344	6.10265	5.81038	6.20789	5.85142	6.03391	6.07733	6.01849	6.4392	5.3055	5.27554	5.96926	6.04946	3.70221	2.98575	3.75895	3.57594	4.05066	3.51886	3.39898	3.40535	2.4947	2.68334	3.79787	3.35561
375057	STUM	4.51476e-06	1.73379e-06	up	5.77594	5.77594	2.53005	8.1606	7.4872	7.09335	6.89401	6.07786	6.65804	8.07026	7.7429	6.92167	5.2601	4.91325	5.51412	3.72818	4.77572	5.09327	2.97745	3.42234	3.11528	3.22906	4.24443	4.89236	4.94114	5.16929	4.84419
29915	HCFC2	9.01809e-11	8.4285e-12	up	5.77536	5.77536	2.52991	7.54352	6.84045	7.60707	7.29811	7.07786	6.40806	7.31235	7.20581	7.66718	7.93918	6.49821	6.91622	4.40935	5.01319	3.64028	4.56241	4.68158	4.25521	4.10353	5.35547	4.60285	5.08588	5.21276	5.03261
266743	NPAS4	3.54109e-08	7.92801e-09	up	5.76323	5.76323	2.52688	4.91803	5.25644	5.19633	6.44347	6.17739	6.05659	4.56125	5.55664	7.25487	5.01183	6.13564	6.16072	2.71903	3.15304	2.96082	2.43688	2.69798	3.40478	3.10353	4.48322	3.01789	4.06667	2.62208	3.74073
3801	KIFC3	1.77536e-10	1.81229e-11	up	5.76115	5.76115	2.52636	8.39888	8.17916	8.3123	8.15161	8.24732	8.4246	8.58455	7.2944	8.32781	9.10334	7.92064	7.3297	5.42511	5.86942	6.37342	5.31284	5.59564	5.02615	5.51421	4.70565	5.58849	6.2541	6.19307	6.09996
116984	ARAP2	6.8797e-08	1.67239e-08	up	5.74237	5.74237	2.52165	7.87351	6.3601	8.5531	7.06613	6.46854	7.243	7.32286	5.70718	5.73319	8.34657	6.41575	6.67205	4.34706	4.89627	4.73157	4.49976	4.84684	4.49994	5.19868	3.7705	3.68086	4.47153	4.1664	4.39281
3624	INHBA	6.40673e-06	2.53746e-06	up	5.73572	5.73572	2.51997	6.07004	5.79993	6.96892	5.0422	4.59243	5.65804	7.99009	6.00661	6.62833	6.4173	5.32829	6.19862	4.12749	3.75446	3.50831	2.88434	1.17442	3.57713	2.55098	5.4593	3.24028	3.5521	3.79201	4.84027
100506023	LOC100506023	1.9972e-09	2.97651e-10	up	5.73306	5.73306	2.51931	6.14945	5.36187	5.88438	5.9112	6.2247	4.78357	4.9312	4.89224	6.28918	6.10044	4.32829	5.79423	2.84456	2.73758	2.71982	2.97643	3.78913	3.44785	2.45145	2.83324	2.75486	2.61921	3.22412	4.02084
3977	LIFR	2.36007e-09	3.61901e-10	up	5.73204	5.73204	2.51905	11.7229	11.0622	10.2307	11.8401	12.8606	11.2224	10.7513	10.0797	12.0732	12.0631	10.8149	11.6841	8.83986	8.71134	8.51749	8.9777	9.09179	8.71974	8.94947	8.77954	8.8827	8.86719	8.9344	8.90544
54757	FAM20A	4.77336e-07	1.47393e-07	up	5.71614	5.71614	2.51504	9.27642	8.30995	7.47959	8.90075	8.14382	8.1115	8.77394	7.36315	8.81742	8.8634	9.04143	7.40068	6.12563	5.17556	4.74	6.99486	5.83133	7.19092	6.59887	6.52827	4.223	4.69022	5.93703	6.26586
80177	MYCT1	3.7832e-05	1.75359e-05	up	5.6839	5.6839	2.50688	5.73485	5.84884	4.83376	6.75002	7.2705	7.1055	7.10874	4.82468	5.8486	5.58818	6.41575	7.06432	4.21379	4.86769	3.71982	2.88434	1.75938	2.26728	1.22906	4.68804	5.36367	4.58604	3.84448	4.88757
286204	CRB2	5.73561e-07	1.80378e-07	up	5.65028	5.65028	2.49832	10.5734	9.87143	10.4734	9.14256	8.84188	8.29684	8.36829	9.27981	10.3193	10.8934	8.39438	9.048	6.82577	6.58323	6.95223	6.43423	6.24883	7.45689	5.96974	8.58254	6.49232	6.9594	7.66755	7.35009
5228	PGF	2.68458e-13	7.31976e-15	up	5.63175	5.63175	2.49358	7.43597	7.20552	7.85295	7.80065	7.79406	7.243	6.61569	6.93973	7.78914	7.96442	7.28248	7.52002	5.14036	5.07614	5.05612	4.99982	4.86092	4.82799	4.77338	4.60058	5.25311	5.44111	4.8573	4.63382
2355	FOSL2	5.86478e-09	1.01958e-09	up	5.62687	5.62687	2.49233	7.89032	8.22988	6.46736	7.39534	8.03255	6.9925	7.63711	7.54034	8.83122	7.86805	6.23518	7.99217	4.545	4.89139	4.613	4.77725	4.57153	4.85224	5.10156	5.81781	5.75787	5.69116	5.3299	5.25531
80332	ADAM33	5.9895e-05	2.87683e-05	up	5.62025	5.62025	2.49063	10.2578	9.29158	10.1865	5.85778	7.49238	6.97643	9.32605	7.42515	6.72802	10.2909	8.96776	8.02291	4.81397	5.12955	6.9502	5.33261	5.73101	5.74236	5.19325	6.60077	6.38428	6.15654	6.49099	6.41015
26140	TTLL3	6.78407e-11	6.00285e-12	up	5.58594	5.58594	2.4818	8.5379	8.0539	8.91486	7.62836	8.05129	7.78597	8.00594	8.13754	8.55135	8.46796	8.32038	8.10628	4.97501	4.78065	6.56025	5.22464	6.05453	6.05131	5.45809	6.1713	5.97812	5.29437	6.16187	6.06999
7473	WNT3	1.3305e-09	1.8801e-10	up	5.58527	5.58527	2.48163	6.68762	6.79125	6.51826	6.56426	6.72993	6.19861	6.7677	6.83102	6.4597	6.9988	7.13564	7.02001	4.15341	5.48629	3.58231	3.95473	4.0324	3.98975	4.45145	3.08858	3.29091	4.68334	4.99132	5.21878
375190	FAM228B	8.82838e-10	1.17209e-10	up	5.58089	5.58089	2.48049	6.77489	6.09361	8.04616	5.97583	7.26038	6.55616	6.7686	5.99421	5.95892	5.95251	6.08317	6.3402	3.44249	3.32012	4.66622	3.90228	4.53035	4.17494	4.13728	4.35509	3.89058	3.50679	4.20849	3.90408
200162	SPAG17	4.42859e-09	7.42266e-10	up	5.56679	5.56679	2.47685	5.1224	5.11286	5.4544	5.62563	5.27064	5.80594	6.25312	5.73241	4.59769	5.2226	5.70663	5.28833	2.45239	2.93219	3.38725	3.63018	2.29082	3.04238	1.9707	2.74308	3.26252	1.80147	3.73977	4.21775
100885848	PTGES3L	1.60827e-12	6.33273e-14	up	5.54989	5.54989	2.47246	7.00535	7.54427	7.61668	7.02557	7.18746	6.86877	7.00449	7.25646	8.30081	6.84785	6.53227	7.95534	4.67411	4.68197	4.78419	4.81628	5.0319	4.50722	4.90098	4.74408	4.7042	4.66895	4.98896	4.97295
10611	PDLIM5	2.01572e-12	8.30219e-14	up	5.53794	5.53794	2.46935	12.0843	12.0472	12.1587	11.9532	12.297	11.7882	11.7861	11.8093	12.8474	11.6211	11.1264	12.5508	9.68033	10.0631	8.89627	9.40017	9.79328	9.21122	9.77612	9.52293	9.37672	9.56589	9.58576	9.56577
5602	MAPK10	1.07583e-09	1.46268e-10	up	5.53705	5.53705	2.46912	7.81446	7.82924	8.7196	8.22807	8.26962	7.67629	7.74683	9.52674	7.49976	8.96418	8.33324	7.79864	4.78316	5.02591	5.37932	6.22419	6.19499	6.11973	6.07036	5.81672	6.06872	5.50582	6.11737	5.47095
11221	DUSP10	1.03673e-07	2.65343e-08	up	5.51162	5.51162	2.46248	6.63611	6.58992	6.99219	6.4021	4.85546	6.81332	7.16459	5.94774	7.84612	7.05629	6.91325	6.72825	4.73533	4.95433	2.78395	4.02185	4.21881	4.85224	5.03641	4.40793	2.89236	4.42881	4.19101	3.8726
3434	IFIT1	7.88508e-08	1.94432e-08	up	5.49374	5.49374	2.45779	9.02006	8.2074	9.30949	7.82181	7.79406	7.05659	7.16915	6.74683	7.67457	9.09783	7.85185	8.01055	5.32569	6.15743	6.00185	5.89132	6.38387	5.42108	5.31652	4.50747	4.85919	4.8322	6.16426	5.40587
55203	LGI2	5.26868e-10	6.50561e-11	up	5.48951	5.48951	2.45668	9.85221	8.54235	9.42478	10.014	9.67564	10.1528	9.75865	8.69546	9.92922	9.67706	8.24715	9.42677	6.4241	6.40756	7.39059	7.52285	7.55163	6.85824	6.99724	6.45233	7.08039	6.84277	7.15086	7.23744
2628	GATM	2.12416e-08	4.45032e-09	up	5.4698	5.4698	2.45149	10.8247	9.6673	11.9409	10.3074	10.04	10.0311	10.4102	9.13168	9.31968	11.2132	8.83608	10.2652	7.34833	7.71179	7.48983	8.1346	8.1377	7.4571	8.17313	7.64257	7.82953	7.56706	7.48987	7.58801
80854	SETD7	1.51377e-11	9.78438e-13	up	5.46075	5.46075	2.4491	9.43561	9.27579	8.65765	9.60636	9.17739	9.35343	9.6381	9.26033	10.497	9.73003	8.53774	9.6629	6.39915	6.77325	6.83781	7.08598	7.32538	7.07463	7.44391	6.65043	6.8495	6.64762	7.04275	7.31276
4163	MCC	4.41951e-12	2.20647e-13	up	5.45698	5.45698	2.4481	10.3218	10.4241	10.255	11.1633	11.5322	11.0746	10.3017	10.2281	10.9784	10.7056	9.92075	10.6979	7.93114	8.12622	7.79512	7.74066	8.46865	8.32039	8.28374	7.84821	8.22399	8.41703	8.56586	8.50521
5583	PRKCH	2.61337e-10	2.86966e-11	up	5.44341	5.44341	2.44451	8.54322	8.99873	7.84658	8.82531	8.67138	8.8339	9.34608	9.20894	8.27007	7.50689	9.18169	9.32089	5.67657	5.82424	6.60468	5.97135	6.2777	5.77824	6.58073	6.58926	6.83807	6.72963	6.26594	6.08312
22881	ANKRD6	5.76754e-14	1.14408e-15	up	5.43618	5.43618	2.44259	9.96006	9.47897	9.96927	9.82975	10.4521	9.78978	9.40608	9.1615	9.84236	10.0289	9.11348	9.45561	7.00085	7.39272	7.01437	7.19848	7.40938	7.57346	7.27479	7.25359	7.15184	7.5407	7.17733	7.18919
3491	CYR61	3.81487e-10	4.48375e-11	up	5.43577	5.43577	2.44248	12.4076	12.072	12.1313	12.2777	11.9128	12.4356	13.1693	12.2008	13.3282	12.7625	12.3827	11.9453	9.8086	10.3014	9.52615	9.94103	9.82455	9.81543	10.1427	10.4472	10.1714	11.281	9.10092	9.35579
144100.chr11.2	PLEKHA7	6.59073e-11	5.80729e-12	up	5.42646	5.42646	2.44001	9.87547	10.0899	9.41885	9.7686	9.79673	9.22917	9.55598	9.97155	10.7941	9.19323	8.58568	10.3557	7.27892	6.95591	6.58285	7.41391	7.38471	7.64162	7.71826	7.16099	7.27641	7.36459	7.19897	7.37757
79819	WDR78	6.52982e-11	5.73421e-12	up	5.42043	5.42043	2.43841	5.68146	5.26295	6.21623	4.77917	5.85546	5.72217	6.18274	5.89087	4.59007	5.42385	5.65022	5.79423	3.06695	2.78814	3.11836	3.10673	3.3037	3.94535	3.22906	3.20939	3.01789	3.06667	3.68098	2.25531
6646	SOAT1	2.53403e-12	1.11829e-13	up	5.40341	5.40341	2.43387	8.55799	8.43348	7.87445	8.67059	8.9916	8.90597	8.609	8.31144	8.20823	8.48578	8.02873	8.48757	6.18797	6.18023	5.76553	6.01087	6.22245	6.11126	6.44195	6.40793	5.06228	6.10815	5.40344	6.45634
5654	HTRA1	4.79206e-09	8.09238e-10	up	5.39132	5.39132	2.43064	10.8189	10.0073	10.4848	9.46398	9.54663	9.28607	9.24883	10.28	11.1502	10.6477	11.2649	10.6182	6.9807	7.3608	8.08628	7.7832	8.46887	7.97877	8.07245	7.16663	7.95284	7.76859	8.28029	7.75036
6744	SSFA2	1.44584e-12	5.60718e-14	up	5.38541	5.38541	2.42906	10.0441	9.58878	9.77255	9.76764	9.80235	9.66621	10.355	9.6192	10.4892	10.1881	9.09064	9.89412	7.0047	7.15375	7.00997	7.64199	7.99241	7.41025	7.72114	6.8767	7.69893	7.31206	7.7333	7.57408
399474	TMEM200B	1.39447e-08	2.77028e-09	up	5.382	5.382	2.42814	9.32402	8.41222	9.54144	8.31979	8.6101	7.57943	8.30237	7.56316	9.50719	9.97565	8.54261	8.35782	6.23144	6.16831	5.92505	6.34595	6.24919	6.06047	6.35237	5.44508	5.56377	6.67878	6.89813	6.97953
360132	FKBP9P1	4.97501e-14	9.31428e-16	up	5.35479	5.35479	2.42083	7.88011	7.19997	7.71756	7.47961	7.02539	7.66077	7.50466	7.14561	7.35893	7.70906	6.86745	6.90644	4.74341	4.89314	5.25194	5.335	5.12887	5.20274	5.03923	4.59805	4.66625	4.6375	5.04537	4.86411
2947	GSTM3	7.54927e-08	1.85535e-08	up	5.35459	5.35459	2.42077	8.41987	7.28047	8.29632	6.22277	7.12848	7.1528	7.66816	6.98465	7.57462	7.75469	5.57622	6.05254	4.82945	5.14455	5.20337	3.73234	5.25123	4.72671	4.22906	4.90436	4.62275	4.44518	5.45497	4.51834
23022	PALLD	2.0023e-13	5.17683e-15	up	5.33811	5.33811	2.41633	12.0247	11.9852	11.5928	11.8628	11.5755	11.5685	11.9987	12.3829	12.7965	11.8359	11.6919	12.326	9.67597	9.941	9.36073	9.80817	9.76937	9.76916	9.48328	9.55308	8.99922	9.61579	9.36486	9.30469
7041	TGFB1I1	2.81882e-09	4.41043e-10	up	5.32557	5.32557	2.41294	8.46524	8.121	8.89898	7.66216	7.52109	7.68385	7.2457	7.30867	9.06048	8.54727	6.6455	7.8228	5.17825	5.42028	5.89062	5.56253	6.22715	5.34557	5.89903	5.11974	5.60119	5.5186	4.99132	5.27323
57828	CATSPERG	2.3728e-08	5.03824e-09	up	5.31956	5.31956	2.41131	5.40063	5.05326	4.99853	5.40686	5.87542	6.16915	6.6155	5.37303	5.64845	4.66455	5.04198	5.56674	2.53691	1.83989	3.99311	2.28435	2.68031	3.2495	2.74411	3.4284	4.14798	2.52715	3.4954	3.95134
79870	BAALC	1.94986e-10	2.03388e-11	up	5.31636	5.31636	2.41044	7.04615	6.83504	5.67026	7.49286	6.07786	7.65804	6.86081	6.87326	6.75508	7.60456	7.75455	6.79423	4.36812	4.51212	4.34785	5.04354	4.60068	4.64579	4.61372	4.64497	4.07678	4.86022	4.14982	4.63382
55742	PARVA	9.39212e-14	2.09334e-15	up	5.31382	5.31382	2.40975	10.5709	10.1691	10.2061	9.57371	9.75432	9.75703	10.0556	9.62773	10.4295	10.5687	9.42104	9.93799	7.35763	7.87622	7.37413	7.76861	7.88522	7.61424	7.65532	7.47094	7.4553	7.80002	7.36813	7.52897
91526	ANKRD44	9.51755e-12	5.57194e-13	up	5.30119	5.30119	2.40632	5.7143	5.61033	5.61137	5.65006	6.07786	6.00596	6.10874	5.38369	5.92167	5.84095	5.32829	4.70677	3.65192	3.43684	2.99219	3.50101	2.87486	2.75271	3.55098	3.86961	2.68086	3.51733	2.73756	3.51834
7980	TFPI2	9.72155e-09	1.83308e-09	up	5.29333	5.29333	2.40418	9.06973	8.40723	8.54604	9.08157	9.44423	8.89209	8.6937	7.1045	8.24715	9.37798	7.85185	7.58941	6.81802	6.83893	6.43531	5.91421	5.47446	5.4372	5.81402	5.82052	6.46877	6.43124	5.81191	6.19077
81792	ADAMTS12	1.58408e-10	1.57937e-11	up	5.28387	5.28387	2.40159	10.6806	10.5445	9.14014	10.9397	11.443	10.5032	10.3345	10.5058	10.8522	10.1915	9.65022	11.0111	7.5505	7.86196	8.1212	8.11892	7.98499	7.72712	8.07931	8.22621	8.15896	8.17448	8.53359	8.44026
1302	COL11A2	1.09369e-10	1.04656e-11	up	5.27911	5.27911	2.40029	8.13989	8.4328	8.44931	9.13003	8.37903	7.94653	8.38437	8.80532	9.79105	7.84328	8.33728	8.90899	6.14517	6.27574	6.5477	5.81565	5.45982	6.0951	5.53891	6.76461	6.35179	6.2316	6.30253	6.21573
619279	ZNF704	9.99793e-12	5.92002e-13	up	5.26717	5.26717	2.39703	10.2002	9.62583	9.02922	9.91174	9.14702	9.5429	9.7945	10.2368	10.7827	10.1366	9.22916	9.8792	6.7272	7.23429	7.36661	7.4079	7.69994	7.53407	7.57483	7.47402	7.17439	7.49293	7.5469	7.51834
5100	PCDH8	5.78847e-06	2.27152e-06	up	5.25512	5.25512	2.39372	7.13347	6.52794	6.27433	6.49286	6.2705	5.50312	5.66816	6.09969	9.11001	8.60119	6.49821	6.75291	4.98425	4.662	4.11836	4.43688	4.17442	4.40478	4.28795	5.45856	2.24028	4.11397	4.59171	4.73454
55534	MAML3	5.81137e-14	1.16163e-15	up	5.24843	5.24843	2.39189	9.50039	9.29359	8.65211	9.68413	9.42449	9.72337	9.35666	9.16213	9.33578	9.36819	8.6592	9.56313	6.69839	6.68205	6.62671	7.0803	7.03304	6.69642	7.04782	6.89596	7.44974	7.14752	6.72362	6.939
51148	CERCAM	4.7612e-11	3.92123e-12	up	5.23797	5.23797	2.38901	8.16001	7.52598	8.26413	7.06661	7.00566	6.7903	7.06479	7.58572	7.65437	8.09567	7.58943	7.06432	4.52788	4.72795	5.70333	5.15867	5.08323	4.57296	5.24487	4.81003	5.17763	5.17903	5.64498	5.36834
100506495	LIFR-AS1	1.79451e-08	3.66767e-09	up	5.20671	5.20671	2.38037	6.11905	5.18988	5.19633	4.99329	5.97094	5.52054	4.44577	5.04165	5.96966	6.24402	5.13564	5.87669	1.84456	2.18845	3.34785	3.83543	3.63385	2.75271	2.55898	3.40793	3.56564	2.48171	3.99132	3.53056
4302	MLLT6	3.88075e-12	1.87406e-13	up	5.20666	5.20666	2.38036	10.0958	10.1201	10.0203	10.0614	10.4107	10.0388	9.75015	9.84971	10.0451	9.72364	9.52796	9.94756	7.2086	6.42387	7.80409	7.48453	7.84526	7.97886	7.73294	7.55204	7.29326	7.36981	8.22748	8.10614
57658	CALCOCO1	3.06257e-12	1.40387e-13	up	5.20194	5.20194	2.37905	10.3398	9.63855	9.89048	9.55644	9.3598	8.99367	9.65589	9.98968	10.2902	10.1952	8.90412	9.60115	7.021	7.24154	7.32887	7.15539	7.07524	7.49271	7.11853	7.88388	7.2675	7.21933	7.605	7.45744
7075	TIE1	5.5033e-07	1.72377e-07	up	5.19247	5.19247	2.37642	6.58562	7.03676	4.83376	7.77271	7.93612	7.24731	7.19396	5.6159	4.96518	6.51673	6.41575	6.8333	3.58153	4.34373	4.83085	3.94646	3.56673	3.98975	3.45145	4.1255	4.80797	4.42806	4.69876	4.66528
162514	TRPV3	3.96125e-07	1.19191e-07	up	5.18005	5.18005	2.37296	6.10323	5.23263	6.93329	6.15768	5.38498	5.36853	5.44577	7.19348	7.2241	7.08665	5.91325	6.26258	2.22538	2.79941	3.84535	3.88914	4.3037	3.85224	3.85355	5.17043	4.72516	3.70388	3.35905	4.1033
1363	CPE	2.13898e-09	3.22118e-10	up	5.1782	5.1782	2.37245	9.67646	9.76577	9.87346	9.87942	8.47996	9.89558	11.5186	10.0081	9.62191	10.7792	10.5426	10.5663	7.44942	7.83038	8.07128	7.48525	7.71163	7.39243	7.58073	7.50446	7.54406	7.87402	8.01268	7.68157
51129	ANGPTL4	4.81828e-08	1.11687e-08	up	5.15996	5.15996	2.36736	7.63913	6.93903	6.95048	6.22277	6.69263	5.85536	6.48391	6.39693	6.31255	7.30149	7.07872	6.40832	5.26769	5.0003	5.43393	4.04354	4.32416	3.19328	4.21197	3.4954	3.36206	3.61921	5.25241	4.66905
56971	CEACAM19	4.51934e-10	5.4494e-11	up	5.14414	5.14414	2.36293	7.19117	7.17145	7.63795	7.22936	6.97094	6.44653	6.71879	6.48851	7.15284	6.85987	6.78772	6.75116	3.97451	3.48746	5.24765	4.864	4.36177	5.14149	4.87469	5.32414	4.36367	4.81513	4.96283	3.63382
7089	TLE2	1.40634e-09	1.99876e-10	up	5.12677	5.12677	2.35805	8.51147	8.88819	9.06604	9.24755	9.42768	9.39784	8.78918	7.70538	9.06839	7.65126	8.40018	8.87952	6.35057	6.63043	6.05089	5.90155	5.74794	6.61664	5.99652	6.23774	6.88486	6.08459	7.04605	7.18831
1290	COL5A2	2.60321e-07	7.4944e-08	up	5.12569	5.12569	2.35775	12.175	10.6244	11.8162	9.83469	10.5653	9.7642	11.5359	11.3099	11.688	12.311	9.79996	9.92351	8.57475	9.42917	9.04675	8.39053	8.50981	7.88199	8.58551	8.28637	8.57606	8.75563	8.84438	8.17417
56034	PDGFC	3.14361e-10	3.58035e-11	up	5.11608	5.11608	2.35504	6.78345	6.4767	7.65468	7.77917	7.42025	7.92653	8.22713	6.71701	6.8947	6.68105	6.13564	7.09909	4.86939	5.15805	4.75224	4.82241	4.53197	4.4372	5.10353	4.60058	4.56468	5.11397	4.62515	4.95575
150759	LINC00342	7.16614e-12	3.9664e-13	up	5.11079	5.11079	2.35355	7.06712	6.80128	7.03082	6.89537	5.83529	7.13237	7.08423	6.76978	6.65289	7.09738	6.46442	6.08564	3.99029	3.94785	4.90856	4.54277	4.13465	4.37162	4.77774	4.6903	4.29918	3.81604	4.49928	4.69573
6876	TAGLN	3.95236e-09	6.50701e-10	up	5.10707	5.10707	2.3525	12.4722	12.0025	12.6964	11.0106	11.1967	11.5129	11.7452	11.1343	13.5669	12.3526	11.6114	11.8564	9.74894	9.62635	9.05291	10.0329	9.25	9.3902	10.0668	9.62176	9.73169	9.68807	9.30166	9.4167
54790	TET2	8.00107e-13	2.74413e-14	up	5.10049	5.10049	2.35064	9.57817	9.23386	8.92425	9.83061	9.70095	9.45349	9.04072	9.26072	9.74038	9.33142	8.35066	9.49767	7.03346	6.86789	6.65653	6.9662	7.09602	7.35147	6.71957	7.37405	7.25311	6.65962	6.91708	6.84027
1287	COL4A5	6.5458e-12	3.5501e-13	up	5.09985	5.09985	2.35046	11.7242	11.403	12.2195	12.0734	12.3262	11.8866	11.3325	11.0138	10.774	11.982	11.4143	11.8154	8.97599	8.88369	9.76149	9.18768	9.2694	9.57694	9.14432	9.57317	9.20306	9.29474	9.55851	9.33049
5271	SERPINB8	2.40781e-08	5.12152e-09	up	5.0972	5.0972	2.3497	5.62696	5.63465	4.61137	5.42071	4.59243	6.11317	6.03073	5.19067	6.84248	6.22506	5.86586	5.40721	3.42952	3.46178	4.43031	3.67789	3.26358	3.75682	3.34453	2.7705	3.16989	3.40771	1.91159	2.74073
26137	ZBTB20	5.8061e-09	1.00776e-09	up	5.09139	5.09139	2.34806	7.16814	6.52128	7.28605	7.21639	5.97094	6.54059	7.83028	6.79113	6.78898	6.98785	5.57622	6.61366	3.81934	3.88266	4.03121	4.01185	4.53047	4.87135	4.94933	4.29609	5.17129	3.5797	5.12619	4.84528
11280	SCN11A	1.97833e-11	1.35073e-12	up	5.09029	5.09029	2.34775	5.78112	5.54287	5.78129	5.15442	5.17739	5.64999	5.32024	5.83641	4.79127	5.42591	5.7206	5.79423	2.81231	2.32529	3.30478	3.26285	2.87486	3.46891	2.64409	4.17549	3.55228	3.0045	3.36337	3.01404
57514	ARHGAP31	2.69834e-12	1.20283e-13	up	5.08506	5.08506	2.34626	9.11298	9.09911	8.11408	9.16587	8.5559	8.76786	9.33654	8.86412	8.96252	8.30389	8.18627	8.88409	6.27936	6.84019	6.6405	6.59216	6.25869	5.92263	6.34453	5.89804	6.86073	6.78913	6.45497	6.31708
5064	PALM	8.62466e-11	7.96467e-12	up	5.06985	5.06985	2.34194	9.52963	9.10974	9.71492	8.35448	8.12848	8.53846	8.72944	8.6081	8.48401	9.30748	8.58788	8.40721	6.25704	6.54646	6.58617	5.74281	6.17947	6.99455	6.11105	7.17756	6.48821	6.27602	6.69443	6.34277
79812	MMRN2	7.34362e-10	9.48779e-11	up	5.06386	5.06386	2.34024	6.22794	6.96272	5.89331	6.61104	7.53384	7.1055	6.61569	5.92831	5.94814	6.24686	6.49821	6.7689	3.88136	3.67388	5.23766	4.53204	4.17442	3.26728	4.16766	4.07204	3.89236	4.68334	4.49432	4.18131
114800	CCDC85A	7.89064e-09	1.44505e-09	up	5.05942	5.05942	2.33897	5.53266	4.90278	4.34833	5.95089	5.2705	6.1528	5.32024	5.21948	4.62621	5.33737	4.91325	4.51412	3.42952	4.08891	2.43031	2.77776	1.75938	2.91432	2.22906	3.40793	2.89236	3.15978	2.35905	2.57261
3425	IDUA	2.51206e-11	1.80472e-12	up	5.0584	5.0584	2.33868	6.69077	7.3376	7.264	7.31151	6.7907	7.50093	6.85267	6.40332	6.76134	7.16737	7.31102	6.17819	4.46903	3.74078	5.24776	4.55218	4.23372	5.10696	4.62389	4.8027	4.71077	4.24289	5.02738	4.74715
5837	PYGM	9.32135e-09	1.74585e-09	up	5.05252	5.05252	2.337	9.51126	9.26758	10.1279	9.38134	9.16532	8.67434	8.54731	9.47002	10.4636	8.8093	8.18627	9.4897	6.79094	6.81044	7.0621	6.67678	5.86232	6.82285	6.1839	7.86258	7.52768	7.0255	7.19978	7.22511
375449	MAST4	5.80865e-11	5.00597e-12	up	5.0506	5.0506	2.33646	8.57293	8.52243	8.54302	8.74823	8.65808	8.39828	8.42305	8.84415	8.85379	7.71581	7.02873	8.81006	5.95308	6.24787	5.88974	5.69855	6.09725	5.75271	6.21638	5.88598	6.41021	5.90797	6.21372	6.80764
8671	SLC4A4	1.18771e-10	1.14977e-11	up	5.04503	5.04503	2.33486	7.8209	6.95008	6.80776	7.50163	7.89986	7.92653	7.57615	7.29984	8.02893	7.83125	6.02873	7.14971	5.10509	4.83893	4.87509	5.29033	5.20784	4.89955	5.38556	4.7904	5.4553	5.00527	5.31585	4.63382
7852	CXCR4	1.35951e-08	2.6867e-09	up	5.04454	5.04454	2.33472	6.86983	7.03546	6.41872	8.46174	7.57466	7.36853	5.94827	6.92257	6.31653	6.57275	7.88288	6.56475	4.56338	4.41084	3.71982	4.26285	4.84684	5.40478	4.59829	5.18554	4.24028	5.21506	4.68098	4.79136
80206	FHOD3	3.58081e-10	4.1581e-11	up	5.02427	5.02427	2.32891	11.2265	10.6684	11.4539	10.4023	10.2224	10.0751	10.6137	10.7544	11.7854	10.2396	9.70647	10.5041	8.33713	7.9863	7.69114	8.49556	8.44547	8.90181	8.67045	8.6052	7.92289	8.16555	8.24269	8.24117
3912	LAMB1	4.02092e-10	4.76476e-11	up	5.01018	5.01018	2.32486	12.8349	12.8954	12.1787	13.1609	13.7963	13.2391	13.4879	12.612	11.8437	12.3037	12.8071	13.1296	10.2326	10.262	10.387	9.8182	10.4232	10.6816	10.2667	10.943	10.3032	10.81	11.2048	11.059
4616	GADD45B	1.14967e-08	2.21706e-09	up	5.00874	5.00874	2.32445	8.70654	8.40501	8.81371	8.49055	8.50086	8.43701	9.17115	8.71473	9.50719	9.23017	8.51134	7.91622	6.6292	6.77668	4.87509	6.06022	6.42886	6.58719	6.29973	6.62383	6.54396	7.9883	5.8573	5.84075
171023	ASXL1	1.43929e-17	3.74257e-20	up	5.00599	5.00599	2.32366	10.8624	10.8227	10.9179	10.799	10.8052	10.7694	10.7594	10.9514	10.8699	11.0172	10.5974	10.8106	8.56288	8.63326	8.59393	8.3081	8.18419	8.38679	8.1733	8.85797	8.31047	8.81095	8.70214	8.57467
164284	APCDD1L	8.97214e-07	2.95494e-07	up	4.99613	4.99613	2.32081	7.97405	6.50936	7.94527	6.71443	7.21008	5.78357	5.18274	6.05053	8.71203	7.65733	7.83608	7.43469	4.30399	4.96933	5.46984	4.90819	4.63385	4.19328	4.18841	4.55477	5.14717	5.31925	4.68098	4.79136
161882	ZFPM1	1.82552e-10	1.87841e-11	up	4.97998	4.97998	2.31614	7.34312	7.24092	8.83736	7.74686	8.39978	8.00596	7.55917	6.60138	7.81148	7.87301	7.77123	7.14971	5.76739	4.75091	5.45258	5.01043	5.4576	5.67327	5.24401	5.24443	5.39871	5.40998	5.76668	5.37034
57124	CD248	4.45442e-06	1.70797e-06	up	4.96665	4.96665	2.31227	9.01684	7.58581	8.08169	6.83575	6.59243	6.19861	6.94827	7.31785	7.77657	9.78723	6.02873	6.29173	4.84456	5.05575	5.77608	4.56241	4.54946	4.19328	4.68849	5.12414	5.33982	5.77449	5.48006	5.32569
81575	APOLD1	2.54343e-08	5.44022e-09	up	4.9568	4.9568	2.30941	6.42205	5.85405	5.9806	6.34476	6.44043	4.78357	5.18274	6.17184	6.70076	6.51086	4.65022	6.29173	2.2596	3.15304	3.59524	4.07	4.12861	3.85224	3.45145	3.30102	3.82525	3.74474	4.30615	3.93338
4054	LTBP3	1.33568e-11	8.48446e-13	up	4.95542	4.95542	2.30901	9.27483	8.72747	9.73984	9.60138	8.82238	9.21691	9.74071	8.57647	8.94251	8.97921	8.22689	8.15699	6.63375	6.45376	6.83857	6.56113	6.64358	6.57646	6.69286	6.77054	6.58366	6.61783	6.89399	7.03137
57447	NDRG2	2.49697e-12	1.09637e-13	up	4.9532	4.9532	2.30836	10.5799	10.3049	10.2608	10.591	10.5098	10.1506	9.88195	10.0274	11.103	9.96345	9.79962	10.5139	7.6612	7.88582	8.00267	7.99621	7.50948	8.32244	7.46202	8.69874	8.05111	8.13598	8.16722	8.09314
4920	ROR2	2.95461e-10	3.33875e-11	up	4.9425	4.9425	2.30524	9.24492	9.30006	9.72966	8.66669	9.61923	8.53336	8.22713	9.47738	9.13353	9.32071	9.2048	9.14988	6.92493	6.76278	7.57281	6.44913	6.69798	6.42108	6.44448	7.24804	6.14029	7.51918	7.44668	6.31708
89876	MAATS1	2.27027e-08	4.80365e-09	up	4.91875	4.91875	2.29829	7.27616	7.86576	7.73017	8.23126	8.95921	9.08158	7.97517	7.62408	6.0284	7.26257	7.9276	8.59259	5.12255	5.46963	5.84265	5.42073	5.43237	5.81769	5.27287	5.84851	5.78698	5.29313	5.58816	6.07981
788	SLC25A20	3.2945e-11	2.51062e-12	up	4.90911	4.90911	2.29546	7.94217	7.70422	7.09249	7.6431	7.30964	7.82796	8.42305	6.98494	8.20564	7.70455	6.77088	7.64694	5.69456	5.87246	5.10938	5.14738	5.61736	4.93812	5.56296	5.12414	5.37544	5.28906	4.76504	5.21415
493	ATP2B4	6.97877e-11	6.19586e-12	up	4.90834	4.90834	2.29523	12.0118	11.2829	11.8857	11.1118	11.5536	10.9159	11.8254	11.4799	12.1819	11.517	11.374	11.7235	8.8789	9.03643	9.25968	9.02279	8.6272	9.79067	8.68802	10.3278	9.28879	9.17798	9.61636	9.60607
8578	SCARF1	7.65949e-12	4.30206e-13	up	4.90168	4.90168	2.29328	6.81281	6.81943	6.6129	6.52763	7.17739	6.65804	7.08412	6.19878	7.21312	6.60444	6.13564	6.81996	3.96004	4.38818	5.15437	4.24424	4.39861	3.858	4.18196	4.01355	4.44818	4.60272	4.9617	4.93338
55769	ZNF83	1.31819e-11	8.32437e-13	up	4.89505	4.89505	2.29132	10.3274	9.52148	11.0809	10.0382	10.2137	10.0521	10.6015	9.68735	10.6121	10.7619	10.1633	10.2337	7.36561	7.5862	8.51778	7.85004	7.8513	8.05107	7.79524	8.12805	8.00757	7.86563	8.39235	8.38696
51422	PRKAG2	7.24185e-14	1.54952e-15	up	4.86655	4.86655	2.2829	9.75184	9.76569	10.0923	9.77527	9.83271	9.27905	9.58003	9.85914	10.6419	9.36341	9.32829	10.0907	7.59945	7.75128	7.42278	7.5282	7.38286	7.45505	7.33479	7.473	7.53896	7.59749	7.65749	7.22424
153020	RASGEF1B	4.86014e-06	1.88087e-06	up	4.8556	4.8556	2.27965	5.96269	7.32807	4.61137	7.56158	7.98475	7.38843	7.95884	7.08607	7.05755	5.59889	8.72917	8.10012	5.68149	5.14518	4.93733	5.19662	4.58381	4.94535	4.64409	4.12414	4.24028	4.94114	4.83154	4.74073
114987	WDR31	5.46644e-08	1.28579e-08	up	4.85323	4.85323	2.27895	6.40938	6.41707	6.45267	6.33066	7.15315	6.65804	4.7677	6.50788	5.65264	6.13155	6.49821	6.63561	2.50753	3.41084	3.96082	3.76196	4.80785	5.13518	4.10353	4.7705	4.25311	3.61921	3.91585	4.02084
10039	PARP3	5.01916e-08	1.17014e-08	up	4.8391	4.8391	2.27474	6.88872	6.50357	7.75921	5.9923	5.44043	5.72718	5.44577	5.86661	6.52902	6.486	4.32829	6.32148	3.42952	3.33767	4.03754	3.9892	3.78334	4.46891	3.54713	3.80876	3.85919	3.96713	3.74247	4.02084
100129060	SEMA3F-AS1	8.23797e-09	1.51907e-09	up	4.83581	4.83581	2.27376	6.02687	5.87224	6.43483	5.48011	6.87313	6.64346	7.00448	5.91023	6.1893	6.29935	6.69918	7.28156	3.82483	2.93	4.96416	3.8219	3.98352	3.9605	3.16979	4.50581	4.62039	4.58293	4.56374	4.50212
1756	DMD	2.44057e-11	1.74612e-12	up	4.81736	4.81736	2.26824	9.89704	9.10224	9.63953	10.1644	9.75692	10.2674	8.95968	10.235	9.21169	9.61823	8.54862	9.57919	7.57021	7.40646	7.03051	7.44913	7.2539	7.20613	7.0407	7.54661	7.08039	7.30493	7.39173	7.48027
106660612	LINC00680	1.15861e-09	1.59502e-10	up	4.81728	4.81728	2.26822	5.63588	5.23977	6.49433	5.1797	4.44043	4.94492	5.43006	4.70726	5.39973	6.04342	4.91325	5.70881	3.61715	3.51212	3.39337	3.2836	2.37028	2.26728	3.26995	2.84597	2.74712	3.26418	3.26671	3.08122
8787	RGS9	6.09701e-08	1.45559e-08	up	4.81407	4.81407	2.26726	6.59876	5.87823	6.16407	6.47516	6.35797	6.48401	7.06009	5.7046	6.24413	5.83061	5.23902	5.55456	2.90345	3.87345	4.21458	2.67789	3.59639	3.75477	3.59829	5.06446	4.41021	5.06282	3.08501	4.14283
10161	LPAR6	1.5051e-05	6.4453e-06	up	4.80483	4.80483	2.26449	6.79273	7.18444	6.75432	8.08951	8.32578	8.42743	7.9052	6.94774	6.01492	6.86343	6.97214	7.76205	4.71903	5.37095	5.38967	4.99982	6.37899	4.9808	6.14394	2.18554	4.21429	4.65163	6.1974	5.63382
169270	ZNF596	6.33654e-12	3.39894e-13	up	4.78618	4.78618	2.25888	6.44519	6.06738	7.18014	6.30524	6.1927	6.8003	6.34462	6.32272	6.5705	6.89722	6.7206	6.09909	4.1596	4.21444	4.26668	4.18691	4.45982	4.75271	4.59258	4.24443	4.48734	4.41301	3.2214	3.84027
11135	CDC42EP1	3.05841e-11	2.2904e-12	up	4.78561	4.78561	2.2587	8.70021	9.16388	8.44426	8.34476	8.20124	8.67434	9.01055	7.82487	8.71408	9.26092	8.68584	8.35062	5.90345	5.93782	6.17925	6.99261	6.78027	6.4372	6.89676	6.08883	5.85919	6.51733	6.05949	6.61894
440456	PLEKHM1P1	6.0393e-10	7.61419e-11	up	4.76284	4.76284	2.25182	6.68461	6.60846	5.54996	6.45724	6.59243	5.85396	5.66816	6.14262	7.38926	6.92872	6.31652	6.66737	4.1106	3.72109	3.96082	4.01922	3.26188	4.40478	3.89202	4.95345	4.38871	4.3832	4.19772	4.54396
116113	FOXP4	1.98455e-15	1.7398e-17	up	4.75964	4.75964	2.25085	10.393	10.8041	10.549	10.659	10.8447	10.6682	10.104	10.0528	10.5111	10.317	10.3971	10.5217	8.21531	8.47535	8.07686	8.04419	8.05966	8.72927	8.18894	8.257	7.93182	8.30621	8.33419	8.19261
3726	JUNB	5.39759e-07	1.68745e-07	up	4.75394	4.75394	2.24912	8.43358	7.68918	7.27433	7.4021	7.3149	7.19861	7.71879	7.62921	7.73228	9.50606	6.85185	6.51412	5.81419	5.15336	4.78714	4.88434	4.53197	5.07463	4.73156	6.45856	5.71833	6.89449	5.08414	5.14283
1912	PHC2	4.52053e-10	5.45419e-11	up	4.73616	4.73616	2.24372	9.71034	10.2211	9.42914	10.2214	10.3061	10.4304	10.1381	9.76359	9.88163	10.0147	9.76292	9.96319	6.87431	7.0219	7.35581	8.26855	8.02596	8.8885	7.62677	8.55332	7.25708	7.60065	7.85	7.59516
285463	CTBP1-AS	1.40703e-08	2.80046e-09	up	4.72739	4.72739	2.24104	6.37709	6.47473	5.56941	7.31872	7.14156	7.6853	7.44745	6.26782	6.4585	6.43507	7.51017	7.15131	3.70308	3.65208	5.27604	4.66558	4.72604	4.65316	4.62579	4.70424	4.83397	4.04537	5.25458	4.8047
1917	EEF1A2	2.16822e-11	1.50961e-12	up	4.72222	4.72222	2.23946	10.2032	9.88099	10.7283	10.0294	9.82765	9.6658	9.52969	10.2409	11.1648	9.36196	9.54746	10.0818	7.52902	7.65393	7.79254	7.51324	7.87943	8.08991	7.71791	8.121	7.63877	7.64502	8.03527	7.7722
23645	PPP1R15A	2.23218e-10	2.38641e-11	up	4.7196	4.7196	2.23867	10.3141	10.1639	10.364	9.8835	10.358	10.0877	9.79744	9.43133	11.3496	11.242	10.1769	9.86159	8.1983	8.23436	7.62233	8.27437	8.13261	8.16935	8.2789	7.85324	7.69032	8.50407	7.50932	7.6989
2261	FGFR3	1.30753e-10	1.27742e-11	up	4.70604	4.70604	2.23451	10.6586	10.6053	10.5372	11.1574	11.1809	10.8124	10.5897	10.2168	10.2148	11.1712	10.3382	10.6244	9.05063	8.56966	8.28922	8.36272	7.57805	8.77238	7.90679	9.43136	7.83645	8.41374	8.45613	8.6256
57573	ZNF471	8.25055e-08	2.04364e-08	up	4.69881	4.69881	2.23229	7.3648	6.88614	7.25522	5.77917	5.72993	6.78357	6.25312	6.73025	5.79127	6.15253	6.85185	7.23033	4.42952	4.76562	4.71781	3.56241	3.17442	4.3029	4.03641	5.18554	3.82525	4.15978	4.12458	5.73643
94	ACVRL1	2.04812e-07	5.74722e-08	up	4.6648	4.6648	2.22181	6.3118	5.6498	4.72684	6.03136	5.97094	6.00596	4.86081	4.91098	5.49071	6.48429	4.91325	4.70677	1.58153	2.71694	3.39988	3.22993	3.9293	3.26728	3.45145	3.086	3.38712	2.86022	4.1664	4.32569
9902	MRC2	4.46319e-09	7.48728e-10	up	4.66308	4.66308	2.22128	11.64	10.8078	10.8269	10.7324	11.1182	10.1888	9.49748	10.7969	11.594	11.8393	10.2379	10.2334	8.53349	8.59131	8.76056	8.35388	8.36986	8.19882	8.50084	8.91047	8.07071	8.45341	9.26547	8.84895
64319	FBRS	4.50864e-15	4.79001e-17	up	4.65776	4.65776	2.21964	9.5187	9.61833	9.96395	9.19357	9.35265	9.35444	9.43385	9.1323	9.62028	9.87475	9.32196	9.05096	6.89672	7.20324	7.19578	7.06392	7.18803	7.15932	7.03159	7.4836	7.38211	7.47384	7.48059	7.24135
51776	MAP3K20	1.27343e-09	1.78905e-10	up	4.65397	4.65397	2.21846	10.4796	11.0483	9.55057	11.2583	10.6547	10.6661	10.7189	11.1555	11.5592	10.0333	9.54491	11.4768	8.13501	8.60546	8.48874	8.54978	8.76633	8.21481	8.5333	8.19043	8.44473	8.56129	8.53274	8.50194
102724316	SVIL-AS1	5.2131e-11	4.3629e-12	up	4.65361	4.65361	2.21835	8.11332	7.09351	7.196	8.37468	8.07545	8.20391	8.45229	7.12538	8.09666	7.36494	7.80309	8.53915	5.12464	5.6608	5.56106	5.8774	5.93364	5.58241	5.69789	5.70404	5.49489	5.571	5.5954	6.015
6990	DYNLT3	1.73249e-12	6.89907e-14	up	4.6423	4.6423	2.21484	8.35092	8.04299	8.39709	8.41199	8.94091	8.41778	8.4154	7.58468	8.97594	8.5854	7.88288	8.94273	6.24828	6.41084	6.11213	6.41633	6.46443	6.20274	6.50828	5.97562	5.90866	6.10815	6.04835	5.9668
2013	EMP2	1.21989e-11	7.5133e-13	up	4.63997	4.63997	2.21411	11.2828	10.7616	11.6948	10.0798	10.357	10.1352	10.7893	10.4758	10.8096	11.0085	10.2261	10.4107	8.42013	8.44271	8.7705	8.36116	8.19958	8.43921	8.15519	8.70387	8.41687	8.87885	8.31208	8.36174
26040	SETBP1	1.24754e-11	7.73923e-13	up	4.62493	4.62493	2.20943	8.88679	8.92168	8.41442	9.30824	9.00521	8.79106	8.6937	9.17644	9.68145	8.62114	7.85185	9.25751	6.39915	6.62042	6.48439	6.79444	6.88976	7.02217	6.59829	7.03103	6.94088	6.5521	6.438	6.32569
79567	RIPOR1	6.72587e-13	2.19865e-14	up	4.6181	4.6181	2.2073	9.84043	9.95041	9.62904	9.5191	9.59044	9.80733	10.129	9.17843	9.87195	9.90619	9.39318	9.5358	7.46642	7.46156	6.89105	7.58988	7.58201	7.05645	8.00957	7.50704	7.33291	7.08994	7.86936	8.00746
5327	PLAT	0.000265813	0.000143255	up	4.61303	4.61303	2.20572	9.18374	7.20692	9.51354	6.63889	6.3149	6.28607	7.89423	7.48447	7.76659	10.0336	5.28806	4.70677	4.96738	5.39767	5.65323	4.94462	5.30905	5.21214	5.13791	4.7904	4.64152	5.97996	4.86849	4.94684
783	CACNB2	2.08942e-10	2.21516e-11	up	4.59623	4.59623	2.20045	8.48025	8.36599	9.15144	7.86493	7.71874	7.55975	8.16969	8.48256	9.0895	8.11596	7.40663	8.70432	5.75614	5.91756	6.47072	5.9061	6.2963	6.37503	6.3151	5.83686	6.23975	5.73931	6.18874	5.66275
23336	SYNM	1.33923e-07	3.55006e-08	up	4.57888	4.57888	2.195	8.56267	7.19259	7.80776	7.28506	7.94293	7.44653	7.38437	8.0164	10.4459	8.17314	7.53774	8.19862	5.42952	5.75518	5.8603	5.94324	5.86092	5.93404	5.52674	5.21529	5.84232	5.76197	6.5685	5.95575
1160	CKMT2	4.23594e-08	9.64257e-09	up	4.57359	4.57359	2.19333	5.50048	5.06107	6.41994	5.36468	4.34229	6.28607	5.25312	5.53488	7.04211	4.94959	4.96983	5.62897	2.76596	3.61595	4.01899	2.82737	3.34637	3.69553	2.68967	2.98739	3.3199	3.46429	4.015	3.2867
27086	FOXP1	1.77133e-13	4.34279e-15	up	4.56666	4.56666	2.19114	9.74641	9.91264	9.9002	10.41	10.5115	10.5677	9.9649	9.75708	9.65213	9.46894	9.58423	9.96623	7.76602	7.87225	7.51862	7.75574	7.60304	7.58621	7.67404	8.2827	7.78852	7.63378	7.84586	7.82156
678655	CD27-AS1	3.73777e-08	8.41136e-09	up	4.56617	4.56617	2.19098	7.0829	6.87236	7.70065	6.17181	6.17803	6.77249	6.85629	7.04435	7.5071	7.02035	5.41575	6.57638	3.83612	3.26864	5.21798	4.33604	4.37421	4.55719	4.89877	5.03789	5.3091	4.27819	4.7991	4.99343
121274	ZNF641	2.34168e-11	1.65657e-12	up	4.56602	4.56602	2.19094	9.4512	8.6191	8.459	8.50038	8.49894	7.76846	8.49016	8.08776	8.82875	9.33482	7.77123	8.68405	6.13573	6.20691	6.60255	6.561	6.35433	6.53031	6.07036	6.41743	6.30132	6.37332	6.13854	6.51081
57600	FNIP2	7.08972e-10	9.13341e-11	up	4.55883	4.55883	2.18866	9.90687	9.79774	10.3504	9.58776	10.0018	9.243	8.82659	9.5061	11.0716	10.1077	8.9865	10.3361	7.3676	7.78467	7.31567	7.94646	7.94655	7.52655	7.86558	7.81064	7.52282	7.49517	7.38479	7.4918
11209	MST1P2	3.64324e-06	1.37068e-06	up	4.55718	4.55718	2.18814	7.42628	7.69774	7.46609	6.62401	5.91134	6.58037	6.18346	7.34826	9.04847	8.17211	7.28606	7.68828	4.91513	4.66553	5.80015	4.30956	4.00659	4.63581	4.13596	5.18603	5.68173	5.26993	6.37225	6.19609
57561	ARRDC3	1.92175e-08	3.96486e-09	up	4.53932	4.53932	2.18248	10.6553	10.0632	10.0897	10.4278	10.067	10.3983	10.2801	10.8435	9.50229	9.79495	9.58095	10.2194	6.49888	7.17181	7.17423	7.90635	8.03395	8.50186	7.72853	8.77844	8.78951	8.57268	8.30109	8.27537
10402	ST3GAL6	2.85096e-13	7.94288e-15	up	4.53113	4.53113	2.17987	9.33727	8.64362	9.58942	8.8924	8.88102	8.9768	9.08956	8.50817	9.47878	9.01392	9.07527	9.2215	6.48552	6.5269	7.30897	6.71393	6.84106	7.03281	6.44663	6.97251	7.0733	6.95801	7.17945	7.01019
4052	LTBP1	1.95009e-10	2.03557e-11	up	4.52912	4.52912	2.17923	11.7159	11.7299	10.9811	12.2021	11.721	11.6383	11.7544	12.1736	12.8862	11.1181	11.0287	12.4767	9.11649	9.44283	9.75161	9.69951	9.6595	9.79815	9.5795	9.62294	9.32647	9.6694	9.94325	9.66568
11328	FKBP9	5.94733e-11	5.14758e-12	up	4.52785	4.52785	2.17883	9.30882	8.75655	8.32976	8.81127	8.74624	8.88511	8.75203	8.67288	8.91678	9.02806	7.16118	8.39327	6.24912	6.55055	6.63976	6.75553	6.54946	6.47767	6.65904	6.06001	6.54319	6.07099	6.57272	6.48797
114904	C1QTNF6	2.04509e-09	3.06307e-10	up	4.51232	4.51232	2.17387	8.4958	8.02163	8.18627	7.70517	7.82509	7.62487	7.77967	7.30354	6.97842	8.92638	7.66056	7.12462	4.66899	6.09709	6.32151	5.29251	5.88264	5.74547	5.76304	5.51419	5.46635	5.88543	5.78517	5.1232
1508	CTSB	5.12648e-16	3.31355e-18	up	4.5004	4.5004	2.17005	11.5195	11.417	11.3689	11.2206	11.056	11.2551	11.5914	10.9324	11.3168	11.4184	11.2526	11.4012	8.94031	8.81911	9.20324	9.32738	9.44315	9.3654	9.26166	9.25621	9.02465	8.72391	9.2794	9.06485
64093	SMOC1	2.14771e-07	6.04741e-08	up	4.49431	4.49431	2.1681	8.06563	7.16184	7.51215	7.81067	6.39978	7.48401	7.68099	8.10197	8.64995	8.78267	7.43681	6.29173	5.01148	4.72751	5.31567	5.22166	5.72131	6.65078	5.93665	5.3285	4.90866	4.81799	6.05949	5.6613
23015	GOLGA8A	1.47256e-09	2.10381e-10	up	4.49197	4.49197	2.16735	11.9184	10.9841	12.3916	10.7968	11.3942	10.8208	10.8336	11.5198	11.6795	11.2245	10.2319	10.8517	8.63638	8.20382	9.23917	9.21183	9.04675	9.34885	9.10008	9.23717	9.12705	8.65522	9.40435	9.42824
2977	GUCY1A2	9.21344e-08	2.31773e-08	up	4.49058	4.49058	2.1669	7.21283	6.68534	7.51022	7.65626	7.85546	7.55616	7.64217	6.81394	7.29949	7.38568	4.65022	6.61366	4.76739	5.38437	4.61794	5.01087	4.81827	4.80333	4.87291	4.40793	4.85919	5.3297	4.94401	5.06266
51380	CSAD	5.82156e-14	1.17642e-15	up	4.48823	4.48823	2.16615	8.05179	8.07363	8.54454	7.92851	8.40952	8.04217	8.21955	8.25735	7.86265	8.17005	8.34513	8.26605	5.38323	5.55024	6.45901	5.84589	5.89304	6.31434	5.83978	6.1944	6.32062	5.95241	6.18157	6.24266
90625	ERVH48-1	3.01941e-05	1.37354e-05	up	4.47761	4.47761	2.16273	8.23761	6.8441	7.20971	6.0422	6.6853	6.1528	6.89819	7.13271	7.64801	8.67373	6.41575	7.70024	4.43112	5.06568	5.33249	2.97203	4.19633	3.78982	4.48506	5.51944	6.42878	6.83397	4.78133	5.85156
54897	CASZ1	1.16807e-09	1.61325e-10	up	4.45936	4.45936	2.15684	9.08903	9.32481	9.43504	8.49325	8.64693	8.47473	8.86821	9.322	10.1622	8.58734	8.08371	9.35676	7.43769	7.0862	6.16125	6.08598	6.94591	7.01681	6.75011	7.09083	6.72295	6.89787	6.94905	6.81732
402483	LINC01000	2.00706e-13	5.20403e-15	up	4.45934	4.45934	2.15683	8.61621	8.40629	8.70225	8.4899	8.00422	8.14902	8.26958	8.33394	8.45792	8.45504	8.37995	8.3565	6.17577	5.94009	6.187	6.60666	5.65117	6.59736	5.63478	6.61828	6.23458	6.01006	6.46689	6.61621
2000	ELF4	8.90721e-11	8.30501e-12	up	4.45832	4.45832	2.1565	7.17874	7.1032	7.41872	7.13094	7.57209	6.9535	7.70891	6.54846	6.14711	6.99776	7.57622	7.36348	4.78316	4.67388	4.9883	5.17241	4.87486	4.26728	4.59082	5.7091	5.25311	5.29769	5.10722	5.1033
26272	FBXO4	7.6671e-09	1.39386e-09	up	4.44541	4.44541	2.15232	5.9312	6.00672	6.61137	6.23071	5.40143	5.88768	5.76167	5.55991	5.94102	6.20363	5.19336	5.80606	3.26144	3.03411	4.04698	3.93537	4.71791	4.87814	4.09299	3.06001	3.14882	2.86022	3.73756	3.93338
4824	NKX3-1	5.5471e-09	9.55289e-10	up	4.4423	4.4423	2.15131	7.5564	7.12895	6.41872	7.10109	6.59243	7.1055	6.25312	7.13868	8.56481	6.84737	7.943	7.19862	5.6433	5.31598	4.88974	4.60681	4.81827	5.03281	4.85355	4.95813	5.29091	5.51733	4.26594	4.84027
1187	CLCNKA	1.77244e-08	3.61599e-09	up	4.44218	4.44218	2.15127	7.28574	6.50936	7.81727	6.59593	6.21069	6.09124	6.85991	6.67356	8.08023	7.11501	6.70124	6.65903	3.93786	3.97394	5.29344	4.82078	4.74549	4.94103	4.4709	5.31023	4.75861	3.97382	5.08857	5.46931
5596	MAPK4	1.94986e-10	2.03118e-11	up	4.42148	4.42148	2.14453	8.86098	9.10182	9.53198	8.48981	8.55282	8.85596	8.89423	9.05308	8.9149	7.46911	8.39438	9.11616	6.5262	6.62572	6.48439	6.82607	7.05706	7.12028	7.07036	6.51059	6.21429	6.61445	6.30235	6.14912
401320	LOC401320	2.14403e-09	3.2335e-10	up	4.40197	4.40197	2.13815	7.338	6.80529	7.68094	7.38741	7.13884	7.01226	7.59474	6.47706	6.2029	6.51803	7.27165	7.01297	4.79752	4.23562	4.98555	5.50501	5.32679	5.18292	5.93001	4.83897	4.37564	4.26454	4.96791	4.37183
7431	VIM	3.90559e-08	8.81805e-09	up	4.40069	4.40069	2.13773	13.774	13.2816	14.1221	12.5909	12.5853	12.4534	13.3529	13.1821	13.3271	13.6395	13.9028	13.1079	11.1853	10.8068	9.7723	11.1983	11.401	11.2961	10.8065	12.3235	11.6971	11.7498	10.8464	10.5836
4267.chrX	CD99	4.49245e-13	1.36175e-14	up	4.38694	4.38694	2.13321	10.6381	10.7061	11.4283	11.2553	10.7197	10.4618	10.7459	11.019	10.5175	11.4264	11.2635	11.2056	8.97513	8.62695	8.63233	8.76151	8.73125	9.24322	8.67177	9.23444	8.65713	8.6854	8.96387	8.6055
25849	PARM1	2.67099e-07	7.71134e-08	up	4.35947	4.35947	2.12415	9.55262	9.25613	9.82406	8.64311	9.40493	7.78357	8.64217	9.12069	7.94376	8.28389	7.18627	9.19058	6.81034	7.27334	6.37932	6.3953	6.59648	5.81572	6.72091	5.58926	6.5928	7.12556	7.03804	7.00484
388165	UBE2Q2P1	9.85928e-09	1.86565e-09	up	4.35002	4.35002	2.12102	6.27443	5.13033	5.78316	6.20403	6.35797	6.19861	5.4337	4.71151	5.56557	5.69643	4.65022	5.77823	3.15487	2.75298	3.55959	2.84141	3.44208	3.46891	3.26858	4.44648	3.92166	3.71437	3.5899	4.17108
2892	GRIA3	8.28544e-07	2.70231e-07	up	4.34602	4.34602	2.11969	8.33422	7.0146	7.96148	8.66315	7.85513	7.85682	7.62899	6.84951	7.93475	7.8773	6.2778	5.35062	4.98534	5.25153	5.20045	5.55153	5.94998	5.75271	5.78713	5.08667	4.39593	5.48341	5.45935	5.26399
1471	CST3	6.3509e-13	2.05248e-14	up	4.33413	4.33413	2.11574	9.15371	9.30039	9.22342	9.6061	9.61905	9.5904	9.00036	8.35913	9.11144	9.82237	9.3451	9.00139	7.15126	7.22262	7.44029	6.78481	7.10515	7.14802	7.05348	7.3319	7.14717	7.25834	7.23679	6.86411
8618	CADPS	1.69863e-06	5.96538e-07	up	4.32614	4.32614	2.11308	8.69089	8.91452	8.73642	10.5322	9.92356	10.3097	10.5294	8.06276	9.05895	7.70504	8.13172	8.89732	7.4636	7.49558	6.07698	7.44182	6.58044	6.75056	7.07231	7.42711	7.31921	6.9583	6.79287	6.75674
200197	TMEM51-AS1	1.04681e-06	3.50206e-07	up	4.31864	4.31864	2.11058	7.05716	6.48539	7.9953	5.6899	6.2247	4.89905	6.4853	6.83955	7.13413	6.52615	6.08317	6.53614	3.50904	3.70929	4.40552	4.80136	4.68966	4.19382	4.4265	5.58997	4.21429	3.18215	4.63703	5.27041
303	ANXA2P1	4.01722e-11	3.18154e-12	up	4.3098	4.3098	2.10762	6.93125	6.66103	6.99026	6.58927	6.56206	6.93557	7.28427	6.02072	6.01645	6.4685	6.99599	6.85652	4.64618	5.00162	4.14303	4.92192	4.53782	4.21214	4.22906	5.42075	4.38713	4.42968	4.30391	4.78721
26086	GPSM1	7.34858e-13	2.45681e-14	up	4.30287	4.30287	2.1053	10.0913	9.82911	10.5081	9.64972	9.50124	9.75105	9.49124	9.16551	9.83711	10.0166	9.39889	9.09021	7.2894	7.57465	7.70908	7.58678	7.55182	7.7665	7.68521	7.6616	7.46291	7.85185	7.47553	7.45121
90634	N4BP2L1	1.00114e-09	1.34701e-10	up	4.30077	4.30077	2.1046	7.00634	6.74463	6.11387	7.46968	7.63974	7.15991	7.50524	6.52311	6.75964	7.34933	7.18627	7.718	4.42952	4.23415	5.01527	5.12347	5.54859	5.35474	5.50244	5.30046	5.04008	4.2846	5.03876	5.04851
7267	TTC3	2.63218e-11	1.91058e-12	up	4.29799	4.29799	2.10366	11.5777	11.5625	11.1401	12.0438	12.2408	12.2012	11.6695	11.5012	10.8831	11.16	11.2355	11.7562	8.91067	9.5007	9.14138	9.40069	9.71181	9.58958	9.50815	9.52502	9.29372	9.23328	9.98119	9.93153
8321	FZD1	5.8061e-09	1.00758e-09	up	4.29429	4.29429	2.10242	9.21251	8.29416	9.77908	7.9101	7.85546	8.14112	7.82659	8.56683	8.23064	9.5371	8.57621	7.92594	6.50753	6.37633	6.53651	6.35683	6.78913	6.6806	6.55698	5.68804	6.42728	6.36923	6.30391	6.03436
51136	RNFT1	3.92271e-15	4.08008e-17	up	4.28965	4.28965	2.10086	7.23985	6.59983	6.83292	7.00639	7.04646	7.17714	7.27731	6.60039	7.09876	6.92665	7.06525	6.96397	5.05219	5.39261	5.17164	4.74564	4.73469	4.85557	4.9688	4.8112	4.63703	4.58134	4.83364	4.84027
29103	DNAJC15	1.30809e-09	1.84357e-10	up	4.28361	4.28361	2.09883	10.0679	9.53426	11.2443	9.8902	10.3876	9.72999	10.0867	9.23093	10.517	10.3836	10.7709	10.0984	8.45312	8.39676	8.52135	8.36441	7.45982	7.80954	7.75784	8.1318	8.22871	8.38499	7.49072	7.75674
8869	ST3GAL5	7.76623e-12	4.39086e-13	up	4.28026	4.28026	2.0977	7.69341	7.4856	7.72765	7.35448	7.49932	7.87103	7.71879	6.59891	6.90436	7.59681	6.91325	6.91224	5.34621	5.03887	5.02279	5.29577	5.32143	5.03705	4.73156	5.34204	5.58268	5.68325	5.44651	5.25531
1490	CTGF	2.63939e-08	5.66901e-09	up	4.2711	4.2711	2.09461	11.924	11.6173	11.8098	12.113	11.7137	12.3188	12.2309	11.94	13.5708	12.5749	11.1312	11.4385	9.25722	9.91835	9.76412	9.92852	9.75385	9.62921	10.0449	10.1809	10.384	11.1908	9.31672	9.87906
27151	CPAMD8	2.99598e-11	2.22979e-12	up	4.27004	4.27004	2.09425	8.44234	8.92299	7.46345	8.51801	8.6032	8.72727	8.4642	9.52496	8.41642	8.56495	8.45922	8.37153	6.2031	6.18176	6.39876	6.42663	6.35607	6.4372	6.18997	6.81905	6.27105	6.35037	6.9965	6.71711
11067	C10orf10	1.66696e-07	4.57345e-08	up	4.26501	4.26501	2.09255	7.95055	7.58935	7.72128	7.08951	7.67989	7.1528	7.07026	7.00528	7.78792	7.58409	6.23518	7.32148	5.59755	5.36419	4.32647	5.78481	4.56673	6.11528	5.03641	6.99482	4.64238	4.46356	5.08151	5.1033
4629	MYH11	2.53252e-05	1.13399e-05	up	4.26378	4.26378	2.09213	8.86835	8.25552	10.8067	6.56562	8.46585	6.9535	6.94827	8.84682	8.86262	7.90425	7.02873	6.98215	5.57728	5.45184	5.37446	5.72951	5.72547	6.16352	5.86935	6.82219	6.55587	6.0576	6.21542	5.84027
590	BCHE	0.000108308	5.45241e-05	up	4.25258	4.25258	2.08834	6.98261	6.8977	8.08445	9.1746	9.26297	9.41293	8.6334	6.7739	5.64431	6.58172	6.75455	7.6929	5.12996	5.572	6.44029	5.67094	6.48619	5.67327	6.35834	3.60058	5.22043	5.67548	5.95824	5.05024
100532731	COMMD3-BMI1	1.84939e-13	4.58492e-15	up	4.25059	4.25059	2.08766	7.93047	7.8992	8.14797	8.4406	8.3378	8.23047	8.03749	7.81095	8.27581	8.15991	7.98019	8.14296	6.10165	6.06027	5.59299	6.34173	6.30413	6.34168	6.37821	6.50022	5.5847	5.72725	5.63993	5.7691
100775107	RBM5-AS1	1.02541e-05	4.2403e-06	up	4.25054	4.25054	2.08765	7.40789	6.94635	5.97224	7.20603	7.67222	6.67882	7.17375	7.29134	7.67073	7.18626	5.97464	7.83912	4.72877	4.55934	5.29141	4.80344	5.37025	5.4235	5.41455	4.28798	3.3481	3.43879	6.81148	6.49003
7507	XPA	5.80132e-13	1.83177e-14	up	4.24631	4.24631	2.08621	7.36096	6.82152	7.5609	7.18929	6.91897	6.89905	7.38437	6.93467	7.09091	7.50423	7.00071	6.85895	4.85007	4.79892	5.56095	5.26172	4.72347	5.49994	5.39724	5.11027	4.63187	4.66757	5.08151	4.90649
3678	ITGA5	1.11955e-11	6.81213e-13	up	4.243	4.243	2.08508	10.4458	10.5561	9.58638	10.5055	10.4823	10.4738	10.5464	10.0745	10.9211	10.6042	10.3146	10.5091	7.56112	8.03325	8.736	8.13575	8.26825	8.20721	8.3322	8.08308	8.36263	8.52049	8.87545	8.8834
4909	NTF4	3.97338e-07	1.19615e-07	up	4.23792	4.23792	2.08336	6.09608	5.72855	6.76892	5.53585	6.2705	5.34212	4.96179	5.58453	6.44094	6.63719	4.91325	5.58058	3.41987	3.6695	4.45087	3.31546	3.17442	2.05638	3.74121	4.18554	4.04764	3.57527	4.81848	4.40537
1390	CREM	1.14999e-14	1.46098e-16	up	4.23269	4.23269	2.08158	8.9036	8.72218	9.32134	9.09821	8.89957	9.00699	8.96933	8.87049	9.63809	8.9102	8.9652	8.72963	7.13202	7.24112	6.90895	6.96322	6.90614	6.70845	7.01042	6.71952	6.78086	7.28748	6.59631	6.80146
302	ANXA2	1.38012e-10	1.35756e-11	up	4.23018	4.23018	2.08072	11.3788	10.9813	11.4943	10.6638	10.5536	10.8591	11.696	10.4452	10.3175	11.0316	11.3914	10.9922	9.03204	9.36252	8.28136	9.23107	8.75096	8.56374	8.62581	9.5992	8.98652	8.87021	8.51999	9.01286
160518	DENND5B	2.28224e-11	1.60525e-12	up	4.22231	4.22231	2.07803	10.4452	9.91211	9.79095	10.1991	10.171	9.7252	9.94257	10.2038	11.3198	10.5458	9.41217	10.4557	8.38935	7.98023	7.84035	8.36417	8.23215	8.01969	8.25967	8.09227	8.05717	7.91321	7.97567	8.06322
85461	TANC1	5.12655e-12	2.64707e-13	up	4.21645	4.21645	2.07603	9.25013	9.72505	10.7095	9.45015	9.09068	9.37816	10.1592	9.5693	9.85869	9.49135	9.21093	9.77555	7.58613	7.55301	7.39884	7.61254	7.66458	7.62704	7.85277	7.24122	7.55446	7.65078	7.5326	7.48243
84548	TMEM185A	3.59948e-11	2.80256e-12	up	4.21308	4.21308	2.07488	9.70171	9.45742	9.96476	9.20366	9.1745	8.79731	8.88362	8.67585	9.67874	9.64775	8.80828	9.17668	6.76997	6.70719	7.77333	7.57999	7.46738	7.07116	7.07404	7.1532	7.13638	7.51551	6.99905	7.02455
81794	ADAMTS10	3.64396e-09	5.92076e-10	up	4.20651	4.20651	2.07262	8.86439	8.62087	9.07231	8.71149	8.29686	8.13548	7.93012	8.71466	7.93412	9.32071	7.43681	7.6204	6.22902	6.14129	7.31197	6.59257	6.00122	6.09489	6.25694	6.55118	5.93596	6.46553	5.90122	6.30494
80313	LRRC27	5.82597e-11	5.02522e-12	up	4.19549	4.19549	2.06884	7.18265	6.98471	7.68223	7.2464	7.46384	7.44653	6.6783	7.19441	6.62857	6.72446	7.11871	6.59414	4.65191	4.15956	5.03414	5.50321	5.41295	5.4421	4.96627	5.09435	5.22804	4.58604	5.34458	4.69573
648	BMI1	1.79551e-13	4.42874e-15	up	4.19414	4.19414	2.06838	7.98449	7.74403	7.7848	8.39277	8.29268	8.01371	7.85083	7.70441	8.17185	8.18886	7.943	7.99267	6.06009	5.99274	5.47177	6.22765	6.11476	6.20274	6.21685	6.42744	5.5338	5.75145	5.54333	5.70098
101928578	RAP2C-AS1	8.67565e-10	1.14988e-10	up	4.1919	4.1919	2.0676	6.44047	6.06803	5.84236	6.58515	6.66282	5.64707	5.99009	6.56278	6.67123	6.33553	5.13564	5.93067	3.24328	3.58368	4.26575	4.05726	4.00861	4.19328	4.39898	4.24796	4.43022	3.48171	4.52833	4.62156
257407	C2orf72	0.00010752	5.41033e-05	up	4.19115	4.19115	2.06734	6.958	7.22534	5.78129	8.21213	8.5559	8.48216	8.47245	5.57426	5.04125	4.7158	6.32829	7.53966	4.38888	4.58368	4.87509	4.5245	5.40323	5.33767	5.10353	4.50747	5.07678	4.58604	5.3658	4.32569
604	BCL6	7.88147e-07	2.55884e-07	up	4.19058	4.19058	2.06715	8.40611	9.1275	8.83927	9.98069	9.65199	10.3993	9.29544	7.6834	7.73042	7.65381	8.82014	9.08615	7.13014	6.78347	6.59875	6.17144	6.36259	7.05003	6.31969	7.68501	6.86795	6.65962	7.07564	7.16412
23705	CADM1	1.61688e-10	1.62048e-11	up	4.16831	4.16831	2.05946	10.8681	10.4618	10.8582	10.9066	10.6542	10.7202	10.5546	11.0764	9.75989	11.396	9.82014	10.0991	8.04587	8.17734	8.72874	8.28237	8.46893	8.7814	8.30943	8.46786	8.73264	8.67021	9.12373	8.67316
126075	CCDC159	8.15306e-12	4.67014e-13	up	4.15042	4.15042	2.05326	6.306	5.61413	6.5467	6.24467	6.39228	6.11333	5.7958	5.29089	5.61916	5.9567	5.77719	5.85245	3.97613	4.13248	3.61371	4.06685	3.56261	4.00713	3.39507	3.97825	3.52399	4.15978	4.00419	4.45002
26112	CCDC69	1.50937e-09	2.16762e-10	up	4.14705	4.14705	2.05208	9.65738	9.32942	9.74182	8.8835	9.07786	8.1055	8.57505	9.04488	9.92864	9.0677	8.36171	9.65197	6.7753	7.27625	6.85657	7.50883	6.82077	6.91113	6.83885	7.69597	7.20772	7.36679	6.72011	6.82212
54507	ADAMTSL4	7.9717e-09	1.46414e-09	up	4.14241	4.14241	2.05047	8.9997	9.26184	9.93186	8.1465	8.49624	8.3157	9.22064	8.71162	9.79543	9.04768	9.98149	9.34774	6.476	6.11349	7.26354	7.09468	7.07824	7.16361	7.16117	6.99668	7.12223	7.08653	7.60874	7.48589
23127	COLGALT2	5.67229e-08	1.34222e-08	up	4.13911	4.13911	2.04932	9.37495	8.61036	8.37513	8.09338	8.82509	7.75105	7.94827	9.11094	9.68433	9.29009	7.13564	7.88668	6.28197	6.41303	6.09327	6.79763	6.41282	6.61126	6.96602	5.84851	6.51483	6.60686	6.5646	6.38327
126068	ZNF441	6.26109e-08	1.50108e-08	up	4.13625	4.13625	2.04832	7.17118	6.87458	7.79998	7.2258	7.17739	6.72217	7.4154	6.99241	6.91273	6.36898	6.23518	7.26136	3.96004	4.58368	5.04174	5.3953	5.65015	5.61778	5.47698	4.18554	4.85919	3.68334	5.35724	5.76627
23136	EPB41L3	2.88399e-11	2.13621e-12	up	4.13469	4.13469	2.04778	10.1757	10.5463	11.045	10.7636	10.5781	10.5316	11.0561	10.3061	10.8965	9.577	10.2902	10.7165	8.06623	8.14164	8.40633	9.06289	8.90686	8.59047	8.88511	8.33788	8.28667	8.5058	8.29572	8.42384
2086	ERV3-1	4.09142e-08	9.27712e-09	up	4.12982	4.12982	2.04608	8.74218	9.16476	7.42728	9.84029	10.1071	9.4542	9.26382	8.97917	8.57392	8.40203	8.46784	9.39152	6.33066	6.64211	6.7501	7.15148	6.97187	7.23863	7.01189	7.12715	6.62388	6.51987	7.48119	7.41235
10114	HIPK3	3.66085e-11	2.85851e-12	up	4.129	4.129	2.04579	11.0244	10.6083	10.896	10.9697	10.7994	10.4519	10.6853	10.7969	11.8017	10.9547	9.61369	11.0117	8.55842	8.57171	8.51286	8.84936	8.99581	8.73651	8.9436	8.92052	8.94562	8.63931	8.60407	8.78625
1195	CLK1	3.38223e-12	1.57719e-13	up	4.11327	4.11327	2.04028	10.2612	9.85044	10.5393	9.56695	9.75616	9.75125	9.85567	9.78417	10.3268	10.8391	10.3503	10.305	8.26313	7.82623	7.82267	7.70395	7.85538	8.06518	7.82483	8.24612	8.24634	8.19742	8.44123	8.21042
23005	MAPKBP1	1.76727e-10	1.80009e-11	up	4.11301	4.11301	2.04019	10.1955	9.59805	10.3867	9.56273	9.4099	8.90127	9.42886	9.4921	10.0613	9.93946	8.43681	9.59215	7.26471	7.37435	7.24952	7.57606	7.56548	7.92021	7.79066	7.73028	7.52612	7.43803	7.63486	7.45225
375341	C3orf62	9.75957e-11	9.22302e-12	up	4.11093	4.11093	2.03947	7.35956	7.01069	8.02776	6.73135	6.38986	6.77634	7.18274	6.77104	7.60212	7.54991	6.65022	6.28497	5.06265	4.58368	4.94688	5.1272	5.19819	5.01144	5.05924	5.06001	5.07909	4.65163	4.97964	5.1033
2048	EPHB2	4.37237e-09	7.31219e-10	up	4.11021	4.11021	2.03921	9.62697	10.0774	9.55583	10.2908	10.4072	9.97563	8.63209	10.0156	11.0351	10.1218	10.262	10.3536	7.80923	8.07762	8.27304	7.63158	7.34318	7.97016	7.40525	8.5206	8.08638	8.57899	8.1569	8.03062
1760	DMPK	7.98899e-12	4.54648e-13	up	4.10892	4.10892	2.03876	10.5694	10.3593	10.7942	9.89599	9.64875	10.2416	10.1552	10.2179	11.2031	10.7408	9.94046	10.092	8.11392	8.0754	8.60246	8.10916	8.02196	8.36619	8.2611	8.59181	8.1173	8.37491	8.39641	8.36299
245973	ATP6V1C2	0.00881931	0.00609555	up	4.10793	4.10793	2.03841	5.56873	4.90047	9.65653	5.67643	9.78554	9.9121	10.0255	5.60165	5.27607	5.4608	9.96751	9.59883	5.38417	4.69553	6.29892	5.21271	5.5825	5.57913	5.18107	5.88389	5.7499	5.51378	6.0616	5.82603
25956	SEC31B	5.25265e-11	4.40583e-12	up	4.10156	4.10156	2.03617	9.08747	8.8891	9.31123	8.53202	8.60142	8.04908	8.33776	8.84389	9.17623	9.08002	8.63608	8.70576	6.12693	6.11964	7.11776	6.6038	6.80898	6.62266	6.52574	7.13497	6.79958	6.49238	7.2252	7.23839
64839	FBXL17	1.13279e-10	1.08903e-11	up	4.09774	4.09774	2.03483	8.2881	7.64413	7.7746	7.71274	7.76236	7.62487	7.88318	7.98119	8.56431	8.24041	6.84661	6.9547	5.75145	5.81567	5.10587	6.07569	5.92261	6.06429	5.89808	5.5879	5.68086	5.62738	5.72362	5.6058
59277	NTN4	1.51929e-07	4.103e-08	up	4.09053	4.09053	2.03229	6.85197	5.26676	6.51826	6.57825	7.02539	7.1055	7.20066	4.74816	7.36992	6.272	6.13564	6.56475	3.94125	4.02474	4.77785	4.38185	4.43829	4.70477	4.38718	3.98163	4.27662	4.40444	4.60548	5.32569
7049	TGFBR3	6.74517e-06	2.68604e-06	up	4.08133	4.08133	2.02904	10.2397	8.86676	8.45685	7.97451	9.51501	7.81332	7.66816	8.13574	7.41471	10.439	6.88288	7.68405	6.22538	6.59971	6.56416	6.53587	6.54074	6.11528	6.28072	6.47709	6.05985	6.49963	6.55282	6.29093
6489	ST8SIA1	5.59779e-08	1.32001e-08	up	4.07808	4.07808	2.02789	7.70271	6.73822	7.09249	7.27486	6.91436	5.78357	6.32024	5.83453	8.15328	7.57662	7.18627	7.29173	4.70254	4.88687	5.03684	4.53204	5.65015	4.94535	5.31652	4.12414	5.07678	5.14846	4.99132	5.1232
5139	PDE3A	3.46575e-09	5.58743e-10	up	4.07135	4.07135	2.02551	10.3063	9.82895	9.21623	9.17148	9.47926	9.12342	9.8804	8.87087	9.895	10.4083	8.69461	8.98754	7.85579	7.8951	6.89338	7.91649	7.50757	7.5856	7.96827	7.46179	7.01789	7.06967	7.30156	7.08312
84074	QRICH2	4.89403e-10	5.96086e-11	up	4.07028	4.07028	2.02513	7.07527	7.5829	6.37238	6.60554	6.88521	7.243	7.66225	6.78556	6.704	6.82669	6.86776	6.8792	4.75167	4.55289	4.87869	4.51661	4.02258	4.61981	5.04355	5.79907	5.03996	5.40922	5.28095	5.27323
106865373	WRB-SH3BGR	2.04345e-08	4.25264e-09	up	4.06681	4.06681	2.0239	7.83275	7.89544	9.45609	7.07869	7.4923	7.26159	7.40978	7.69762	8.94609	8.29057	7.36001	8.73659	5.794	5.59948	5.9986	6.17989	6.05074	5.90452	5.8308	5.83299	6.15626	6.06247	5.84507	5.91589
23461	ABCA5	1.34216e-06	4.59088e-07	up	4.05405	4.05405	2.01936	7.91949	7.02793	8.66613	6.68802	6.69677	6.36853	7.80332	6.62395	6.60185	7.74977	6.75455	6.93559	5.79876	5.28769	6.33655	4.94324	4.18805	3.75271	4.57483	5.31482	5.04764	5.8765	5.37946	5.1033
58190	CTDSP1	1.25388e-14	1.63955e-16	up	4.05221	4.05221	2.01871	9.97371	9.99438	10.1459	9.72794	9.92528	9.66213	9.47081	9.58788	10.3128	10.2281	9.63207	9.71217	8.06728	8.22586	7.74684	7.89729	7.82576	7.80805	7.61564	7.90059	7.74581	7.98645	7.66778	7.6613
114899	C1QTNF3	1.14461e-09	1.57405e-10	up	4.04518	4.04518	2.0162	6.5034	5.54067	6.68118	5.94986	6.02539	6.45992	6.29853	5.85561	5.30535	7.10238	5.23518	6.13303	3.84456	4.31598	3.96415	4.28105	4.17442	4.24913	3.7913	4.13974	4.62275	3.70153	3.55093	4.2605
1519	CTSO	4.26781e-09	7.10245e-10	up	4.04306	4.04306	2.01545	6.90359	6.68918	5.41872	7.50092	7.44043	7.44653	7.12759	6.71042	7.15486	7.83772	6.85185	7.08597	4.81419	4.65185	5.30478	5.34307	5.26188	5.45441	5.37201	4.81003	4.95649	4.5521	4.69533	4.76627
55937	APOM	4.25403e-05	1.98637e-05	up	4.04279	4.04279	2.01535	6.85157	7.7757	5.64801	8.01993	8.2748	7.90679	7.7947	4.99685	5.0763	5.54234	7.47152	8.24762	4.99229	4.57279	5.20536	5.21907	5.34263	4.8053	5.02405	4.76412	4.70023	4.66515	5.20388	4.92706
490	ATP2B1	3.59356e-11	2.79262e-12	up	4.03933	4.03933	2.01412	11.1941	11.5014	10.3702	11.8681	11.8724	12.0717	11.753	11.4604	11.3507	11.6302	11.921	12.1691	9.51264	9.73442	9.49395	9.46424	9.52992	9.37246	9.4911	9.27921	9.70622	9.92989	9.76684	9.71225
7057	THBS1	3.28153e-05	1.50229e-05	up	4.03518	4.03518	2.01263	10.703	11.6134	8.81242	11.6951	11.4418	11.9687	12.1171	11.1524	13.7481	11.0236	10.9584	11.9235	8.74687	9.31572	8.9355	9.55504	8.8916	9.9316	9.36253	10.1113	9.25315	10.7173	8.93093	9.25437
6347	CCL2	1.76446e-05	7.66742e-06	up	4.02801	4.02801	2.01007	6.3533	7.12148	8.08169	5.38324	5.97094	7.50239	7.48608	6.03401	4.48871	6.38903	5.32829	6.40721	4.16649	4.53637	4.68665	4.22538	5.00731	4.26728	4.93098	2.60058	4.47732	4.8322	4.59171	4.1033
57480	PLEKHG1	4.47595e-07	1.37005e-07	up	4.02756	4.02756	2.00991	7.97077	7.26817	6.98664	7.64406	7.39978	7.72468	7.94827	8.15099	5.5591	8.59526	6.65022	6.1662	4.98752	5.06411	5.06774	4.97745	5.75185	5.92263	5.22906	5.48322	5.21429	5.07816	5.54935	5.61988
90139	TSPAN18	6.16112e-11	5.35508e-12	up	4.02048	4.02048	2.00737	9.82501	10.1442	9.02499	10.1219	10.2702	10.2152	9.93077	10.3775	10.2888	9.97502	10.0865	10.3949	7.37115	7.45947	7.85568	8.54534	8.45085	8.44937	8.329	7.66943	8.0458	8.11718	8.12322	8.15012
5155	PDGFB	1.4614e-06	5.03346e-07	up	4.01589	4.01589	2.00572	6.45058	7.69095	6.56059	7.56158	7.57428	8.0315	8.60228	7.19057	6.94318	6.272	8.13667	6.99217	4.76739	5.18407	5.29223	4.60681	5.84576	4.40478	5.51987	4.50747	6.84605	5.91065	5.61304	5.43959
132720	C4orf32	7.32869e-09	1.32145e-09	up	4.01561	4.01561	2.00562	6.27012	5.9225	6.87189	6.56158	5.2705	5.89905	6.32024	5.92375	6.80099	6.62605	5.49821	6.0287	4.32569	5.0031	4.71982	4.26285	3.17442	3.53031	3.89202	3.7705	4.29091	4.53482	4.1664	4.25531
4671	NAIP	5.30859e-08	1.24393e-08	up	4.00728	4.00728	2.00262	5.05974	4.50964	5.14188	5.30524	4.85546	6.00596	5.61569	5.77781	4.70421	5.35251	4.65022	4.51412	2.2596	2.08891	2.96082	2.88434	3.08131	3.11528	4.00165	3.40793	3.61615	3.44518	4.08151	2.51834
5533	PPP3CC	1.78491e-11	1.18419e-12	up	4.00347	4.00347	2.00125	7.99809	7.17843	7.61152	6.91843	6.92961	7.0315	7.4154	7.26295	8.3181	8.08462	7.51811	7.62133	5.26635	5.36582	5.18359	5.29938	5.72131	5.72671	5.55898	5.61924	5.64004	5.57763	5.44346	5.4706
9413	FAM189A2	1.71005e-07	4.70455e-08	up	4.00321	4.00321	2.00116	9.68983	9.29473	10.6173	8.91669	8.80674	8.83358	9.47168	9.18965	10.5134	8.2949	7.88656	8.96528	7.46063	6.99326	7.3943	7.56804	7.17735	6.5079	7.6245	6.91629	7.29711	7.58191	6.87368	7.0715
375616	KCP	1.38157e-08	2.73748e-09	up	4.00079	4.00079	2.00028	7.36819	6.99091	7.17451	7.04461	7.84036	6.72615	6.10265	6.11346	7.55461	7.83214	6.59282	6.48644	4.78376	5.17107	5.51465	4.41041	5.49017	4.83064	4.63298	5.12665	4.33811	4.7127	5.19577	5.61652
146542	ZNF688	7.457e-12	4.15509e-13	up	3.98827	3.98827	1.99576	6.61411	6.71134	7.16718	6.1797	6.6728	6.1055	6.56457	5.73808	6.34456	6.72495	6.17628	6.45952	4.19034	4.26005	4.99536	4.50665	4.37055	4.36354	4.85355	4.25707	4.39114	4.5521	4.73534	4.03377
494513	DFNB59	1.6022e-07	4.36509e-08	up	3.98246	3.98246	1.99366	6.55704	6.08513	7.70898	5.99329	5.72993	5.00183	6.54226	6.36062	5.87674	5.70055	6.41745	6.3203	3.06695	3.95141	5.2864	4.25377	4.0324	4.3029	3.9242	5.00128	4.20481	3.77449	4.15265	4.41894
166614	DCLK2	5.96508e-06	2.34747e-06	up	3.97898	3.97898	1.9924	7.29998	5.94735	7.65954	6.1797	5.85546	6.19861	5.37177	5.50459	5.60419	7.38338	5.49821	4.51412	4.28197	4.28292	3.45746	4.38004	5.34434	4.18261	4.49086	3.24443	3.60285	3.3297	4.11812	4.39281
203054	ADCK5	1.19805e-09	1.66535e-10	up	3.97664	3.97664	1.99155	7.37729	7.17093	7.65315	6.79666	6.69677	6.67435	6.53944	6.53851	7.74493	7.38148	6.93828	7.02001	5.25825	4.36052	5.62895	4.53204	4.25674	4.79212	5.01286	5.28371	5.21848	5.13614	5.54257	5.61082
79710	MORC4	3.76486e-11	2.94532e-12	up	3.97245	3.97245	1.99003	7.83447	6.98008	7.04877	7.71364	6.82509	7.48401	7.78744	6.4021	7.53162	7.43245	7.39438	7.24593	4.83954	5.37431	5.20805	5.70283	5.04478	5.15311	5.79383	5.2084	5.02526	5.48683	5.4152	5.5475
22846	VASH1	6.02887e-08	1.43734e-08	up	3.9687	3.9687	1.98867	10.802	10.0684	10.7458	9.41926	9.84854	9.66213	9.2273	9.96757	9.66918	11.0469	8.53774	9.53114	6.91654	7.48058	7.85707	8.08567	8.29886	8.13003	7.95701	7.97155	7.88382	8.08134	8.15994	7.83953
26353	HSPB8	2.97078e-08	6.49776e-09	up	3.96783	3.96783	1.98835	9.50035	9.44861	10.5252	8.72471	8.91436	8.59949	9.17532	9.24542	10.8692	9.62135	8.86745	9.17029	7.52638	7.64629	7.38359	7.82137	7.27508	7.70024	6.8825	7.97414	6.96431	7.3369	7.27313	7.01766
80320	SP6	1.4557e-05	6.21214e-06	up	3.95821	3.95821	1.98485	7.47901	6.79281	7.33018	5.8902	6.91436	5.36853	5.94827	6.23848	7.34337	9.7689	7.28248	6.61366	5.05401	4.95141	4.75224	4.50101	4.38387	5.23075	4.39898	5.38194	4.79048	4.96713	5.39749	5.34277
8804	CREG1	6.13724e-13	1.96519e-14	up	3.95611	3.95611	1.98408	9.98661	9.84061	10.083	10.3421	10.1428	10.1938	10.9199	10.6329	10.5644	10.0843	10.7478	10.9055	8.35103	8.24184	8.45589	8.05919	8.36271	8.39549	8.30285	8.63543	8.4786	8.61492	8.34829	8.3884
7942	TFEB	3.52943e-07	1.04729e-07	up	3.95519	3.95519	1.98375	6.77822	6.82167	6.75867	5.94266	5.72993	6.1055	6.50466	6.00567	7.49391	6.43019	5.13564	6.40721	5.08601	4.85406	4.60592	3.99982	3.08131	4.9606	3.64409	5.30545	3.80449	4.21506	4.06392	4.68827
27295	PDLIM3	0.000345608	0.000190341	up	3.95185	3.95185	1.98253	8.15739	7.01504	10.1047	6.1124	6.66282	6.89905	7.3533	6.76149	9.81649	8.75509	5.32829	6.33642	5.09552	4.66554	5.20672	5.10885	5.20784	5.13518	5.58802	6.41799	5.46399	6.02672	5.64844	5.94729
51351	ZNF117	5.51125e-10	6.87473e-11	up	3.93949	3.93949	1.97801	10.0156	10.1191	9.66725	11.0125	11.1484	10.9798	11.0203	10.1464	9.63267	9.89613	10.5939	10.7132	8.466	8.2144	8.50716	8.4542	8.1994	8.46754	8.44726	8.8518	8.21833	8.12808	8.57361	8.6814
1947	EFNB1	3.51763e-07	1.04327e-07	up	3.93521	3.93521	1.97644	9.2181	8.73718	10.1271	8.24383	8.05186	7.52054	8.05063	9.41863	7.90375	9.89234	8.63207	8.37919	6.545	6.16086	6.90424	6.71216	7.11105	7.25823	6.46427	7.03521	6.48821	6.1987	7.1031	6.47687
54675	CRLS1	5.10267e-10	6.27409e-11	up	3.93027	3.93027	1.97463	11.639	10.4342	11.4449	10.4433	10.2217	10.575	10.7714	10.4643	11.3293	11.864	10.3624	10.2543	8.96788	8.77386	8.82786	8.91875	8.97412	8.82952	8.74515	8.74396	9.011	8.91717	8.72405	8.67498
8553	BHLHE40	2.08527e-07	5.85612e-08	up	3.92778	3.92778	1.97372	7.57564	7.70824	7.92752	6.52763	6.07786	6.78357	7.96933	8.30635	7.91418	6.56437	7.35066	7.63751	4.75145	5.02317	4.43031	5.71216	5.51427	5.3029	5.62137	5.02684	5.91954	5.44518	6.24866	5.66239
204962	SLC44A5	2.5286e-07	7.25705e-08	up	3.92554	3.92554	1.97289	8.36521	7.72906	8.91401	9.24399	9.78481	8.48603	6.85233	8.24254	8.11977	7.74671	8.64727	8.73677	6.29813	6.34279	7.3248	6.59231	6.78853	6.36949	5.55098	6.62843	6.70831	6.31177	6.2196	6.05866
152007	GLIPR2	8.45643e-08	2.10217e-08	up	3.92361	3.92361	1.97218	8.91745	8.30922	8.88749	7.9344	8.20124	8.00596	7.58873	7.36328	9.72489	9.68691	8.61369	8.39327	6.59945	6.506	6.46984	6.3953	6.26717	6.71856	6.20379	7.44188	6.35179	6.50259	6.42082	6.08312
304	ANXA2P2	1.78101e-10	1.82071e-11	up	3.91176	3.91176	1.96782	9.68857	9.24116	9.33474	8.99122	8.72993	9.35343	9.99009	8.80478	8.74986	9.29017	9.59038	9.32882	7.3807	7.70607	6.59503	7.67268	7.2742	6.98061	7.00384	8.02544	7.31659	7.05257	6.94701	7.52459
1847	DUSP5	6.75434e-08	1.6374e-08	up	3.90274	3.90274	1.96449	9.51634	10.0407	9.5314	10.5011	10.6994	10.0751	10.3686	9.56041	10.1769	8.72023	10.1453	10.7698	7.41947	7.84868	8.08203	7.87687	8.39439	7.37998	8.06405	7.14361	8.46729	9.0494	8.37028	8.43529
105377105	FLNB-AS1	2.84443e-05	1.28697e-05	up	3.90146	3.90146	1.96401	5.18212	5.19754	6.07823	6.43403	6.24864	6.65974	7.02122	4.38897	6.34991	4.69324	6.04131	6.81358	4.71553	4.14587	4.55732	3.55026	3.74355	2.93255	4.25497	3.43912	2.79731	2.84029	5.16502	5.3986
2185	PTK2B	1.32247e-07	3.49679e-08	up	3.90097	3.90097	1.96383	7.80255	7.72831	8.39979	8.60501	8.85458	8.43701	7.6218	6.53079	6.68211	7.58384	6.97214	7.63751	5.36812	5.33684	5.72178	5.79763	5.08131	5.80882	5.74213	6.50563	6.09158	6.10815	5.82833	5.89916
4094	MAF	1.0396e-05	4.30591e-06	up	3.90048	3.90048	1.96365	8.8499	8.95637	8.66303	9.22542	8.44043	7.81332	8.25313	10.84	6.7111	9.61996	8.99362	8.57713	6.16047	5.83405	6.17327	7.10157	7.07226	7.42917	6.72624	7.74778	6.9682	6.3741	6.98256	6.80989
4008	LMO7	4.97284e-10	6.08026e-11	up	3.89604	3.89604	1.96201	10.5774	9.63142	10.1542	10.3158	9.81272	9.76843	9.96412	9.63643	10.8931	9.72462	8.9338	9.89564	7.93443	8.21987	8.06423	7.41907	7.86304	7.71221	8.03632	7.88702	8.28894	8.63007	7.73229	7.97624
22998	LIMCH1	8.97874e-06	3.66887e-06	up	3.88964	3.88964	1.95964	9.06356	8.51974	8.89059	8.86323	9.13881	8.57012	8.54029	8.5778	8.54105	9.80841	7.86745	8.17437	7.14529	8.8241	8.11554	6.78158	6.13635	7.13346	6.39229	7.28591	5.36367	5.66757	5.96906	6.22493
5071	PRKN	2.73381e-05	1.23164e-05	up	3.88954	3.88954	1.9596	5.35229	5.29083	5.38516	5.62716	6.44043	5.00596	5.32024	5.36241	4.89724	5.09277	4.32829	5.87027	3.37397	1.53637	2.84535	4.29033	4.42462	4.56124	4.2182	3.55477	3.19421	1.15978	4.2782	3.02084
9766	SUSD6	9.7326e-10	1.3066e-10	up	3.87961	3.87961	1.95591	8.3486	7.68613	7.68549	8.58652	8.59243	8.12935	7.84949	7.56748	8.58828	8.33737	6.78772	8.1662	6.64295	6.23681	6.09327	5.48525	5.93623	6.0951	5.71018	5.92251	6.18781	6.10885	6.0924	6.34277
2561	GABRB2	0.00352071	0.00228506	up	3.8748	3.8748	1.95412	8.91864	6.1025	8.52465	4.59474	6.66282	5.36853	5.94827	5.1347	7.5135	9.72689	4.32829	4.70677	5.05401	4.86789	4.36136	5.31695	5.77433	4.80333	5.31652	3.9929	3.85919	3.80363	3.53792	3.39281
137872	ADHFE1	8.11515e-09	1.49401e-09	up	3.86732	3.86732	1.95133	7.20593	7.08688	7.89452	6.94898	7.97258	7.08197	7.45242	7.22527	7.42804	7.21207	8.07269	7.24455	4.54995	4.27385	5.81773	5.15581	5.90921	5.91064	5.31874	6.07059	5.81874	5.10573	5.48219	5.99673
19	ABCA1	6.86937e-08	1.66937e-08	up	3.86236	3.86236	1.94948	10.208	10.1893	9.23586	10.6732	10.7069	10.5205	9.8283	9.48287	10.717	10.2016	9.81479	10.7351	8.8662	8.36153	8.70575	7.80485	7.31621	8.84788	7.91649	9.31708	7.44455	7.81156	8.17329	8.35416
4016	LOXL1	2.5641e-07	7.37034e-08	up	3.84755	3.84755	1.94394	9.58853	9.02843	9.74845	8.30939	8.22679	8.48715	8.45161	9.04547	9.20803	10.1111	8.1477	7.53966	5.95615	6.06765	7.16816	6.97817	7.01435	7.06947	6.77668	7.03887	7.23982	7.10715	7.18002	6.96853
284565	NBPF15	5.47659e-10	6.81523e-11	up	3.83495	3.83495	1.93921	7.92489	7.61203	6.96436	7.50412	6.88961	7.31769	7.13544	7.43379	7.84902	7.91523	6.00636	7.49864	4.96839	5.47963	5.75858	5.55869	5.50294	5.28762	5.31887	5.29728	5.033	5.45857	5.52029	5.59682
60468	BACH2	1.65757e-09	2.40878e-10	up	3.82723	3.82723	1.9363	8.86527	8.53867	8.6076	8.22277	7.35797	8.08125	8.89423	8.71634	8.70465	8.99359	7.6008	8.23033	6.47392	6.33877	5.74806	6.89157	6.29854	6.40478	6.76653	6.9669	6.12641	6.5478	6.21703	6.79756
388324	INCA1	7.69206e-10	1.00122e-10	up	3.82668	3.82668	1.93609	5.97254	5.76023	6.01584	5.69871	5.57119	5.61003	5.79036	5.71895	6.27644	5.65447	5.08007	6.16461	3.02195	3.61752	3.48484	3.41389	4.18855	3.61338	3.35766	4.73159	4.13848	3.86852	4.54008	4.10391
828	CAPS	5.82707e-10	7.32496e-11	up	3.8217	3.8217	1.93421	6.76583	6.66408	7.0094	6.47552	5.85546	6.00596	6.75664	6.62927	6.54375	6.537	6.64062	6.31193	4.2761	3.65319	5.06516	4.44238	4.22242	4.61778	4.89202	5.34122	4.83112	4.05314	5.1259	4.46445
3958	LGALS3	8.12209e-06	3.28746e-06	up	3.80329	3.80329	1.92725	8.01276	7.58449	8.60005	6.36452	7.33659	6.72217	8.41376	6.35791	5.10538	6.90986	7.83418	7.62563	5.13924	5.23682	5.31567	4.9514	4.86482	5.35474	4.77338	6.53328	5.16085	5.25766	5.45092	5.70156
219654	ZCCHC24	1.10407e-08	2.11627e-09	up	3.79867	3.79867	1.92549	9.85477	9.2475	9.54759	8.71274	9.19531	8.19861	8.609	8.87386	10.1106	10.1777	8.16118	8.94517	7.34971	7.35229	7.17626	7.18447	6.93264	7.13114	7.20634	7.05162	7.22409	7.20963	7.13663	7.57332
215	ABCD1	1.71069e-08	3.47603e-09	up	3.78972	3.78972	1.92209	7.98763	7.49589	8.33456	6.90349	6.2705	6.90538	6.94827	7.11886	8.45842	8.21289	7.08317	7.35062	5.34713	5.20552	5.83855	5.41208	5.49671	5.5065	5.43627	5.90536	5.17886	5.65405	5.42114	5.6024
56100	PCDHGB6	3.72493e-06	1.40529e-06	up	3.78874	3.78874	1.92172	9.58643	8.9909	7.32291	8.65623	8.77834	8.19529	7.8802	9.35888	9.24466	9.94492	6.94434	7.49255	6.05924	6.48182	7.33441	6.05575	6.68423	6.56333	6.45579	6.5191	6.58713	6.69979	7.21429	6.68017
54899	PXK	8.22337e-08	2.03446e-08	up	3.78703	3.78703	1.92107	9.87377	8.58181	9.6252	8.32933	8.86602	8.25693	7.79627	7.73642	8.417	9.83318	8.56421	8.13564	7.03153	7.17406	6.29026	6.629	7.17203	6.75381	6.66507	6.62444	6.95467	6.73914	6.56902	6.35994
55827	DCAF6	1.92475e-12	7.79318e-14	up	3.7836	3.7836	1.91976	9.89001	9.26541	10.0149	9.45486	9.43356	9.61371	10.176	9.26584	9.87827	9.32791	9.69943	9.74386	7.71682	7.77645	7.83601	7.52323	7.58279	7.66372	7.24249	8.3621	7.95111	7.95123	7.4882	7.63251
57639	CCDC146	6.77732e-11	5.99183e-12	up	3.78054	3.78054	1.91859	6.33052	6.2521	6.65069	6.873	5.97094	7.08516	6.9052	6.65527	6.38926	6.13409	6.85185	6.80354	4.17512	3.8583	4.69381	4.62171	4.95904	4.62342	4.62137	4.55756	5.33982	4.66757	4.80506	4.95575
54795	TRPM4	2.94045e-10	3.31401e-11	up	3.77447	3.77447	1.91627	9.06879	9.01928	9.66782	8.28655	8.68892	7.86745	8.70421	8.7802	9.77505	8.4452	8.57229	8.86866	6.84831	6.81838	7.15934	6.77673	6.67102	6.8586	6.82897	6.85482	6.88645	6.86067	7.27297	6.91287
2022	ENG	2.0914e-09	3.14021e-10	up	3.77231	3.77231	1.91545	8.55705	7.55201	8.08154	8.41504	8.62272	7.96679	7.66319	7.59456	7.24668	7.98179	6.8262	7.95464	5.72227	5.72175	6.51495	5.79136	5.8151	5.36135	5.82547	5.99726	6.49915	5.85222	6.17535	6.2006
7781	SLC30A3	5.04688e-09	8.5827e-10	up	3.73532	3.73532	1.90123	8.78296	8.77475	8.92032	8.08157	7.8494	7.7303	7.58327	7.83067	9.12684	8.90582	8.18925	8.33671	6.33534	6.25993	6.55226	6.23034	5.92391	6.15092	6.30946	7.28723	6.694	6.87554	6.08293	6.59522
3875	KRT18	7.06387e-09	1.26793e-09	up	3.73114	3.73114	1.89962	12.7839	12.6969	13.208	11.457	11.7335	11.6718	12.2079	12.0557	12.7195	12.9228	13.4255	12.5687	10.5517	10.5965	10.7625	10.7536	10.623	10.3272	10.4307	10.0298	10.8446	10.8788	10.4717	10.3858
22808	MRAS	8.0054e-11	7.2917e-12	up	3.73035	3.73035	1.89931	9.35427	8.71085	8.83993	8.74634	8.90713	8.66621	8.80309	8.74097	9.48676	8.82273	7.85185	8.26136	6.27594	6.52105	6.87487	6.98588	7.00071	6.53392	7.06515	7.29755	6.82026	7.02866	7.06945	6.92632
87769	GGACT	5.48079e-06	2.14142e-06	up	3.72667	3.72667	1.89789	5.28817	5.87606	6.70353	5.72027	6.02539	5.44653	6.21836	5.38224	5.75841	5.79957	5.41575	5.70677	2.03614	2.78828	3.92904	4.52805	4.20666	4.34152	4.67588	3.94717	4.22926	2.77981	3.5124	5.5922
90362	FAM110B	8.60556e-08	2.14547e-08	up	3.70639	3.70639	1.89002	8.08426	7.49435	7.61137	7.62716	6.2705	7.1055	7.79155	7.62608	6.50663	8.23204	8.91534	7.94517	5.32569	5.90561	6.10587	5.65693	5.00586	5.84017	5.71018	5.88401	5.83885	6.03885	5.59171	5.62603
56894	AGPAT3	3.66153e-09	5.95202e-10	up	3.69824	3.69824	1.88684	9.18779	9.20201	9.06532	9.26562	9.38946	9.456	9.08963	8.07254	9.16543	9.25827	8.66814	9.04398	7.13091	7.36196	6.70664	7.23835	7.11277	7.8051	7.32146	7.9345	6.4553	6.1654	7.42866	7.56106
54947	LPCAT2	6.40092e-08	1.54079e-08	up	3.69146	3.69146	1.88419	8.66989	7.71985	9.28696	7.40363	7.36128	7.50834	9.05807	8.05322	7.56159	8.61376	7.90662	7.43469	5.9461	6.39357	6.40306	5.82895	6.35036	5.67525	5.70833	5.99975	6.60285	6.731	6.22695	6.10146
129880	BBS5	1.12788e-07	2.91021e-08	up	3.6861	3.6861	1.88209	6.41623	6.1777	6.04877	6.16539	4.3294	5.70111	6.52851	6.01038	6.35357	6.83777	6.63814	6.43144	3.55606	3.46658	4.46332	4.25668	5.05159	4.84017	4.40076	4.10837	4.40639	3.85327	4.29044	4.35964
389	RHOC	1.08675e-11	6.56413e-13	up	3.68523	3.68523	1.88175	10.316	10.2699	10.5127	9.76827	9.69156	10.0749	10.3656	9.40883	10.3915	10.6349	10.0992	9.89543	8.38586	8.40392	8.42646	7.8502	8.27556	8.00605	7.88334	8.12332	8.68475	8.5697	8.13763	8.10094
2131	EXT1	6.22912e-12	3.32744e-13	up	3.68047	3.68047	1.87989	10.785	10.2234	10.5239	10.2495	10.3258	10.1752	10.2443	9.82299	11	11.1319	9.72917	10.3398	8.35895	8.50747	8.39914	8.41642	8.50228	8.5095	8.64313	8.34513	8.59406	8.67678	8.4882	8.55113
6414	SELENOP	1.36017e-07	3.60657e-08	up	3.67882	3.67882	1.87924	10.2411	9.06809	7.8831	9.71199	9.68469	9.50097	9.39561	9.40058	8.32344	9.45729	8.34933	9.3505	7.15363	7.19223	6.84168	7.09552	7.05289	7.8168	7.00342	8.37205	7.27194	7.28332	7.66406	7.06831
7869	SEMA3B	3.95581e-07	1.18957e-07	up	3.6768	3.6768	1.87845	7.79368	7.08871	8.86583	6.84593	7.14428	6.27585	7.34315	7.37855	7.45671	7.79442	7.45924	6.92417	4.83944	4.58971	5.89406	5.41037	5.0569	5.87609	4.81179	6.30234	5.65132	5.15875	6.14226	6.09604
1278	COL1A2	7.11576e-06	2.85e-06	up	3.6753	3.6753	1.87786	13.6455	12.0962	13.098	11.7263	11.7754	11.3453	11.774	11.4305	12.6132	13.7176	11.1276	11.4875	10.1129	10.4852	10.7894	10.0075	9.22999	10.0862	9.34773	11.0664	10.2778	10.7835	10.5599	10.5562
1282	COL4A1	1.83389e-08	3.76451e-09	up	3.66958	3.66958	1.87561	13.0493	11.9015	12.6346	12.8009	13.6337	12.322	12.3877	12.0381	12.3493	12.5299	11.1806	12.0766	10.3621	10.6446	10.8042	10.1983	10.0368	10.0513	10.1733	10.7476	10.6533	10.8787	10.9503	10.8962
9021	SOCS3	8.23235e-08	2.03744e-08	up	3.66367	3.66367	1.87329	9.91371	9.14923	8.5342	9.19871	9.37379	9.1043	9.54731	9.00593	9.47664	10.0037	10.2369	9.55226	7.74341	7.87978	7.83297	7.01087	6.7928	7.14992	7.09942	7.8149	7.99326	8.99497	7.04555	7.25927
1800	DPEP1	0.000214044	0.000113828	up	3.66236	3.66236	1.87277	8.0668	7.23668	8.6906	7.4133	8.05832	8.04045	7.13134	5.16513	5.48051	8.29267	4.98364	6.36427	4.22584	4.87513	5.91437	5.15537	5.45926	5.13833	5.6346	4.49265	5.99525	4.70932	5.73424	5.11607
1948	EFNB2	4.49852e-09	7.55323e-10	up	3.65031	3.65031	1.86802	9.9749	10.4677	9.3707	10.4413	11.5039	10.2293	10.6276	10.7112	10.937	10.2553	9.8919	10.3503	8.27524	8.58222	8.10594	8.39636	8.702	9.28518	8.55231	8.16282	8.24601	8.3307	8.93806	8.76808
23568	ARL2BP	2.08881e-12	8.79907e-14	up	3.64991	3.64991	1.86786	9.66532	9.338	9.6467	9.45908	9.13469	9.47007	9.48286	9.0723	9.95788	10.0744	9.2048	9.33612	7.59722	7.69142	7.42936	7.87015	8.03153	7.82334	8.00329	7.54133	7.50143	7.3372	7.36905	7.23259
10392	NOD1	4.76557e-10	5.78878e-11	up	3.63696	3.63696	1.86273	9.18016	8.45036	8.33448	8.90443	8.06897	8.40455	8.39204	8.15601	9.57961	8.81636	8.69506	8.20393	6.22254	5.98208	6.75725	6.77036	6.77918	6.98288	6.89092	6.97948	6.92068	6.59409	6.8167	7.13703
26022	TMEM98	1.86233e-10	1.92736e-11	up	3.63442	3.63442	1.86173	11.4791	10.7714	11.3163	10.5524	11.0581	10.7296	10.0853	10.4399	11.1561	11.7347	10.4831	10.4222	8.94693	9.11843	9.27116	8.86165	8.87553	8.87565	8.89361	9.24724	8.67662	9.20403	8.88692	9.02961
347902	AMIGO2	1.15296e-07	2.98518e-08	up	3.63325	3.63325	1.86126	7.27953	6.91504	7.03494	6.9503	7.17739	7.44426	6.36924	7.19273	8.4045	9.05252	7.57622	7.27662	5.17416	5.69557	5.52738	5.46536	5.83263	5.23075	5.87291	4.7705	5.50974	6.03039	5.58402	5.64476
4241	MELTF	1.72329e-05	7.46802e-06	up	3.63296	3.63296	1.86115	7.77864	6.57002	8.48641	5.78967	5.73403	6.25952	6.58873	5.48451	7.80029	6.96317	5.78772	6.79423	4.17873	3.65495	5.21461	4.84535	4.45982	4.74236	4.13595	5.34718	5.07469	4.92209	5.56078	5.56669
220323	OAF	6.43087e-06	2.55037e-06	up	3.63205	3.63205	1.86079	6.0299	5.6503	5.95714	6.57825	5.97094	6.44653	6.25312	4.67925	4.61656	6.25118	4.32829	5.40721	2.96004	3.38437	4.6527	2.43688	4.12861	3.85224	3.50207	3.64497	3.89236	4.75969	4.78505	3.84027
94241	TP53INP1	2.94894e-09	4.64688e-10	up	3.63204	3.63204	1.86078	10.3736	10.3131	9.47761	10.8468	10.4074	11.1238	11.1433	9.89978	9.84463	10.1152	9.54261	10.4415	8.65196	8.58586	8.33394	7.93609	8.29444	8.22844	8.05136	8.47863	9.01649	8.57869	8.50473	8.53927
9926	LPGAT1	7.95635e-11	7.2411e-12	up	3.62863	3.62863	1.85943	10.2687	9.99164	9.92526	10.611	10.4428	10.1216	10.5513	9.71791	10.9949	10.3666	9.49821	10.8907	7.89199	8.42911	8.369	8.51402	8.47701	8.37928	8.54675	8.63904	8.31751	8.67888	8.20375	8.62128
5244	ABCB4	1.05957e-07	2.71898e-08	up	3.62625	3.62625	1.85848	6.65204	6.3645	5.69883	6.32513	6.02539	6.59093	7.63514	5.80796	6.35685	6.12644	6.7206	6.64975	3.34706	3.68114	4.89904	4.70172	5.04076	4.20588	4.83234	4.55477	4.69971	4.21867	5.33846	5.13226
79966	SCD5	6.75586e-06	2.6918e-06	up	3.62393	3.62393	1.85756	5.52947	6.08491	5.59626	7.41763	6.24013	6.22835	7.47552	8.00979	5.54822	4.96433	6.16959	6.11616	4.47877	4.62383	5.37933	3.40372	3.79403	4.3029	4.0815	4.69157	4.24028	4.82511	4.52362	4.74502
441212	RP9P	9.81325e-12	5.77421e-13	up	3.62151	3.62151	1.85659	6.4387	6.16073	7.17106	5.62716	5.91436	6.1528	6.14621	5.83849	6.15198	6.14124	6.02873	6.1662	4.01449	4.28769	4.34785	4.53204	4.76881	4.37162	4.2588	4.14115	4.30329	3.91467	4.19981	4.51834
392617	ELFN1	2.67667e-09	4.16814e-10	up	3.62065	3.62065	1.85625	8.10502	8.00551	8.29951	8.11352	7.7972	7.72217	7.88086	7.60709	8.59374	7.8649	7.23518	8.04807	6.0669	5.75632	6.33266	5.91997	5.31146	6.9129	5.45145	6.59533	6.01912	5.56917	6.75054	6.312
1832	DSP	8.43591e-13	2.93516e-14	up	3.6195	3.6195	1.85579	12.811	13.0726	12.6814	13.207	13.5579	12.9016	12.8321	12.8319	12.9019	13.3874	12.5661	13.4109	10.7578	11.0676	10.9629	11.2617	10.9922	11.3928	11.1394	11.639	11.2089	11.1045	11.1512	11.2146
9737	GPRASP1	7.86352e-09	1.43834e-09	up	3.61925	3.61925	1.85569	8.6504	7.67938	8.34231	7.59474	7.66282	7.79852	7.20066	8.12252	8.30463	8.3449	6.943	7.58533	5.71081	5.94051	6.05851	6.07548	6.60454	5.93024	6.13755	6.10837	5.55145	5.15978	5.93654	6.74716
140609	NEK7	2.71689e-10	3.00755e-11	up	3.61621	3.61621	1.85448	9.68176	8.91681	9.3707	9.50623	9.5326	9.13524	9.68736	9.60141	10.3249	9.5069	8.25902	9.34412	7.43681	7.52126	7.10763	7.55865	7.6215	7.62242	7.44176	7.66903	8.02725	7.42159	7.6238	7.56159
79633	FAT4	4.19096e-07	1.27037e-07	up	3.61308	3.61308	1.85323	9.21323	8.23825	8.37593	8.60292	8.69677	8.38843	8.18778	8.05797	8.24466	9.64334	7.13564	8.01055	6.40935	6.91913	5.61794	6.335	6.4412	6.60356	6.49584	6.36876	5.64238	6.82156	7.68017	7.22182
23288	IQCE	3.46766e-12	1.64109e-13	up	3.60386	3.60386	1.84954	7.98251	8.34095	7.91295	8.46461	7.85027	8.40527	7.88318	8.17133	8.54955	7.8647	8.14847	8.08517	6.23114	6.234	6.16446	6.72249	5.89552	6.47673	6.49285	6.65526	5.68158	6.4391	5.89348	6.57786
56181	MTFR1L	2.77506e-11	2.03565e-12	up	3.60011	3.60011	1.84804	10.2748	9.71181	10.7159	9.36102	9.49999	9.12876	9.58763	9.27989	10.112	9.66358	9.45091	9.73663	7.85152	8.03575	8.0342	7.92645	7.89728	7.93293	7.86213	7.85621	7.64593	7.73475	7.70353	7.86578
862	RUNX1T1	6.85999e-08	1.66607e-08	up	3.59441	3.59441	1.84575	10.938	9.81762	11.0661	9.82334	8.89763	8.9535	10.1222	9.84177	10.3762	11.0913	9.81291	9.61543	8.29164	8.21987	7.93465	7.99139	8.15038	7.93494	8.2813	8.06097	8.47465	8.3843	8.17958	8.30328
824	CAPN2	1.08115e-07	2.7808e-08	up	3.58788	3.58788	1.84313	11.4684	11.3139	11.4198	10.233	9.84415	10.455	11.9647	10.9978	11.2742	11.534	11.4226	11.1556	8.27081	8.68555	9.05733	9.67079	9.9416	9.83441	9.55578	8.94811	9.373	9.15237	9.17634	9.29946
63826	SRR	2.11229e-11	1.46103e-12	up	3.58539	3.58539	1.84213	7.8377	7.42336	8.2512	7.92371	8.0936	8.05313	7.71321	7.41423	7.88296	7.92507	8.26169	8.07279	5.74839	5.52553	6.62923	6.35628	6.17879	6.40557	5.9123	6.09789	6.01263	5.74196	6.53201	5.60654
3680	ITGA9	2.33995e-06	8.49059e-07	up	3.57868	3.57868	1.83943	6.72516	7.27868	4.9806	7.55012	8.31358	7.35484	6.99749	6.65149	6.25619	5.9495	5.91325	7.1825	4.96957	5.39793	4.79405	4.66648	5.25812	4.1548	4.8084	4.53473	5.01909	5.17848	5.04515	5.25346
134265	AFAP1L1	8.81933e-10	1.16958e-10	up	3.57847	3.57847	1.83934	8.59124	8.24138	8.95832	7.68676	8.57428	8.11747	8.05063	8.35787	8.81704	7.85802	7.51151	8.20948	5.59648	6.30544	6.71571	6.5574	6.72773	6.3029	6.48958	5.95813	6.68912	6.12868	6.57499	6.85573
10811	NOXA1	1.99176e-05	8.74689e-06	up	3.5778	3.5778	1.83907	5.93021	5.1791	7.00847	5.99059	5.33314	6.19923	6.24169	6.17867	7.09702	6.14828	6.33878	5.69569	2.74503	2.17641	4.98102	4.54934	4.47357	5.18848	4.63876	5.08817	4.78038	3.66958	5.05981	3.92149
8916	HERC3	2.34477e-07	6.67545e-08	up	3.57755	3.57755	1.83897	7.72437	7.59812	7.35732	8.73894	8.80157	7.94008	7.4154	7.39474	8.15546	6.88613	6.41575	8.04626	5.84456	6.07237	5.26038	5.739	5.58381	5.26728	6.28072	5.6317	6.69032	5.73721	5.93581	6.36331
84441	MAML2	3.38632e-06	1.26622e-06	up	3.57581	3.57581	1.83827	8.76437	8.14011	8.24072	7.72027	8.61923	7.81332	8.73117	8.1846	7.74075	8.96802	6.49821	7.61366	6.76342	7.07687	5.90424	6.61045	6.67824	5.4372	6.81902	4.547	6.01789	6.00944	6.56329	6.54809
1021	CDK6	9.35466e-08	2.35951e-08	up	3.57581	3.57581	1.83827	11.7342	11.1291	10.5597	10.8431	11.0328	10.366	10.5385	11.1401	12.3719	11.7231	10.3027	11.1607	9.24658	9.17766	8.12457	9.57305	9.55985	9.56791	9.66325	9.74126	8.9835	8.89142	9.05541	9.25821
154743	BMT2	3.7952e-09	6.19752e-10	up	3.57544	3.57544	1.83812	9.10091	7.97522	9.5342	8.36893	8.02539	7.89905	8.08136	8.57008	8.90813	8.67294	7.70333	8.09909	6.63898	6.4239	6.40928	6.24891	6.51427	6.47673	6.00165	6.96252	7.03322	6.75969	6.70175	6.71027
5046	PCSK6	1.40809e-06	4.83415e-07	up	3.5739	3.5739	1.8375	7.48503	6.95594	7.48338	7.28343	7.47996	7.48401	7.51616	6.00279	4.99121	6.58587	5.91325	5.99217	4.00806	4.83737	4.98994	5.27381	4.80377	4.97127	5.18914	4.84851	5.32775	4.74354	4.9346	5.19547
439921	MXRA7	2.03181e-10	2.14351e-11	up	3.56924	3.56924	1.83562	10.0628	9.53041	9.99063	9.16873	8.88521	8.71809	9.1965	9.24091	10.0735	9.98393	8.97214	9.3721	7.65406	7.81767	7.66075	7.17467	7.5226	7.61069	7.49197	7.6062	7.71962	7.89334	7.36578	7.65023
8642	DCHS1	7.56191e-11	6.82594e-12	up	3.56757	3.56757	1.83494	10.7164	10.6186	10.2093	10.6869	10.6455	10.6332	9.86295	10.0102	10.6545	10.9798	9.43158	10.1539	8.40553	8.70048	8.67812	8.49595	8.34941	8.53833	8.2414	8.91935	8.29401	8.83053	8.5555	8.57492
9627	SNCAIP	2.37774e-07	6.78521e-08	up	3.56571	3.56571	1.83419	9.03282	8.70014	9.54	7.83954	8.9438	8.96361	8.79351	6.92641	7.79634	9.39711	8.19865	8.81592	7.00873	6.93214	6.82983	6.46931	6.28287	6.21214	6.47154	6.79533	7.04916	7.05331	6.73462	7.09862
655	BMP7	3.52613e-10	4.08413e-11	up	3.56456	3.56456	1.83373	9.30719	9.38191	9.31669	9.17148	9.27613	9.29601	8.20066	9.54533	10.0101	8.84211	9.00071	9.65397	7.61169	7.06827	6.91674	7.23484	7.51427	7.54154	7.22906	7.61739	7.10057	7.4544	7.93139	7.77743
7456	WIPF1	3.00502e-07	8.77535e-08	up	3.55751	3.55751	1.83087	9.77152	9.18421	9.32224	8.16873	7.79406	7.97997	9.65334	8.99805	9.0981	10.4179	9.52796	9.39636	6.63794	7.14044	7.16751	7.27648	7.61529	7.15246	7.51754	7.00572	7.45456	7.34878	7.55274	7.47254
5045	FURIN	1.06679e-13	2.45695e-15	up	3.55199	3.55199	1.82863	10.5983	10.659	9.9358	10.9827	10.863	10.6668	10.7628	10.0553	10.5827	10.5199	10.2322	10.5097	8.52521	8.74236	8.8775	8.73751	8.57136	8.55449	8.71171	8.59068	8.777	8.75189	8.89027	8.6948
5209	PFKFB3	3.14637e-09	5.0024e-10	up	3.54924	3.54924	1.82751	11.0254	10.275	10.3966	10.3555	10.1478	10.2816	10.1539	10.8644	11.0389	11.0372	8.96249	10.0866	8.66429	8.64347	8.33408	8.40935	8.42237	8.66602	8.38615	8.96056	8.28067	8.75461	8.63174	8.54194
760	CA2	1.48274e-07	3.99216e-08	up	3.54859	3.54859	1.82724	6.95043	7.6126	7.00177	8.1675	7.91436	7.57365	7.4154	7.29335	8.22876	6.46737	8.72061	8.29173	6.32569	6.19553	5.80507	5.06491	5.60068	5.19328	5.24401	6.09243	5.83381	6.15707	6.11497	6.08312
1902	LPAR1	5.24694e-07	1.63489e-07	up	3.54723	3.54723	1.82669	7.36533	6.7878	7.62334	7.15768	7.02539	6.59093	7.21836	7.05229	4.48871	7.0514	6.61369	6.6175	4.9138	5.12933	4.38967	5.13732	5.08131	4.86818	5.58661	4.88598	4.56221	5.27373	5.10321	4.74073
2719	GPC3	9.21235e-05	4.58085e-05	up	3.53519	3.53519	1.82179	10.9106	11.1882	10.4397	13.432	11.9366	13.2658	13.4189	12.6235	10.0347	10.9573	10.9282	11.4898	9.7241	9.60801	10.1986	9.43192	9.32596	9.92576	9.45061	10.5589	9.88731	10.4705	10.2729	9.90925
2170	FABP3	3.84975e-07	1.15292e-07	up	3.52799	3.52799	1.81885	9.47886	8.99483	10.7481	8.43831	8.26282	8.28906	9.31491	8.63322	10.3181	9.10704	8.52285	8.77286	7.13072	7.0919	7.04821	7.64622	7.42425	7.67545	7.2884	7.55891	7.03228	7.3169	6.91887	6.92266
202915	TMEM184A	7.44714e-11	6.68387e-12	up	3.5242	3.5242	1.8173	6.76006	6.55578	7.67745	7.14385	6.88521	6.89905	6.61569	6.27939	7.24996	6.68163	6.53774	6.51412	5.37515	4.97182	5.44029	4.78946	4.71502	4.77824	4.55818	5.06546	5.43668	5.00527	4.71087	5.14595
84281	C2orf88	3.72012e-07	1.11023e-07	up	3.51791	3.51791	1.81472	5.67827	5.40101	5.93329	6.32513	6.97094	6.44653	6.03073	4.99768	5.10538	6.6616	5.49821	6.23033	3.16649	3.38437	4.43031	3.73669	4.42234	4.01746	4.28795	4.45856	4.33982	3.5712	4.70955	4.97777
80256	FAM214B	2.83753e-12	1.28595e-13	up	3.51768	3.51768	1.81462	8.52059	8.27125	8.27831	7.91401	7.98475	7.75074	7.90345	8.03389	8.26003	8.35215	7.49821	8.03927	6.46297	6.49405	6.32242	6.02057	5.88369	6.04154	6.18925	6.62021	5.74581	6.47733	6.20519	6.56814
200942	KLHDC8B	4.00384e-09	6.60742e-10	up	3.51215	3.51215	1.81235	9.47313	9.05047	9.4129	8.78845	8.54861	8.31859	8.32841	8.70326	9.83103	9.7235	8.01367	8.64928	7.26879	7.41374	7.22432	6.90497	6.91588	7.1925	6.74381	7.12882	7.05867	7.19245	6.95444	7.09466
57337	SENP7	8.55817e-13	3.03287e-14	up	3.51113	3.51113	1.81194	9.37958	8.86669	8.97881	9.32652	9.84157	9.29639	9.26698	9.17024	9.31906	9.58692	8.67588	9.76968	7.45845	7.46902	7.22264	7.33027	7.79978	7.53781	7.49597	7.53554	7.40275	7.35177	7.49173	7.63935
3300	DNAJB2	1.78707e-09	2.62617e-10	up	3.50985	3.50985	1.81141	10.1403	9.75422	10.4101	9.31081	9.17469	9.14941	9.46598	9.88316	10.6797	9.89327	8.76691	9.27586	7.76577	7.96887	8.00086	7.62604	7.48143	7.87609	7.78487	7.94166	7.95296	7.84814	7.99695	7.92388
1316	KLF6	2.09902e-09	3.15627e-10	up	3.50963	3.50963	1.81132	10.3802	10.315	9.25001	10.2749	10.584	10.286	10.9285	9.55026	10.2635	10.6054	10.3027	10.2265	8.43078	8.64601	7.85317	8.31899	8.27333	8.31386	8.4063	8.94955	8.08424	9.34392	8.34392	8.26714
10325	RRAGB	4.92536e-14	9.14815e-16	up	3.50599	3.50599	1.80982	7.98673	7.87997	8.34512	8.13669	8.1235	7.74025	7.95497	7.99021	8.10572	8.29395	8.21118	8.18668	6.19406	5.78896	6.32221	6.54965	6.34667	6.68823	6.19097	6.52921	6.36011	6.32451	6.02945	5.91307
1687	DFNA5	2.44292e-09	3.76239e-10	up	3.50023	3.50023	1.80745	7.46793	7.76138	7.24557	7.99024	7.79406	8.29664	8.14621	6.97595	6.81237	7.25537	7.56172	7.5044	5.38256	5.44577	5.22866	6.05576	5.91615	5.93404	5.78831	6.39187	5.71388	5.11444	6.01871	6.13227
55959	SULF2	9.10953e-08	2.28956e-08	up	3.49622	3.49622	1.8058	9.67837	9.88542	9.83435	9.59795	9.39462	9.89209	10.9288	9.3497	8.08991	10.3356	9.72061	9.30544	7.8212	7.09162	8.29772	7.87918	7.5288	7.80221	7.68958	8.3159	7.98979	8.19715	7.88058	7.84962
901	CCNG2	2.81262e-09	4.39864e-10	up	3.48534	3.48534	1.8013	9.679	9.55333	9.53033	9.45097	9.3919	9.57853	9.97425	10.0366	8.55108	10.1233	10.8039	10.2138	7.63136	7.93062	7.56981	7.66703	7.9109	7.80954	7.92629	8.2472	8.26666	8.16475	8.1548	7.99255
379	ARL4D	6.0017e-07	1.89504e-07	up	3.48308	3.48308	1.80036	8.68197	8.13882	8.78795	7.13531	7.66282	7.1528	6.94827	6.80278	7.73664	9.58049	8.28248	7.67255	6.27083	6.06411	6.16727	6.27207	6.09328	6.1548	6.11983	5.98199	5.98752	6.0473	5.93194	5.88757
10290	SPEG	5.31771e-07	1.66022e-07	up	3.48197	3.48197	1.7999	10.8799	10.49	12.118	9.67443	9.82697	9.67839	9.41571	10.1595	11.0309	11.0576	9.65669	10.2524	8.2725	8.10769	8.88948	8.21985	8.4428	8.51971	8.46798	8.7463	8.60544	8.51578	9.05034	8.80371
84795	PYROXD2	3.32437e-06	1.24083e-06	up	3.48011	3.48011	1.79913	7.31904	6.70091	7.88219	7.15313	7.52101	6.8047	7.09059	6.84464	7.04931	7.32394	5.18428	7.40036	3.87195	4.47281	5.6605	5.22322	6.22662	5.46679	5.22236	5.4009	5.56128	4.21351	5.75133	5.61327
57605	PITPNM2	9.76598e-07	3.24396e-07	up	3.47007	3.47007	1.79497	7.75291	7.51267	7.15027	7.88977	7.58801	6.54486	6.42126	7.10103	9.6019	7.38315	7.12826	7.95887	5.44024	5.14234	5.68497	5.5951	6.03938	5.48451	6.11983	5.47094	5.53376	5.92946	5.87418	6.17865
5465	PPARA	3.2834e-09	5.24953e-10	up	3.4671	3.4671	1.79373	8.75727	8.5364	8.18298	8.75402	8.91609	8.69646	8.62209	8.405	8.99941	8.02488	7.32829	9.06608	6.2885	6.10954	6.36292	6.95205	6.65779	6.62235	7.05729	7.38708	6.7929	6.68104	6.98863	6.86411
81617	CAB39L	3.56827e-09	5.78453e-10	up	3.4646	3.4646	1.79269	9.68845	8.36248	9.12443	8.95673	8.67989	8.80594	8.609	8.53158	8.96349	9.08616	7.75455	8.19862	6.51121	6.79187	6.25658	7.2611	7.34429	7.46499	7.07659	7.13171	6.80361	6.72857	6.99492	6.88365
102724428	LOC102724428	1.92351e-07	5.35181e-08	up	3.46421	3.46421	1.79253	5.88741	5.63444	6.27433	5.8902	5.2705	4.36853	6.18274	4.57737	5.61524	5.272	5.32829	6.0287	3.16649	3.38437	4.16727	4.36977	4.08131	2.94535	4.39898	3.45856	3.24028	3.48171	3.94401	4.18131
11099	PTPN21	2.03195e-11	1.3964e-12	up	3.45902	3.45902	1.79036	9.92397	9.64695	9.64581	9.77816	9.94348	9.84106	9.82624	9.3572	10.4071	10.0845	8.80143	9.5004	7.76541	7.93305	7.66748	7.93312	7.86711	7.81572	8.01469	8.36465	8.08678	8.1364	7.69742	7.99018
3315	HSPB1	1.30859e-08	2.57052e-09	up	3.45025	3.45025	1.7867	10.8211	11.1078	11.932	10.3947	10.0805	10.1833	10.5651	10.6766	12.0522	11.1476	10.3968	10.62	9.11784	8.8644	8.97388	8.8806	8.97528	9.0222	8.76987	9.27798	9.27534	9.34036	9.15288	8.88662
7620	ZNF69	4.7149e-10	5.7122e-11	up	3.44917	3.44917	1.78625	7.61699	6.59464	7.52671	7.32513	6.44043	7.48401	7.41547	6.80742	6.8306	7.16818	7.4166	6.98773	5.37674	5.57435	5.42703	4.48139	5.19412	5.64939	5.46825	5.73937	5.07692	5.20208	5.14397	5.84531
79848	CSPP1	1.4798e-07	3.98204e-08	up	3.44883	3.44883	1.78611	9.23862	9.5547	8.74102	10.5346	10.6744	10.6653	9.85607	8.80812	8.9466	8.78161	9.35619	10.0033	7.83065	8.01684	7.72288	7.7035	7.53095	7.52949	7.67553	8.04751	7.9196	8.12681	7.64755	7.9758
8728	ADAM19	3.43068e-10	3.96338e-11	up	3.43928	3.43928	1.78211	10.4804	10.5604	9.66037	10.0244	9.93939	10.0843	10.5315	10.0628	11.6026	10.6429	10.1947	10.4281	8.27222	8.78604	8.56811	8.50407	8.55288	8.80405	8.62423	8.53279	8.31238	8.8364	8.61171	8.42157
4782	NFIC	3.27781e-08	7.24723e-09	up	3.43076	3.43076	1.77853	7.88821	7.65954	8.23586	7.57825	7.63507	7.1528	7.28707	7.92164	7.87322	7.29766	5.78772	6.81446	5.53423	5.33214	5.53651	5.59531	5.86092	6.16452	5.64914	5.83898	5.75083	5.21506	5.55794	5.75356
57035	RSRP1	7.43593e-06	2.9926e-06	up	3.41981	3.41981	1.77392	11.2432	9.75312	12.009	9.52027	10.3646	9.62067	10.5055	9.72562	10.2369	11.5003	9.41398	9.80731	8.24941	8.06959	9.25908	7.99925	8.14104	7.95915	8.03856	8.6648	8.65512	8.80687	9.32527	9.24536
5066	PAM	6.07115e-11	5.26377e-12	up	3.4196	3.4196	1.77383	11.9771	10.7902	11.824	10.9271	11.2706	11.0641	11.2902	11.4607	12.0271	11.7052	10.7768	11.0286	9.4681	9.3974	9.70794	9.51007	9.49683	9.64423	9.5552	9.80162	9.58872	9.71079	9.6668	9.30795
91653	BOC	5.53036e-06	2.16325e-06	up	3.41762	3.41762	1.77299	8.45947	9.2329	7.84964	7.47424	6.69677	7.68492	8.38839	9.73685	8.17273	9.17114	9.41285	9.05853	6.27155	6.42818	6.65911	6.59358	6.7636	7.27376	6.40516	7.33171	6.60025	6.26567	7.04228	6.4277
41	ASIC1	6.15231e-09	1.08008e-09	up	3.41704	3.41704	1.77275	8.25504	7.85468	7.71234	7.11259	7.72993	7.42357	7.21836	7.49241	7.37282	8.20992	6.85185	7.27346	4.99306	5.64518	6.26376	5.74299	5.67872	6.01359	5.23757	5.19513	5.77574	6.4577	6.04701	6.18358
4313	MMP2	3.28558e-06	1.22514e-06	up	3.41562	3.41562	1.77215	11.8361	11.0946	11.5747	9.76569	9.57428	9.92653	11.614	11.0554	10.2373	12.303	10.7671	10.4706	8.89894	9.1584	9.62616	8.86108	9.36053	8.82952	8.77209	8.62987	9.11855	9.68138	9.27634	8.74073
151556	GPR155	1.27217e-05	5.37412e-06	up	3.41514	3.41514	1.77194	7.43403	5.62443	7.19633	5.92674	5.773	4.75442	6.17239	6.22204	6.48657	7.07624	4.49821	6.09909	4.68586	5.05714	4.45021	3.62131	3.703	4.02601	3.96602	3.84851	4.26582	4.28879	4.77988	5.30764
136895	C7orf31	8.95207e-11	8.35349e-12	up	3.41423	3.41423	1.77156	7.00238	6.46277	7.55216	6.13531	6.82509	6.26384	6.839	6.3282	6.62577	7.22963	7.30557	6.75116	4.94329	4.84826	4.9883	4.75881	5.22622	5.03959	5.08704	5.24443	5.27842	4.7674	4.73756	5.14283
23125	CAMTA2	7.35422e-13	2.46416e-14	up	3.41047	3.41047	1.76997	8.58346	8.59657	8.81491	8.55088	8.2785	8.19672	8.49727	8.3536	8.64441	8.38148	8.47804	8.60212	7.10486	6.46265	6.73241	6.30578	6.7098	6.61813	6.29084	7.15327	6.61602	6.52476	7.10592	7.11384
2593	GAMT	1.04024e-09	1.40811e-10	up	3.40907	3.40907	1.76938	7.66254	8.38963	8.344	8.32012	8.6888	8.41778	8.3163	7.6979	7.45018	6.89157	8.13564	8.11174	6.46417	5.97378	6.16487	6.0273	6.27329	6.60356	6.33758	6.40148	6.42161	5.97535	6.5088	6.0419
8204	NRIP1	2.40905e-10	2.6113e-11	up	3.40782	3.40782	1.76885	9.5528	9.65472	8.99795	10.2397	9.84793	10.147	10.2507	10.3847	10.3293	9.8664	9.95361	10.4402	7.99407	8.03756	7.97093	8.61162	8.71624	8.47087	8.522	8.01899	8.1397	8.04546	7.88864	8.02273
23251	KIAA1024	9.37955e-08	2.36788e-08	up	3.40022	3.40022	1.76563	6.34679	6.91074	5.80558	6.13531	6.88285	6.00596	6.44577	6.45184	7.88693	6.12199	7.13564	7.71777	4.49976	5.31598	5.08788	4.59216	4.89797	4.26728	5.2588	4.72986	5.10535	5.11397	4.90302	4.88757
92689	FAM114A1	1.22622e-11	7.56422e-13	up	3.39502	3.39502	1.76342	9.49571	8.82665	8.55967	9.05996	9.04529	8.67672	9.29557	8.61756	9.25812	9.52284	8.36418	9.11729	6.8554	6.92609	7.23835	7.44346	7.38289	7.17276	7.3503	7.46666	7.23318	7.10872	7.3956	7.10513
414	ARSD	1.02893e-08	1.95543e-09	up	3.39364	3.39364	1.76283	8.61129	8.43364	8.18279	7.65432	7.94998	8.09343	8.19626	7.7543	8.27097	7.98224	8.19235	8.56375	5.89622	6.04192	6.7873	5.92252	6.08611	6.68946	6.5011	6.43023	6.50673	5.35945	7.38368	7.12658
8128	ST8SIA2	1.54258e-10	1.53341e-11	up	3.39152	3.39152	1.76193	6.61937	7.13166	6.72684	7.67571	6.17739	7.65804	7.21836	7.35643	7.00808	6.83449	7.28248	6.66096	4.93202	5.07242	5.62688	5.34377	5.26188	5.38829	5.22906	5.50747	5.16085	5.17681	5.50858	4.99861
6508	SLC4A3	1.95509e-06	6.98382e-07	up	3.3908	3.3908	1.76163	9.19728	8.33875	9.77383	8.14976	8.48094	7.60162	7.53063	8.33388	9.78022	8.86157	7.41575	7.59911	6.27661	6.1374	6.99163	6.83794	6.31348	6.51704	6.47788	7.17517	6.6012	6.57195	6.87904	7.14445
7128	TNFAIP3	4.4632e-07	1.36549e-07	up	3.38818	3.38818	1.76051	8.65888	8.16388	7.75885	7.51425	6.58375	7.94008	8.72499	7.21432	7.67722	8.56248	8.1227	7.70677	6.86693	6.72224	5.49879	6.23861	6.05093	6.27627	6.32773	6.51944	5.17439	6.46392	5.45216	5.91066
23621	BACE1	7.80764e-13	2.63007e-14	up	3.3856	3.3856	1.75941	10.2368	9.92494	9.66541	9.97495	9.87433	9.74137	9.73076	9.67149	10.4147	10.4243	9.38754	9.87154	7.81738	7.90687	8.06632	8.08789	8.20678	8.15651	8.23486	8.25046	8.30951	8.01481	8.31674	8.43715
5833	PCYT2	1.04801e-07	2.68699e-08	up	3.38508	3.38508	1.75919	9.04863	9.86469	8.62143	9.83415	10.1104	10.0456	9.70114	8.06526	9.75495	8.66928	9.49085	9.68844	8.0194	8.1575	7.83173	7.79349	7.557	7.29697	7.73029	7.44774	7.24549	8.13423	7.12101	7.44976
143903	LAYN	3.43608e-06	1.28661e-06	up	3.38055	3.38055	1.75726	6.92797	5.64507	7.12678	5.94266	6.17739	6.62487	7.71879	5.78436	6.29523	6.42837	6.02873	5.21663	5.09249	4.97532	4.64651	4.24033	3.51925	4.19328	3.73156	5.53132	4.33982	5.49666	4.32252	4.74073
79667	KLF3-AS1	1.86322e-05	8.14225e-06	up	3.38037	3.38037	1.75718	5.31036	4.99058	4.50667	5.77048	4.43902	6.27243	6.26952	6.36757	5.2794	6.18651	4.32829	5.71926	1.8955	2.58966	4.01741	3.82529	4.26597	4.1901	3.85387	4.12983	4.23409	3.19482	3.97666	4.18074
56204	FAM214A	7.34858e-13	2.45006e-14	up	3.37375	3.37375	1.75435	8.96389	8.46775	8.90292	9.32019	8.67138	8.87103	8.89973	8.57995	9.37463	9.05851	8.4051	8.64341	7.43203	7.19233	6.8717	7.04567	6.92086	7.2473	7.04924	7.00759	7.33922	6.87262	6.96069	7.167
11163	NUDT4	5.46912e-09	9.40591e-10	up	3.37358	3.37358	1.75428	9.76115	9.72045	9.0643	10.4277	10.5637	10.5878	10.3847	9.52191	9.91602	8.75898	9.45757	10.2079	8.19506	8.20197	7.90933	8.2591	8.119	8.17897	8.13995	7.88357	8.27563	8.22277	7.99706	7.93855
3397	ID1	3.15199e-06	1.16994e-06	up	3.37352	3.37352	1.75425	9.64182	10.7018	9.63003	11.1458	10.7583	11.2237	11.0182	10.7375	9.88731	9.89739	11.8331	10.9174	9.73178	8.95759	8.04174	9.20987	8.2777	8.8432	8.90501	9.71647	8.00897	9.61098	8.4501	8.58801
57577	CCDC191	2.0959e-08	4.38488e-09	up	3.37216	3.37216	1.75367	6.92763	7.22354	7.69883	6.8906	6.76236	7.243	7.2108	7.29353	5.96329	6.84834	7.06706	6.69409	4.52013	4.33839	5.27207	5.52956	5.29253	5.79435	5.66646	5.68631	5.13337	4.48459	5.438	5.62324
100505696	SH3BP5-AS1	6.98444e-09	1.25108e-09	up	3.36991	3.36991	1.75271	9.42553	8.86684	9.88108	8.79684	8.75759	8.62644	8.91941	8.65827	9.26429	9.7235	8.32785	8.50443	7.53941	7.08584	7.01491	7.39522	7.24176	7.56928	7.2681	7.60062	6.5536	6.47354	7.43599	7.54129
10154	PLXNC1	0.000457744	0.000257132	up	3.36723	3.36723	1.75156	7.44276	7.7603	5.3118	9.66904	8.68835	9.48049	8.82659	7.05783	6.56394	5.78477	7.36248	7.60332	5.11299	5.83271	5.49141	5.90206	5.99194	5.57595	5.9518	6.36395	5.71615	6.03934	6.36285	6.1918
55859	BEX1	1.5123e-10	1.50052e-11	up	3.36702	3.36702	1.75147	10.2767	10.3348	10.2477	10.5265	10.0977	10.8869	10.4183	9.494	10.7412	10.2637	9.92075	10.084	8.96004	9.07501	8.61247	8.46247	8.6721	8.31386	8.54043	8.03765	8.42587	8.82835	8.06999	8.27631
64744	SMAP2	2.83753e-12	1.28392e-13	up	3.3598	3.3598	1.74838	7.80698	7.67303	7.79459	8.09403	8.03355	8.18358	8.12497	7.5645	7.6437	7.46903	7.18627	7.99217	6.10863	6.5192	5.9186	5.8662	6.08706	5.56006	6.01913	6.14562	6.09826	6.17659	5.82224	6.26429
25934	NIPSNAP3A	1.01865e-10	9.65671e-12	up	3.35727	3.35727	1.74729	8.59706	8.31044	8.0867	8.90723	8.83274	8.39828	8.54731	8.16656	8.8757	8.1687	8.06976	8.63896	6.56186	6.61121	6.55347	7.19778	7.03157	7.16955	7.21047	6.79486	6.60367	6.05282	6.43863	6.40608
57178	ZMIZ1	2.45224e-10	2.66358e-11	up	3.35688	3.35688	1.74712	11.6086	11.6358	12.129	11.428	11.6373	11.1493	10.7454	10.9703	11.8957	11.9992	10.7206	11.5114	9.80213	9.69913	9.28729	9.91288	9.68654	10.0553	9.79895	9.73872	9.56478	9.58347	9.6473	9.68865
8867	SYNJ1	4.04205e-12	1.98499e-13	up	3.348	3.348	1.7433	8.1309	7.82103	7.96304	8.16328	7.80735	7.9535	8.15543	7.82918	8.09927	7.54569	7.28248	8.13303	6.33369	6.56906	5.67669	5.70347	5.90894	6.54526	6.14394	6.14747	6.20111	6.1803	6.17503	6.37965
100131017	ZNF316	1.25388e-14	1.63501e-16	up	3.34614	3.34614	1.7425	9.4797	9.44862	9.88233	9.29843	9.35593	9.38556	9.46354	9.15816	9.77571	9.66688	9.3536	9.29698	7.52798	7.30833	7.73486	7.82864	7.82887	7.88034	8.00357	7.62327	7.58542	7.75454	7.84416	7.73549
10307	APBB3	2.96593e-10	3.35375e-11	up	3.34599	3.34599	1.74243	8.63264	8.49283	9.1273	8.03943	8.08424	8.15634	8.32797	8.20401	8.67657	8.833	8.03382	8.26171	6.20948	5.89043	7.21156	6.48361	6.60302	6.76845	6.61496	6.97347	6.72537	6.47728	6.97521	7.0278
5269	SERPINB6	3.14031e-08	6.90589e-09	up	3.34392	3.34392	1.74154	10.322	9.48429	10.6664	9.24992	10.2188	9.12177	9.2539	8.44558	9.80837	10.3224	9.4952	9.683	7.74285	7.81128	7.56008	8.31069	8.01733	7.95367	8.28668	8.15716	7.65953	7.6904	7.89494	8.08845
1298	COL9A2	7.9946e-05	3.92781e-05	up	3.34373	3.34373	1.74146	6.85408	8.13486	7.04877	8.4707	9.25035	8.97137	6.83809	8.59511	5.97414	6.34193	8.85967	8.0555	5.98367	5.903	6.28114	5.48715	5.89441	6.47012	5.56603	6.36691	5.51163	5.78124	6.49071	6.76105
25897	RNF19A	1.99942e-13	5.14808e-15	up	3.33992	3.33992	1.73982	9.47857	9.20145	9.15908	9.37245	9.06622	9.02106	9.61568	9.10556	9.97105	9.30218	9.03818	9.47654	7.69549	7.77286	7.14229	7.53679	7.69829	7.59771	7.65953	7.70145	7.54145	7.38134	7.60447	7.59854
2619	GAS1	3.84459e-05	1.78454e-05	up	3.33764	3.33764	1.73883	7.91974	8.3221	7.7129	8.08578	5.44043	7.59093	8.88317	9.36899	7.61249	8.65656	9.5082	8.22247	6.24259	5.94236	6.53651	6.71554	6.45234	6.68439	6.03263	6.62295	6.34582	6.84628	6.45919	5.57723
4012	LNPEP	8.42332e-05	4.15033e-05	up	3.33475	3.33475	1.73758	7.36646	6.84522	6.00765	7.64149	7.76434	7.11508	6.99009	7.73083	8.1856	7.03552	3.91325	7.51773	5.79029	5.65919	4.74819	5.28575	4.73146	4.94535	5.10353	5.91165	5.34893	5.21072	4.85542	5.67181
284273	ZADH2	6.06689e-12	3.22726e-13	up	3.33465	3.33465	1.73754	8.62797	8.32456	8.5342	8.28548	8.9916	8.62286	8.66553	8.48875	8.69124	8.6957	8.00071	8.44256	6.39402	6.27731	6.52561	6.7935	7.25568	6.76499	7.09942	6.58167	7.07306	6.72929	7.19194	6.83424
100128782	LINC00476	6.79564e-08	1.64893e-08	up	3.33398	3.33398	1.73725	6.32719	6.16714	6.51826	7.31522	6.47996	7.48401	7.56125	7.09512	6.98696	7.0918	7.66144	6.63751	4.44942	4.48883	4.88488	5.44473	4.98177	5.62912	4.96602	5.62295	5.68692	5.66757	4.81642	5.84027
170688	NUDT4P2	1.26939e-09	1.78149e-10	up	3.32822	3.32822	1.73475	10.3479	10.3612	9.67933	10.9131	11.1842	11.0334	10.7089	10.1294	10.5159	9.43404	9.98173	10.6356	8.76993	8.83342	8.39225	8.73953	8.6792	8.65911	8.77096	8.5522	8.76504	8.86337	8.52039	8.56214
4258	MGST2	3.04513e-09	4.82108e-10	up	3.32711	3.32711	1.73427	7.76293	7.29594	7.92122	8.14071	8.53729	8.0315	7.92619	6.8679	7.80124	7.53829	7.82014	7.74019	5.97384	5.53853	6.87509	6.31866	6.51409	6.17417	6.15189	5.61181	5.79048	5.82511	6.20705	5.59159
84286	TMEM175	3.4869e-10	4.0361e-11	up	3.3262	3.3262	1.73387	7.46541	7.24999	7.83576	6.9644	6.79406	6.65804	6.79189	7.03989	7.75687	7.69333	7.3892	7.31499	4.86486	5.22014	5.99804	5.47027	5.55364	5.57587	5.73527	5.39122	5.28193	5.349	5.86355	5.84355
1955	MEGF9	3.9531e-07	1.18828e-07	up	3.32563	3.32563	1.73363	7.14711	7.06829	5.88438	8.13531	7.3149	8.52952	7.9269	6.87326	6.07367	6.88846	6.65022	6.83605	5.30399	5.41738	5.64409	5.4773	5.45054	5.46891	5.45145	5.43347	5.22734	5.33969	5.20705	5.1033
57060	PCBP4	3.28694e-11	2.49817e-12	up	3.32291	3.32291	1.73245	9.62334	9.72814	10.419	9.35058	9.53688	9.7047	9.41977	9.02416	9.8662	10.0431	9.10088	9.11226	7.72124	7.67444	7.97288	7.85394	7.85707	7.87607	7.7107	8.17925	7.63407	7.70759	8.03965	7.91275
147372	CCBE1	1.38988e-06	4.76648e-07	up	3.31813	3.31813	1.73037	8.65777	8.51435	9.14046	8.33007	8.41005	8.67434	9.49291	8.44034	7.54182	9.24101	9.4932	8.99311	6.02115	5.57668	7.65913	6.84473	6.96381	7.26276	6.89824	7.12048	7.25629	7.64432	7.88599	7.03141
2045	EPHA7	4.64272e-08	1.07031e-08	up	3.31534	3.31534	1.72916	10.6213	9.74626	9.06488	9.18089	9.59913	8.94008	8.68736	9.24191	9.86271	9.83638	8.95034	10.6352	7.64977	7.91136	7.52068	7.83786	8.14334	7.53407	7.78109	7.28255	8.01413	7.88522	8.1352	7.92127
5352	PLOD2	1.66162e-07	4.54913e-08	up	3.3136	3.3136	1.7284	11.5601	10.3876	12.2491	10.708	11.538	10.0156	10.5119	10.7742	11.1525	10.5655	9.93562	11.1962	9.12029	9.42618	9.60784	8.82748	9.03162	8.70437	8.71995	8.97253	9.34632	9.43087	9.53558	9.13049
54741	LEPROT	7.31125e-13	2.41717e-14	up	3.31278	3.31278	1.72804	10.5985	10.0023	10.4351	10.4645	10.267	10.2807	10.8312	10.1593	10.224	10.9476	9.79053	10.0578	8.63122	8.49807	8.71717	8.61934	8.43865	8.62978	8.59282	8.75228	8.5515	8.69064	8.74059	8.46014
223117	SEMA3D	0.00026669	0.000143787	up	3.30751	3.30751	1.72575	7.11405	7.2194	7.68461	10.4189	7.88521	9.58169	9.31963	7.61642	5.93055	6.97845	6.97214	8.09047	6.48842	6.52733	5.8689	6.27207	6.2297	5.60136	6.57483	6.05935	5.69032	6.40771	6.04835	6.33426
2180	ACSL1	7.71813e-09	1.40543e-09	up	3.30544	3.30544	1.72484	8.28636	8.96855	8.56168	8.24383	8.53616	7.85224	8.28707	8.69085	9.04805	7.8062	7.51811	8.91953	6.57248	7.11235	6.88244	6.30122	6.19567	6.07752	6.64409	6.51347	6.99242	7.31429	6.59857	6.81602
1124	CHN2	1.66817e-10	1.68305e-11	up	3.30331	3.30331	1.72391	7.26636	7.56214	7.132	7.14698	6.89718	7.48401	7.94869	7.32861	6.63948	7.17454	8.08744	7.86664	5.89161	5.47497	5.81559	5.46489	5.62155	5.54467	5.13595	5.69524	5.78379	5.73443	5.94499	5.73943
10021	HCN4	4.6251e-06	1.78097e-06	up	3.30291	3.30291	1.72374	10.9837	10.3256	11.9092	10.205	10.3149	9.1055	9.43944	9.85148	11.2981	11.1859	8.9865	10.4816	8.09755	8.18545	8.54463	8.89405	8.96883	8.82952	8.85233	8.708	8.54537	8.4738	8.57138	8.73104
148534	TMEM56	3.58817e-07	1.06605e-07	up	3.30261	3.30261	1.72361	7.81268	7.69175	7.34713	8.49418	8.96754	8.26674	8.78205	8.19449	8.23619	6.37147	6.97214	8.44182	6.23411	6.0187	6.48718	6.31739	6.38997	6.17417	6.12775	5.83136	6.42154	6.33251	6.13083	6.42939
5998	RGS3	7.77095e-09	1.41794e-09	up	3.30138	3.30138	1.72307	9.42132	8.82105	9.69415	8.55813	8.39978	8.45562	8.97482	8.71243	9.88597	9.55907	8.18975	8.67601	6.85774	7.26187	7.16148	7.46162	6.90541	7.3277	7.33423	7.24188	7.53752	7.54845	6.80411	7.22927
309	ANXA6	1.21323e-09	1.69455e-10	up	3.29924	3.29924	1.72213	12.2292	11.8361	11.7704	11.6078	11.6716	11.1674	11.1357	11.3776	13.0463	11.9587	11.5036	12.1645	10.1036	10.2888	10.0126	9.94133	9.98936	9.82898	9.84577	10.2297	10.0374	10.1492	10.1565	10.2201
26118	WSB1	1.77815e-09	2.61042e-10	up	3.29697	3.29697	1.72114	12.9526	12.3091	13.6599	12.5713	12.9567	12.3162	12.6846	12.7514	12.6161	12.271	12.4274	12.9854	10.5256	10.3916	11.1845	10.8489	10.8824	11.3626	10.6313	11.376	11.1439	10.5996	11.6471	11.2544
53834	FGFRL1	1.83009e-08	3.754e-09	up	3.29474	3.29474	1.72016	8.5867	8.99604	8.31955	9.1836	9.43037	9.08735	8.65522	8.23305	8.53233	8.42038	8.23518	9.0287	7.37334	7.70107	7.07695	6.8482	5.9946	6.60356	6.34552	7.20467	6.96711	7.56429	6.96193	7.42523
89853	MVB12B	2.39692e-09	3.68263e-10	up	3.28783	3.28783	1.71714	8.8248	9.03471	7.89701	8.65887	8.61923	8.608	8.30375	8.47956	8.84495	9.24752	7.57622	8.32148	6.37854	6.63511	6.4152	7.0938	7.25123	7.14992	7.21774	7.00146	6.50974	6.47266	6.83307	6.852
221935	SDK1	1.64987e-09	2.3939e-10	up	3.28533	3.28533	1.71604	9.5343	9.5427	8.60383	9.16045	9.12973	8.58231	9.27883	8.90658	9.83097	9.69238	9.18627	9.32515	6.78316	7.16848	7.78002	7.19041	7.18616	7.76872	7.22906	7.91119	7.58775	7.62942	8.04872	7.89794
79864	C11orf63	1.03406e-08	1.96901e-09	up	3.2851	3.2851	1.71594	4.89994	5.50964	5.16825	5.59474	5.44043	5.89905	4.44577	5.21228	5.33671	5.21708	5.7206	5.0287	2.84456	3.75876	3.6527	3.14738	3.56673	3.64579	3.80768	2.60058	4.18781	3.88334	3.62208	4.1645
139221	MUM1L1	1.00836e-07	2.57109e-08	up	3.28432	3.28432	1.71559	7.3587	6.83092	7.47265	7.45724	7.2705	6.9535	7.25312	7.52967	7.91273	7.09609	5.91325	6.76006	4.98752	5.31598	5.54579	6.16728	6.1631	5.94535	5.93651	5.30102	4.89236	4.80363	5.32252	4.84027
643911	CRNDE	7.41906e-09	1.3416e-09	up	3.2842	3.2842	1.71554	6.9188	7.11405	7.2344	7.73525	7.31715	7.17119	7.30477	7.80371	7.28151	6.89719	7.63223	7.22463	5.33165	4.81143	5.37015	6.09095	5.97119	5.88031	6.40228	5.92902	4.78837	4.90482	5.74505	5.82319
2946	GSTM2	3.54452e-11	2.74924e-12	up	3.28134	3.28134	1.71428	8.58361	7.82707	8.71997	8.14946	7.77226	7.6958	8.00009	7.98278	7.96867	8.27658	7.65397	7.84131	6.33463	6.40042	6.36519	6.71148	6.38671	6.12692	6.09942	6.46075	5.99114	5.76147	6.58381	6.67821
10957	PNRC1	3.11944e-10	3.54819e-11	up	3.28032	3.28032	1.71384	10.1086	9.53594	10.4652	9.70791	9.77035	9.5676	9.56402	9.46615	9.17082	10.1428	9.23518	9.75389	8.41391	7.91941	7.71429	7.61349	7.62483	7.93936	7.61823	8.60867	8.15983	8.13979	8.29018	7.88038
112	ADCY6	2.12838e-09	3.20206e-10	up	3.27924	3.27924	1.71336	10.6024	10.2538	11.1266	10.4474	10.6003	10.4425	10.204	10.1791	10.4295	10.2607	9.2679	10.1353	8.43646	8.48862	8.84448	8.43488	8.32804	8.97254	8.04981	9.25217	8.23037	8.4565	8.92343	8.97182
3953	LEPR	2.05506e-05	9.05385e-06	up	3.27423	3.27423	1.71116	9.77334	8.29883	10.3195	8.95068	8.8816	8.96462	9.21477	7.94051	7.9462	10.0654	7.06874	8.50246	7.1697	7.12702	7.40001	6.25422	6.62218	6.73307	6.66228	7.44403	7.55501	7.31103	7.37734	7.7369
1514	CTSL	1.99942e-13	5.15453e-15	up	3.27414	3.27414	1.71112	9.7663	9.81062	9.71478	10.3102	9.90233	10.2322	10.3125	9.8777	10.1088	10.6782	10.311	9.98167	8.14377	8.1981	8.46929	8.48887	8.46913	8.3879	8.57159	8.26698	8.16136	8.34704	8.48877	8.4802
6678	SPARC	2.4012e-06	8.7247e-07	up	3.27351	3.27351	1.71084	14.6321	13.1951	14.3178	12.4335	13.1374	12.5788	13.0612	12.599	13.2973	15.0374	12.6908	12.8203	11.553	11.8176	11.8576	11.3844	11.4537	11.4744	11.3913	11.6025	11.5449	12.0417	11.6821	11.4673
23169	SLC35D1	2.33824e-11	1.64858e-12	up	3.27096	3.27096	1.70971	8.52447	8.2457	7.63373	8.44819	9.08428	8.16439	8.64217	8.08273	8.14673	8.57664	7.78772	8.65717	6.36812	6.61987	6.50356	6.59216	6.67534	6.57471	6.824	6.74013	6.40906	6.61441	6.72833	6.82769
121227	LRIG3	1.46701e-09	2.09371e-10	up	3.2709	3.2709	1.70969	8.61401	9.01029	7.95714	9.6088	9.18051	9.36552	8.90409	9.48121	9.76232	8.44209	8.89541	9.50195	7.2285	7.40751	7.45947	7.34525	7.53349	7.33939	7.45261	7.09243	7.37317	7.42216	7.12416	7.42892
100506990	LOC100506990	6.59176e-07	2.10192e-07	up	3.2702	3.2702	1.70938	7.15405	6.1195	7.16708	6.15338	6.31944	5.76339	6.19447	6.05942	7.85523	6.50461	5.64153	7.2273	5.26634	4.69908	5.64374	4.16833	4.78151	3.98273	4.56883	4.81639	4.85379	5.09783	4.9779	4.79036
51660	MPC1	1.83739e-07	5.08984e-08	up	3.26717	3.26717	1.70804	7.77969	7.27699	8.9969	6.99329	6.76236	7.34835	7.67714	6.79588	8.26204	7.82826	6.45589	7.38937	5.78894	6.0065	5.8421	5.97295	5.95901	5.5381	5.9431	5.52255	5.86756	5.88903	5.32984	5.40996
7844	RNF103	1.99437e-13	5.06743e-15	up	3.26656	3.26656	1.70777	8.99725	8.58619	9.20199	9.28371	9.01306	9.19648	8.87117	8.63246	9.35451	9.4303	8.72335	9.14075	7.00426	7.12376	7.53708	7.36951	7.48675	7.40761	7.22351	7.33161	7.45294	7.18417	7.39772	7.41902
56243	KIAA1217	2.6118e-12	1.16231e-13	up	3.26498	3.26498	1.70707	10.1193	10.1853	9.71919	9.92978	10.0828	9.83396	10.6234	10.1179	9.72145	10.2172	10.5538	10.3405	8.08971	8.11532	8.58268	8.47868	8.0668	8.59554	8.38113	8.64492	8.40447	8.42507	8.33806	8.8372
3757	KCNH2	1.00443e-08	1.90365e-09	up	3.26445	3.26445	1.70684	8.93489	9.05623	9.72982	8.94254	8.53885	8.42781	8.68138	9.01233	9.95832	8.67934	8.30557	8.96604	6.85373	6.82503	7.4289	6.90523	6.75878	7.3758	6.75784	7.55768	7.61824	7.36208	7.73684	7.57087
123920	CMTM3	8.54806e-13	3.02294e-14	up	3.25824	3.25824	1.70409	9.37065	9.55585	9.73273	9.11963	9.2305	9.29453	9.3245	9.17771	9.30295	10.1284	9.60441	9.42101	7.624	7.66818	8.16848	7.61175	7.90404	7.60189	7.55098	8.08076	7.58574	7.82408	7.65187	7.54204
1959	EGR2	6.94153e-05	3.37639e-05	up	3.25638	3.25638	1.70327	6.37768	5.80787	5.11387	7.21213	6.77639	6.00596	6.47552	6.10653	5.9827	7.51741	6.41575	5.51412	3.65192	3.51212	4.06774	4.60681	3.72901	5.03498	4.13595	6.11547	5.62275	6.09642	3.96786	4.32569
286495	TTC3P1	1.60887e-07	4.38675e-08	up	3.25584	3.25584	1.70303	5.53117	5.10315	5.11387	4.59474	5.44043	5.36853	5.44577	5.44318	4.87091	5.58092	5.32829	5.58941	2.19317	3.21444	3.54257	3.7479	3.56536	4.19328	3.89202	4.273	2.89236	3.29728	3.42944	4.7332
8798	DYRK4	2.92698e-09	4.60575e-10	up	3.25564	3.25564	1.70294	7.72118	7.11375	8.46368	7.05893	7.01098	7.28607	6.95486	6.81151	7.006	7.894	7.54397	7.28691	5.12403	5.08891	5.78958	5.85225	5.66306	5.68682	6.01042	6.14401	5.53601	5.58991	5.67171	5.55982
115201	ATG4A	1.20795e-10	1.17475e-11	up	3.2506	3.2506	1.7007	6.90806	6.47889	6.93329	6.57724	6.97094	6.36853	6.6937	6.49083	7.04867	6.75859	6.08317	6.19862	5.22538	5.23681	4.73612	4.90677	5.01298	4.53031	5.37201	4.50747	4.24028	5.24724	4.98743	5.09929
56172	ANKH	3.59971e-14	6.32147e-16	up	3.24978	3.24978	1.70034	8.88392	8.4305	8.48821	8.52901	8.79829	8.74861	8.47919	8.28502	9.08773	8.58218	8.2708	8.24307	6.74033	6.84832	6.72074	6.85487	6.95885	6.6985	7.00028	6.73141	6.95018	6.98248	7.08586	6.85063
720	C4A	1.36111e-07	3.61006e-08	up	3.24928	3.24928	1.70012	5.74723	5.64741	5.69486	5.16518	5.22842	5.31691	5.18274	5.23637	5.562	5.71917	5.68512	4.73002	2.21007	3.20619	4.25803	3.62854	3.19633	3.98483	3.31652	4.62161	4.17439	3.6394	4.20598	4.07208
5502	PPP1R1A	5.22183e-08	1.22244e-08	up	3.24911	3.24911	1.70005	8.3275	8.19123	10.0817	8.46623	8.56512	8.41778	8.7436	7.98398	7.63439	7.97517	8.10965	7.9547	6.43452	6.19934	6.64806	6.74852	7.28265	7.02409	6.80396	6.54894	6.64725	6.4498	6.75315	6.5102
2555	GABRA2	1.41282e-05	6.0092e-06	up	3.24678	3.24678	1.69901	6.26707	5.33427	6.85168	7.07368	7.12848	6.84246	6.71879	4.72794	4.92167	5.68004	4.91325	5.79423	4.33342	3.96933	4.16727	4.26285	4.81827	4.75271	4.9295	3.60058	4.64238	3.86022	4.73756	3.79136
4734	NEDD4	1.06878e-09	1.45151e-10	up	3.24291	3.24291	1.69729	8.35012	8.21353	7.62512	8.22738	8.21302	8.00596	8.03633	7.98641	8.64977	8.39308	7.57622	8.31321	6.24259	6.7969	6.58231	6.56116	6.37409	5.58921	7.0278	6.08439	5.98496	6.85134	6.17769	6.95026
80183	RUBCNL	5.08698e-05	2.40857e-05	up	3.2428	3.2428	1.69724	6.13443	6.62735	4.88438	6.93555	6.93499	6.7532	6.49888	6.37784	7.83568	5.73403	8.01479	8.03768	5.12996	5.91595	4.96691	4.90819	3.9293	3.98975	4.86055	5.69777	5.11943	5.7964	5.10992	4.97777
4088	SMAD3	1.57216e-11	1.02319e-12	up	3.24098	3.24098	1.69643	10.3058	10.3033	9.40656	10.0714	9.82892	10.2237	10.2073	10.4301	9.96927	10.0639	9.67702	10.1393	7.81419	8.25231	7.99631	8.57596	8.86849	8.42311	8.6606	8.16282	8.24638	8.23612	8.56803	8.46517
23348	DOCK9	8.88734e-10	1.18058e-10	up	3.24006	3.24006	1.69602	10.2347	10.0374	10.2178	10.6227	10.5096	10.3707	10.0499	10.3687	10.0187	9.25308	9.64117	10.3644	8.37999	8.59562	8.10325	8.16909	7.82276	8.31329	8.21334	9.07492	8.73583	8.95234	8.32098	8.65505
5621	PRNP	3.41945e-09	5.50262e-10	up	3.23934	3.23934	1.6957	10.3019	9.93678	10.6138	10.2307	9.84793	9.89209	9.99009	9.61267	11.009	9.97684	9.4051	10.3203	8.44199	8.29807	8.14913	8.99843	8.92051	8.27178	8.93872	8.22385	7.76608	8.44171	8.1724	8.16607
80221	ACSF2	2.89708e-12	1.31509e-13	up	3.23905	3.23905	1.69557	8.71947	8.55105	8.98596	8.42622	8.50661	8.24344	8.8195	8.32837	8.78313	8.52014	8.15303	8.77256	6.393	6.41418	6.77616	6.84651	6.9089	7.05882	7.06492	7.16528	6.78774	6.68109	7.23041	7.13563
51465	UBE2J1	1.81735e-10	1.86326e-11	up	3.23879	3.23879	1.69545	10.1152	10.5023	9.82918	10.3688	10.1528	10.6784	11.0736	10.2438	10.8076	10.2921	11.0287	10.802	8.55275	8.91957	8.68721	9.06818	9.20119	9.04869	9.20529	8.48804	8.53758	8.76349	8.41982	8.65694
54898	ELOVL2	8.87697e-06	3.62136e-06	up	3.23779	3.23779	1.69501	6.37918	5.64433	5.95809	6.529	5.07786	6.62487	7.28707	6.58998	5.31517	6.05843	4.32829	4.70677	3.60344	3.9899	4.71982	3.67047	3.84344	4.47657	4.23506	4.02684	4.29091	4.59219	3.87001	4.84027
1294	COL7A1	5.48848e-07	1.7179e-07	up	3.23473	3.23473	1.69364	9.99604	9.52633	10.551	9.48424	9.79446	9.49932	10.286	9.78325	9.81472	8.95644	8.90813	9.17318	8.1064	7.18439	7.91416	7.88451	7.27505	8.70148	7.41762	8.92146	7.70945	7.22931	8.35113	8.75441
283219	KCTD21	6.21776e-10	7.8779e-11	up	3.23325	3.23325	1.69299	7.46288	7.02029	6.64967	7.13531	6.2247	6.78357	6.71879	6.66421	7.33547	7.2185	6.61369	6.5717	5.56848	5.51212	5.12135	4.78481	4.81827	5.13518	4.78705	5.62295	5.20731	5.74474	5.0924	4.68827
4045	LSAMP	2.13051e-06	7.68313e-07	up	3.23232	3.23232	1.69257	9.24646	8.64338	9.75942	8.79979	8.957	8.23203	7.64217	8.78261	9.76421	9.90718	7.89814	7.83605	7.02447	6.98923	6.56872	6.83854	7.07226	7.80644	6.95633	7.56636	6.50974	6.96713	7.38585	7.47254
784	CACNB3	7.92405e-07	2.57385e-07	up	3.22801	3.22801	1.69064	8.92757	8.62896	9.60548	8.2849	8.45569	8.79289	8.50068	8.76003	7.62193	8.8257	8.83608	8.7721	7.04728	7.57482	7.27831	5.98815	6.19122	7.18643	5.71018	7.73225	6.71962	7.38947	7.46916	7.43738
51421	AMOTL2	8.65055e-09	1.6035e-09	up	3.22637	3.22637	1.68991	10.8778	11.3909	10.5258	10.9466	11.1191	10.8636	11.1668	11.236	12.244	11.3092	11.5551	11.4239	9.6313	9.99231	9.16864	9.73955	9.79109	9.93232	9.58094	9.27364	9.34801	10.1657	8.81022	8.94628
221937	FOXK1	1.1564e-08	2.23205e-09	up	3.22524	3.22524	1.68941	9.78126	9.9786	9.97661	9.70136	9.70823	9.30713	9.30375	10.3579	10.4278	10.2181	9.16118	9.47495	7.12068	7.56857	7.87455	8.30871	8.38631	8.20396	8.10455	8.32809	8.74386	8.53343	8.21905	7.73221
4185	ADAM11	2.78082e-07	8.04636e-08	up	3.22301	3.22301	1.68841	8.12783	8.5325	9.50108	7.64396	7.92275	7.2647	7.84949	8.35462	7.92158	7.25653	7.18128	8.74815	5.76517	5.6937	6.63436	6.68616	6.45483	6.47052	6.45839	6.52888	6.08634	6.28327	6.58043	6.40151
7538	ZFP36	7.1624e-08	1.74909e-08	up	3.22015	3.22015	1.68713	8.24717	8.33666	7.33018	8.34359	8.10339	8.37852	8.47552	8.08726	8.40678	8.87122	8.48695	8.46832	6.55356	6.7063	6.21679	6.63966	6.17442	6.40969	6.37201	7.15176	7.00496	8.06353	5.8573	6.14004
3717	JAK2	1.24904e-10	1.21749e-11	up	3.21915	3.21915	1.68668	7.78999	7.42301	7.52465	7.7509	7.44043	8.09343	7.32155	7.12788	8.31119	7.74273	6.943	7.87796	6.06695	5.74676	5.76262	6.19942	6.1402	5.42173	6.35081	5.8803	5.85988	5.68177	5.93799	6.05812
23189	KANK1	1.75667e-09	2.57367e-10	up	3.21857	3.21857	1.68642	10.5884	10.9387	10.1523	11.4153	11.3959	11.1832	10.6449	10.765	11.2646	10.1811	11.6287	11.6669	9.01482	9.40979	9.05139	9.16619	9.13871	9.31549	9.44155	9.45438	9.41445	9.49071	9.35649	9.33402
64420	SUSD1	1.83661e-07	5.08546e-08	up	3.21845	3.21845	1.68637	7.41257	7.04852	6.79602	7.87849	7.62518	7.87103	8.07026	6.85612	8.09622	7.56865	7.29516	6.53966	5.7272	5.74489	5.64408	5.08598	4.87486	5.64579	5.53357	5.48247	6.50974	6.65371	5.68846	6.23075
148022	TICAM1	3.6974e-08	8.30679e-09	up	3.2162	3.2162	1.68536	5.43358	5.91596	5.11387	5.83575	6.35797	5.89905	5.66816	5.0778	4.93937	4.47521	6.13564	5.61366	3.16649	3.27334	3.96082	4.10673	4.21881	4.26728	4.10353	4.10647	3.82525	3.40771	3.96502	3.84027
4248	MGAT3	2.15088e-09	3.2455e-10	up	3.20743	3.20743	1.68142	9.45787	9.04928	8.96304	9.08951	8.62805	8.59093	8.36065	8.7588	9.2507	9.51841	8.28248	8.8048	7.09905	7.234	7.35895	6.84782	6.64202	7.16452	6.52674	7.7247	7.55705	7.49517	7.27553	7.65196
57458	TMCC3	2.77506e-11	2.03697e-12	up	3.20616	3.20616	1.68085	7.19831	7.2983	7.40144	7.21213	7.46033	7.36853	8.37651	7.49543	7.63775	7.60155	8.18627	7.84632	5.83703	6.21068	5.64121	5.83543	6.04478	5.85224	6.19868	5.85797	5.6326	6.01568	6.11927	5.66712
26511	CHIC2	8.12276e-10	1.06574e-10	up	3.20583	3.20583	1.6807	6.95611	6.75088	7.45882	6.66594	5.85546	6.89905	7.01461	6.45096	7.63089	7.30067	6.82014	6.43469	5.59945	5.37223	5.12531	4.95793	5.10515	4.89955	5.22906	5.21529	4.99913	5.10229	5.15606	5.30842
653082	ZDHHC11B	2.83088e-07	8.21082e-08	up	3.20469	3.20469	1.68018	7.5895	6.55552	9.09819	7.26082	7.36333	7.29008	7.22677	6.40488	6.53249	7.17058	7.29925	7.0329	5.34692	5.21039	5.95253	5.21286	5.25471	5.54462	5.30851	6.01726	5.50201	5.70661	5.72467	5.88101
352954	GATS	1.32784e-11	8.41492e-13	up	3.20184	3.20184	1.6789	9.69698	9.76015	8.79835	9.93557	9.7114	9.52701	9.4209	9.53768	9.44567	9.42901	9.26328	9.66758	7.85519	7.64286	7.94751	7.74807	7.67916	8.01056	7.35777	8.48264	7.87388	7.55967	7.79983	8.08966
404093	CUEDC1	5.0759e-12	2.59829e-13	up	3.20134	3.20134	1.67868	8.04862	8.29183	7.70518	7.47413	7.44043	7.99666	7.54507	8.07955	8.34299	8.28336	8.07083	7.71043	6.4206	6.11192	6.37883	5.96194	6.40901	5.96594	6.33597	5.91346	6.40953	6.33271	6.4521	6.15293
10100	TSPAN2	6.55974e-09	1.16282e-09	up	3.19763	3.19763	1.677	9.01863	9.0552	10.2313	9.13249	9.47507	9.1528	9.22275	9.54362	9.65095	8.34575	8.58568	9.3721	6.72623	7.34716	7.92536	7.51692	7.88536	7.56842	7.85355	7.71616	7.36155	7.77985	7.56969	7.41203
1962	EHHADH	9.3555e-08	2.36042e-08	up	3.19682	3.19682	1.67664	7.77412	7.6919	6.5342	8.30482	8.68835	8.22098	7.32024	7.13784	7.91721	7.46526	7.59507	7.94517	5.75944	5.56971	5.21458	6.51131	6.12861	5.80333	6.29515	6.66487	6.11241	6.02669	6.24657	6.14283
22978	NT5C2	2.05006e-10	2.16733e-11	up	3.19435	3.19435	1.67552	10.9538	10.7957	10.3292	11.1757	11.162	11.4449	11.2445	10.8269	11.7379	10.8409	10.6048	11.1003	9.28452	9.58239	9.41101	9.16949	9.06531	9.01284	9.29532	9.40619	9.21705	10.1136	9.1164	9.43616
284390	ZNF763	1.8121e-09	2.66834e-10	up	3.19418	3.19418	1.67545	6.7813	6.24746	6.62632	6.36413	6.66282	6.65804	6.44577	6.31935	5.62621	5.85131	6.85185	6.09909	4.38888	4.5243	4.39789	4.89234	4.9946	5.3029	4.47698	4.48322	4.80433	3.99267	4.84448	5.32569
401115	C4orf48	2.37952e-06	8.64124e-07	up	3.19376	3.19376	1.67525	6.74413	6.70506	8.06532	5.71166	5.85546	6.28607	5.56125	5.80311	6.39346	7.61469	6.7206	5.57466	4.42952	4.4454	5.08056	4.29938	5.13635	4.19328	4.73156	4.93448	5.05742	5.1932	4.69056	4.74073
126299	ZNF428	1.14254e-08	2.2002e-09	up	3.19129	3.19129	1.67414	8.77602	8.66415	9.85546	8.29437	7.9486	8.70792	7.90926	8.42277	8.81875	9.46306	8.33301	8.01006	7.04487	6.90861	6.75982	6.77752	7.05239	7.18084	7.00754	6.94596	6.8528	7.07045	6.8412	6.67174
150094	SIK1	2.68164e-10	2.96056e-11	up	3.1882	3.1882	1.67274	8.00601	8.02814	8.17374	8.10625	8.43762	7.9734	8.08854	7.36759	8.91997	8.13301	7.49152	8.20145	6.22999	5.90469	6.13588	6.5323	6.74849	6.57713	6.60534	6.41974	6.55446	6.79291	6.30539	6.04799
5445	PON2	4.34619e-10	5.2051e-11	up	3.18646	3.18646	1.67195	10.3509	9.52084	9.95721	10.289	10.0599	10.3765	10.6414	9.45046	9.29082	10.477	9.57698	9.47041	8.27596	8.04379	8.30833	8.35482	8.4534	8.42149	8.37789	8.5208	8.07794	8.01383	8.28593	8.26384
9853	RUSC2	8.02669e-12	4.5739e-13	up	3.18569	3.18569	1.6716	8.64378	8.51062	8.76056	8.28282	8.22496	8.09343	8.25693	8.44618	9.19662	9.05005	8.01198	8.22609	6.87943	6.6801	6.82095	7.02292	6.66226	6.96171	6.83727	6.7949	6.6761	6.89832	6.80461	6.60625
55283	MCOLN3	8.45124e-10	1.11699e-10	up	3.18245	3.18245	1.67014	7.5344	7.11937	6.47627	6.93077	7.14037	7.48401	7.36331	7.05354	6.83696	7.11207	7.41402	6.95052	5.70846	4.97006	5.65306	5.77653	5.36524	6.02855	5.60386	5.5041	4.3964	5.54348	5.29816	5.52606
3628	INPP1	3.58112e-07	1.06343e-07	up	3.18191	3.18191	1.66989	6.88416	6.1571	7.20101	5.75355	6.62805	6.44653	6.18274	5.43353	7.58734	7.41183	6.23518	6.61077	4.58153	4.59527	4.61794	5.02185	5.29336	5.57471	5.35834	5.02684	4.16805	4.8322	4.60698	4.81602
1831	TSC22D3	1.73949e-07	4.7907e-08	up	3.17755	3.17755	1.66792	9.32194	8.79595	9.16563	8.40528	8.10339	8.58231	8.6157	9.1832	9.69657	9.11791	8.23662	8.51097	6.35456	6.90929	6.64409	7.66837	7.57885	7.15967	7.83533	6.54894	6.69032	7.52801	6.89821	7.90482
3667	IRS1	5.8061e-09	1.00809e-09	up	3.17733	3.17733	1.66781	10.5608	10.7307	9.39281	11.1169	10.8041	10.6144	10.3399	10.4803	11.5057	10.029	10.2531	10.9877	8.94382	9.1287	8.73397	8.97481	8.88997	8.65098	8.93181	9.00474	8.93154	9.32321	8.60477	8.68326
90693	CCDC126	1.15723e-07	2.99969e-08	up	3.17631	3.17631	1.66735	6.30867	6.72591	5.67026	7.24383	7.5559	7.77969	7.80185	6.4866	6.32194	6.65564	7.13564	7.26136	5.27959	5.5243	5.34785	5.26962	5.38387	4.82799	5.18325	5.27007	5.61284	5.44518	4.8951	4.89941
100506866	TTN-AS1	0.000752758	0.000438417	up	3.16979	3.16979	1.66439	4.68965	8.06893	7.45258	7.89292	7.84996	7.27884	7.45222	5.70175	4.13113	6.84145	6.59769	8.59691	5.39842	5.23233	5.26287	5.05378	5.07829	5.37551	4.7024	5.68565	5.32155	4.97492	5.66686	4.82881
27185	DISC1	1.78004e-09	2.61452e-10	up	3.1689	3.1689	1.66398	6.40195	6.11451	6.21068	6.68364	6.68125	6.36853	6.29532	6.26149	7.09507	6.19872	5.53358	6.47953	4.9847	5.25241	4.84885	4.58705	4.64553	3.91498	4.83618	4.16962	4.42403	5.18071	4.70462	4.80785
400673	VMAC	6.10865e-10	7.71524e-11	up	3.16823	3.16823	1.66368	6.34038	5.805	5.61137	6.52271	6.35797	5.65804	6.25312	5.8721	6.36318	5.79514	5.77123	6.09909	3.58153	4.11684	4.4028	4.41694	4.22143	4.64579	4.81402	3.94541	4.37966	4.23608	4.70388	5.02084
64784	CRTC3	5.49767e-09	9.45958e-10	up	3.163	3.163	1.66129	8.59986	8.35691	8.29738	8.82852	8.51347	8.81692	8.36065	7.75128	8.71918	9.1875	7.54249	8.40025	6.33248	6.62475	6.38163	7.27563	7.30692	7.12712	7.24742	6.75961	6.75311	6.58856	6.53966	6.502
81544	GDPD5	1.45627e-06	5.01471e-07	up	3.16295	3.16295	1.66127	7.2221	7.3603	7.79459	7.3824	7.26055	5.94707	6.77836	7.01547	6.39948	8.36148	7.68584	7.24339	5.32439	5.57317	5.70266	5.12122	4.60068	5.0243	5.03366	6.10011	6.30254	6.31388	5.55695	5.86222
3672	ITGA1	0.000223448	0.000119244	up	3.16131	3.16131	1.66052	9.56021	7.24713	9.53759	7.54436	8.0871	7.7346	8.41386	7.9327	8.36642	9.46104	6.13564	6.32148	6.4243	7.0583	6.44506	5.61755	5.60904	5.65905	6.28043	6.59966	6.34582	7.01627	6.68932	6.67106
130162	CLHC1	8.24121e-10	1.08457e-10	up	3.1598	3.1598	1.65983	7.69144	6.96829	7.77244	6.915	7.02432	7.63488	7.64719	7.13805	7.28101	7.5138	7.35514	7.10942	4.70857	5.29925	6.01365	5.38939	5.79073	5.65514	6.07133	6.15631	5.63624	5.48958	6.0546	5.86816
10468	FST	3.53278e-06	1.32624e-06	up	3.15849	3.15849	1.65923	8.62743	9.0198	7.6047	8.8208	9.17108	9.48888	9.03709	7.68608	9.65146	8.293	8.79956	9.50492	7.27472	7.04092	6.65074	7.15018	7.21224	8.12593	7.44141	8.03436	6.17667	6.28392	7.18849	7.21442
79600	TCTN1	5.12092e-12	2.63275e-13	up	3.1558	3.1558	1.65801	7.73549	7.92858	7.53909	7.96128	8.17025	8.31289	7.88263	7.77752	7.11055	8.19141	7.72623	7.97166	5.76921	6.20681	6.52096	6.21262	6.2934	5.95495	6.05615	6.37679	6.3473	6.31095	6.11866	6.24372
285512	FAM13A-AS1	8.65767e-12	4.99778e-13	up	3.14556	3.14556	1.65332	6.5192	5.88558	6.82583	6.45935	6.57355	6.33529	5.79784	6.1139	6.2526	6.13137	5.65022	5.99306	4.20057	4.56376	4.35287	4.42273	4.48149	4.65482	4.66541	4.5414	4.8798	4.69894	4.56281	4.6734
7169	TPM2	2.31355e-09	3.53221e-10	up	3.14078	3.14078	1.65112	11.8933	11.9531	13.0346	11.3138	11.408	11.6734	11.6344	11.7341	12.8202	11.8283	11.6855	11.7502	10.2835	10.1997	10.3609	10.2571	10.027	10.5588	10.1034	10.5077	10.1198	10.3453	10.0445	10.1074
54492	NEURL1B	1.66162e-07	4.55179e-08	up	3.13928	3.13928	1.65044	9.80159	9.86294	9.73721	9.36413	9.79406	8.7532	8.56125	9.20858	10.3461	9.35768	8.72061	10.3048	7.27083	7.51459	7.66092	7.8135	8.21059	7.71354	8.04923	7.36213	7.7587	7.73343	8.64911	8.27036
28996	HIPK2	4.58119e-09	7.69886e-10	up	3.13819	3.13819	1.64993	10.9329	11.438	10.7013	11.7799	12.0128	11.5424	10.8873	11.1578	11.743	11.0153	10.4957	11.4372	9.29577	9.32969	9.03022	9.84641	9.80745	9.86578	9.98836	10.0822	9.40949	9.3931	9.59035	9.70569
101241892	NPTN-IT1	0.000395465	0.000219829	up	3.13072	3.13072	1.64649	7.63271	7.37734	6.18641	7.92866	8.02263	6.84246	7.03713	7.72049	8.93843	6.52337	4.32829	8.1928	5.52885	5.14506	5.91304	4.91036	5.4174	5.70666	5.28333	5.52942	5.52503	4.90586	6.6863	6.42152
5990	RFX2	3.58202e-05	1.65316e-05	up	3.12825	3.12825	1.64536	6.17284	7.44267	6.00368	7.31721	7.96349	8.1055	6.80057	6.28848	5.02476	5.69494	7.10965	7.30151	5.65363	5.35277	4.14303	4.91338	5.10988	5.66344	4.55098	5.10138	5.77278	5.3377	4.88261	4.99947
119032	BORCS7	4.2376e-10	5.05813e-11	up	3.12746	3.12746	1.64499	7.21457	6.75561	7.76986	7.5751	6.99842	7.30097	7.38437	6.44072	7.16572	7.59913	7.19865	6.64928	5.55752	5.28944	5.79794	5.79991	5.79515	5.91965	5.62609	5.2401	5.53622	5.09971	5.11008	5.54071
8495	PPFIBP2	1.86744e-07	5.17915e-08	up	3.12655	3.12655	1.64457	8.94299	8.69639	7.51815	9.22237	9.9548	9.09512	8.06937	7.84382	8.26184	8.04658	8.95764	8.80414	6.69506	6.8993	6.7288	7.10433	7.14895	7.01535	7.17755	6.63091	7.31432	7.03014	7.04401	6.88965
79890	RIN3	8.56914e-08	2.13464e-08	up	3.12325	3.12325	1.64305	6.23605	6.57257	5.78129	6.62716	6.07786	6.72217	7.07026	5.44864	6.30138	6.21847	6.02873	5.40721	4.4081	4.62768	4.09327	4.95473	5.25123	3.98975	5.42545	4.60058	4.29091	4.71437	4.05949	4.35964
28968	SLC6A16	8.48287e-08	2.11063e-08	up	3.1134	3.1134	1.63849	7.16468	7.13696	7.31729	7.54928	7.8259	7.9181	7.26894	7.13657	6.71276	7.11672	6.88385	6.20567	4.74748	5.00888	6.13814	6.36613	6.22497	5.37363	5.58683	5.67752	5.47682	5.09968	5.4974	5.37738
164045	HFM1	6.44031e-07	2.04788e-07	up	3.11222	3.11222	1.63794	6.81495	6.7701	6.7129	7.1067	7.29965	7.00596	7.3333	7.29635	6.08415	6.7852	6.57622	7.32509	4.28068	4.16752	6.04516	5.739	5.81017	5.4372	5.5798	6.20755	5.02007	4.48023	5.13197	5.55589
11258	DCTN3	6.86125e-12	3.75686e-13	up	3.11214	3.11214	1.63791	8.13293	8.01707	8.3431	7.64279	7.9512	7.69046	7.67553	7.69247	8.09985	8.53986	7.96973	7.39641	6.50544	6.5759	6.45999	6.37691	6.2623	6.50055	6.07939	6.40793	6.12874	6.08459	6.04648	6.06828
23625	FAM89B	3.98013e-12	1.94208e-13	up	3.1105	3.1105	1.63715	7.92219	7.99102	8.26002	7.63516	7.91436	8.30713	7.79155	7.40707	7.69827	8.61196	7.85185	7.68405	6.29852	6.4349	6.34785	6.20627	6.29336	6.3029	6.27345	6.50526	6.14717	6.5261	5.95025	6.14283
9256	TSPOAP1	2.75477e-08	5.95571e-09	up	3.10785	3.10785	1.63592	9.39011	9.03891	9.77033	8.69284	8.97424	9.07004	8.56893	9.17593	9.35495	9.53443	8.32807	8.58549	6.6327	6.58644	7.91732	7.24694	7.17149	7.64354	7.1235	7.90479	7.69716	7.78421	7.45833	7.68688
80161.chrX	ASMTL-AS1	1.41992e-07	3.79666e-08	up	3.10338	3.10338	1.63384	8.23749	7.19068	7.82438	7.52875	6.09119	7.31713	7.31926	6.82967	7.38713	6.94984	7.51499	7.05441	6.24713	5.1559	6.03397	5.5666	4.86852	5.43132	5.42888	5.58947	5.48363	5.37362	6.08244	6.37737
147650	SPACA6	6.61858e-05	3.20799e-05	up	3.1024	3.1024	1.63338	6.95381	5.37162	7.7805	5.33758	5.07786	5.55848	6.29777	5.81998	6.58239	7.05698	4.65022	5.58647	4.06695	4.05776	5.46632	4.46931	3.89574	3.4664	3.82837	5.06981	4.03225	4.42526	4.71011	4.98475
1284	COL4A2	1.43476e-08	2.86632e-09	up	3.09758	3.09758	1.63114	12.9959	12.0124	12.7128	12.2825	12.7625	12.0218	12.0858	12.0887	12.4261	12.5718	11.3055	11.7197	10.3119	10.4714	10.9837	10.3189	10.1935	10.1445	10.1974	10.9576	10.9114	10.8798	11.0349	11.0068
538	ATP7A	1.70372e-10	1.72777e-11	up	3.09627	3.09627	1.63053	8.30759	7.49268	7.93303	8.08951	8.25919	7.42973	7.66816	7.82774	7.92833	8.38961	6.91325	7.84632	6.1545	6.39462	5.77608	6.36971	6.2436	6.48451	6.33451	6.17307	6.13941	6.03376	6.1496	6.26537
55558	PLXNA3	1.29741e-12	4.90626e-14	up	3.09596	3.09596	1.63039	9.66243	9.82409	9.9317	9.37507	9.37552	9.34199	9.49688	9.43616	9.75539	9.68554	9.36355	9.54316	7.65514	7.49545	8.21408	7.80842	7.67154	8.10073	7.76433	8.38997	7.79961	7.97689	8.30125	8.04942
23054	NCOA6	1.92137e-10	1.99417e-11	up	3.09081	3.09081	1.62798	9.8457	10.0111	9.58005	10.17	10.1056	10.0965	9.72561	9.72647	9.9862	9.92646	9.56987	10.0466	8.70565	9.14025	7.65004	8.17853	8.25383	8.20857	8.24587	8.27654	8.04484	8.71647	7.75522	8.07853
83935	TMEM133	1.14728e-08	2.21103e-09	up	3.08797	3.08797	1.62666	9.41829	9.06464	9.38917	9.47378	9.40383	8.9352	8.8963	8.6289	10.0992	9.73826	8.53449	9.65739	8.14419	7.78363	7.13196	7.98908	7.72311	8.04203	7.56094	7.887	7.13477	7.21973	7.28041	7.8227
9537	TP53I11	2.2433e-08	4.73827e-09	up	3.08586	3.08586	1.62567	10.9553	11.4084	10.2904	10.5497	10.5586	10.4367	10.4418	11.3336	11.5175	11.1445	11.1432	11.1365	9.62452	8.96079	8.82952	9.54812	8.74229	9.59414	9.08943	10.3585	9.00919	9.12478	9.2544	9.27246
51661	FKBP7	1.62765e-06	5.67744e-07	up	3.08264	3.08264	1.62417	8.30741	7.13471	8.80448	7.08951	7.53729	7.17589	7.05063	6.93772	6.29331	8.74268	7.02873	7.13303	5.39915	5.87741	6.21923	5.45107	6.28294	5.76553	5.95698	5.45856	5.96244	5.75223	5.78216	5.83771
51646	YPEL5	1.68242e-13	4.04982e-15	up	3.08258	3.08258	1.62414	9.9367	9.64597	10.4348	9.94227	9.76068	9.9535	10.2762	9.73217	10.3534	10.3526	10.1031	9.86317	8.20064	8.72707	8.29126	8.3987	8.51324	8.40068	8.43688	8.48932	8.30813	8.51353	8.24881	8.33656
114785	MBD6	8.46538e-13	2.95597e-14	up	3.0825	3.0825	1.6241	9.6506	9.85877	9.99807	9.75892	9.64032	9.49029	9.26849	9.41126	10.0574	10.0748	9.28483	9.4237	8.1052	7.92442	8.00657	7.98033	8.0875	7.9986	7.94079	8.36723	7.7344	8.01414	7.97608	8.29298
27122	DKK3	3.73139e-07	1.11387e-07	up	3.08082	3.08082	1.62331	10.3653	9.3216	10.8099	8.83547	9.26486	9.14112	9.74345	9.7322	9.84238	9.93784	8.42632	8.91134	7.63787	7.76775	8.29822	7.76562	7.53855	7.89838	7.61149	8.52463	7.73442	8.2839	7.8779	7.91317
7185	TRAF1	4.20011e-07	1.27359e-07	up	3.07528	3.07528	1.62072	7.47905	6.896	8.25803	7.12469	7.12848	7.31384	7.10874	7.68658	7.2821	6.92804	6.8671	6.82423	4.44849	4.55773	5.81609	5.87124	5.58381	5.35248	5.74234	6.38194	5.81366	5.33602	6.12036	6.42408
373156	GSTK1	2.40123e-14	3.8177e-16	up	3.06836	3.06836	1.61747	9.25943	9.3131	9.5884	9.30089	9.18657	9.10634	9.49572	8.88619	9.44769	9.1117	9.08471	9.18965	7.43207	7.22869	7.74954	7.74415	7.72763	7.78702	7.58812	7.83394	7.68414	7.37487	7.74019	7.67043
22955	SCMH1	3.94446e-11	3.11766e-12	up	3.06786	3.06786	1.61723	9.88692	9.87531	9.25526	9.82236	9.35045	9.49675	9.85932	9.64077	10.5761	9.84429	9.54869	10.1648	8.06655	8.20501	7.97599	8.39905	8.5296	8.19795	8.44106	7.85842	8.17378	8.15333	7.86384	8.04958
80310	PDGFD	2.86639e-05	1.29861e-05	up	3.06725	3.06725	1.61695	8.30326	7.07123	8.5952	8.79352	7.47996	8.64155	8.51902	8.01098	8.1873	8.73056	5.65022	7.30668	6.545	6.99799	6.5778	5.96614	6.50533	5.84017	6.47698	5.43347	6.06955	6.63145	6.5169	6.32535
101927752	LOC101927752	3.88821e-07	1.16617e-07	up	3.0631	3.0631	1.61499	6.21542	5.68411	6.7925	5.85413	5.85546	5.19861	6.10874	5.37829	6.04456	6.2278	6.41575	5.29173	4.89933	4.98325	5.3581	4.65526	3.98345	3.73791	4.55098	4.11911	4.13337	3.73751	3.8951	3.63382
140461	ASB8	2.08369e-12	8.73107e-14	up	3.05956	3.05956	1.61332	7.8428	7.33581	7.72934	7.6822	7.37903	7.45503	7.28707	7.29606	7.5466	7.80669	6.92281	7.63372	6.09392	6.18014	5.97506	5.81666	5.74458	6.00063	5.94787	6.24052	5.587	5.64842	5.77439	5.54809
165	AEBP1	4.33309e-07	1.31763e-07	up	3.0569	3.0569	1.61207	11.6829	10.6132	11.8799	10.1482	10.5531	10.3821	10.2155	10.6972	11.4836	11.5314	9.97923	10.213	9.02733	9.3095	9.59716	8.76244	8.98119	8.86399	8.79779	9.02158	9.0944	9.6546	9.55416	9.37034
9605	VPS9D1	2.50827e-10	2.73748e-11	up	3.05121	3.05121	1.60938	7.40401	7.08461	7.74222	6.7868	6.88151	6.72959	7.31696	7.00664	7.62352	7.81051	7.05185	6.91895	5.58908	5.34131	5.72852	5.4923	5.16289	5.70879	5.14024	6.13556	5.73485	5.60123	5.76893	5.64084
399761	BMS1P5	3.97302e-07	1.19574e-07	up	3.05115	3.05115	1.60935	5.57182	5.76395	4.77801	5.52763	6.00747	5.52054	5.18274	6.141	5.88438	5.15548	5.41575	6.2515	3.75401	3.56022	3.77387	4.02185	3.69798	4.29113	2.73156	4.92106	4.15155	4.06667	4.98478	3.93338
126308	MOB3A	1.6542e-11	1.08518e-12	up	3.05068	3.05068	1.60913	8.50223	8.24771	8.32433	8.07195	7.46033	8.00596	7.96933	7.90267	8.18379	8.29515	8.14847	7.63751	6.73359	6.12483	6.1379	6.66045	6.65823	6.49994	6.52061	6.8294	6.6326	6.20352	6.05949	6.3793
80176	SPSB1	3.43068e-10	3.96261e-11	up	3.04946	3.04946	1.60856	7.71586	7.81759	6.83376	8.05417	7.88521	7.62487	8.30375	7.64048	7.42731	7.71277	7.91325	7.91622	6.545	6.49985	6.22617	6.14738	5.9426	6.13518	5.64409	6.60058	6.16085	5.86022	6.0144	5.76627
113	ADCY7	7.98479e-10	1.04407e-10	up	3.04903	3.04903	1.60835	8.64979	8.57926	8.36816	9.33176	9.7107	9.06821	8.7737	8.097	8.48608	8.45818	8.33817	8.80646	7.03854	6.86341	7.10966	7.21539	7.03516	6.80692	7.16503	7.4619	6.99028	7.01121	7.2348	7.43501
4601	MXI1	1.77815e-09	2.60909e-10	up	3.04556	3.04556	1.60671	9.41349	9.01418	9.93929	9.23264	9.53729	9.18729	8.91609	9.60646	8.85164	8.41301	9.51316	9.60159	7.44199	7.35229	7.7122	7.65164	7.84222	7.97049	7.7104	7.63899	7.95397	6.8877	7.96632	7.81743
140576	S100A16	1.24514e-08	2.42367e-09	up	3.04382	3.04382	1.60588	8.08291	8.73618	8.57448	9.03062	9.10339	8.6892	9.17263	8.19557	7.65919	8.29736	9.22311	8.95311	7.15	6.82873	7.5334	7.25086	6.60904	7.15967	6.53081	7.2576	7.29608	7.2576	6.64755	6.92584
10079	ATP9A	3.89766e-07	1.1693e-07	up	3.0402	3.0402	1.60417	8.9439	9.67428	8.12359	10.4427	10.2129	10.193	9.71256	9.5695	8.7081	9.38114	8.63207	9.69965	7.68177	7.69291	7.69243	7.87366	7.8053	7.75921	7.70209	8.19025	7.80361	7.6233	8.07329	8.14551
54894	RNF43	1.30699e-07	3.45295e-08	up	3.0375	3.0375	1.60288	6.4872	6.99659	6.19633	7.45543	7.59243	7.09197	7.16896	6.51253	5.75934	5.92266	6.85686	7.12466	4.65466	4.86787	5.22906	5.14738	5.43416	5.40277	5.68408	4.90436	5.30526	4.55621	5.52576	5.21878
5569	PKIA	1.01736e-09	1.3726e-10	up	3.0347	3.0347	1.60155	10.0401	9.41885	9.34381	10.1006	10.0124	9.72525	9.46814	9.41731	10.9268	9.90694	9.61831	10.3498	8.27222	8.56627	8.26741	8.25632	8.57423	8.27519	8.29758	7.90664	8.04221	8.3818	8.16124	8.1085
7005	TEAD3	3.70897e-10	4.33173e-11	up	3.0331	3.0331	1.60079	10.1787	10.1333	10.9465	9.50806	9.59865	9.58084	10.2494	10.0111	10.6316	10.4102	10.1229	10.0112	8.58107	8.48597	8.49391	8.37941	8.20252	8.5693	8.18095	8.90372	8.78224	8.49684	8.60549	8.49143
285033	STARD7-AS1	1.84738e-11	1.23524e-12	up	3.02815	3.02815	1.59843	5.89532	5.67736	5.64111	5.51727	6.35797	6.00806	5.9247	5.67717	6.26471	5.80478	6.85185	6.0287	4.40752	4.39525	4.32796	4.46554	4.40414	4.583	4.31847	4.47682	4.326	4.07988	4.45514	4.22806
11142	PKIG	2.89285e-08	6.30365e-09	up	3.02499	3.02499	1.59693	8.98327	8.76035	9.59879	8.05119	8.40322	8.14112	8.50907	8.14492	9.48519	9.62394	8.89662	8.1048	7.30063	7.43312	7.20164	7.27486	7.13678	7.09575	7.06802	7.04738	6.87169	7.15319	6.87868	7.07756
6710	SPTB	8.60706e-08	2.14665e-08	up	3.02346	3.02346	1.5962	9.13985	8.72869	8.53739	8.68668	8.26875	7.9535	8.49789	8.58631	9.68189	8.5106	7.40237	8.08136	6.87537	6.99022	7.02627	6.28103	6.52203	6.93004	6.67846	7.4775	6.73791	6.98871	7.0601	7.35324
84230	LRRC8C	3.18763e-08	7.02415e-09	up	3.01926	3.01926	1.5942	8.35036	7.23263	7.96892	7.45724	7.85546	7.65804	8.4154	7.66414	7.64521	8.38692	6.65022	7.26136	6.44942	6.49367	5.93281	5.84782	5.88178	5.4372	6.00165	5.97562	6.42728	6.24724	6.25629	6.46476
100526833	SEPT5-GP1BB	1.2183e-05	5.12663e-06	up	3.01687	3.01687	1.59305	7.96215	6.81309	8.99198	7.23031	6.73376	7.243	7.51673	7.49338	7.73169	7.44555	5.7206	6.61149	4.8793	5.32558	5.87316	5.5093	6.42841	5.67217	6.10024	4.87409	5.92714	5.81856	6.14243	5.82674
90594	ZNF439	1.64295e-08	3.32374e-09	up	3.00909	3.00909	1.58933	7.73354	7.00241	8.1137	6.89464	7.09493	7.42743	6.85327	7.39364	6.7998	6.29569	7.41575	7.48813	5.6433	5.9195	5.90424	5.35249	5.79403	5.49994	5.05913	5.9814	5.59951	4.95419	5.89303	5.84027
90488	TMEM263	6.29098e-09	1.10863e-09	up	3.00382	3.00382	1.5868	10.0085	8.81976	10.16	9.48417	9.05943	9.42005	9.69837	9.44219	9.7227	10.0659	8.29713	9.18703	7.79682	7.79412	7.71726	7.85467	8.10811	7.72343	7.8266	7.88315	7.92678	7.86583	8.0251	7.80185
170689	ADAMTS15	0.00231176	0.00145662	up	3.00351	3.00351	1.58665	9.32928	7.72728	9.78769	6.0422	6.79406	5.78357	6.44577	7.22177	8.5595	10.112	6.23518	7.32148	5.96834	5.85425	6.09908	5.87227	5.66627	5.75271	5.87291	5.72986	6.21429	6.55912	6.35453	6.37632
7137	TNNI3	0.000607999	0.000348809	up	3.00204	3.00204	1.58594	8.82911	8.63416	11.1066	7.3111	7.7783	7.0315	7.19566	8.18991	10.4284	9.61428	8.43639	8.47813	6.51862	6.58591	6.5171	6.91747	6.98489	7.29279	6.80849	7.40873	7.59021	6.99874	7.34374	7.03562
100499466	LINC00674	5.44515e-10	6.75992e-11	up	3.00164	3.00164	1.58575	9.64555	8.83243	9.33647	9.13508	8.84793	8.94008	9.18724	8.61821	9.18225	9.35053	7.89814	8.94517	7.0988	7.22993	7.34109	7.41208	7.61009	7.41589	7.60498	7.52143	7.46635	7.18676	7.28357	7.7191
55603	FAM46A	5.23052e-09	8.93774e-10	up	3.0006	3.0006	1.58525	7.93161	7.5663	7.49401	8.56074	8.40503	8.61646	7.53323	7.23477	8.57385	7.56017	7.943	7.69545	6.38888	6.42857	5.88974	6.21586	5.97169	6.39216	6.54496	6.29406	6.64102	6.75223	6.29922	6.27323
11223	MST1L	3.82564e-06	1.44657e-06	up	2.99578	2.99578	1.58293	8.23369	8.24084	8.19557	7.94787	7.08328	7.70421	8.00094	7.83574	8.88396	7.70573	7.69017	8.48527	6.20953	5.69362	7.3951	5.87832	5.70607	6.3133	5.50665	6.74818	6.48101	6.10303	7.6177	7.35962
353116	RILPL1	5.1866e-09	8.85499e-10	up	2.99575	2.99575	1.58292	8.42745	8.26206	9.02309	7.93626	7.86803	7.85052	8.13345	8.31378	8.66884	8.4749	7.69636	7.98289	6.02944	5.92959	6.63247	6.86924	7.3473	6.92423	6.88632	6.81204	6.69502	6.45122	6.63733	6.42843
4121	MAN1A1	2.17201e-07	6.12714e-08	up	2.99323	2.99323	1.5817	9.97904	8.62344	8.57746	8.73894	8.67989	8.64982	9.32841	8.0503	8.09166	9.25337	7.35066	8.50767	6.9273	7.18215	7.19996	6.78802	6.88866	6.84622	7.19868	6.91761	7.24028	7.36991	7.15346	7.13795
387700	SLC16A12	9.46794e-05	4.72131e-05	up	2.99185	2.99185	1.58104	8.53725	7.67307	8.90567	6.93687	8.25964	6.28607	6.86081	7.33995	7.79759	8.62789	5.78772	8.26136	5.21379	5.41425	6.48419	6.07695	5.94775	5.54526	6.2588	5.50213	6.41752	6.20589	6.67215	6.56273
2152	F3	6.49093e-07	2.06591e-07	up	2.99177	2.99177	1.581	7.66682	7.12987	8.33868	8.09915	8.03869	7.608	8.76159	6.17507	8.04863	7.64918	7.93808	7.70677	6.60389	6.05908	6.20899	6.6285	6.0386	6.33767	6.49584	5.44607	5.82202	6.53665	5.67335	6.33789
83881	MIXL1	0.000101713	5.0947e-05	up	2.99002	2.99002	1.58016	4.81926	5.46742	5.41459	4.4835	5.2705	5.00596	5.43854	4.98677	6.64187	4.45986	4.65022	5.51412	3.42952	4.48645	3.09327	3.64988	4.4706	3.94535	5.19559	1.92251	3.01789	2.48171	3.20705	4.29093
5980	REV3L	2.29925e-10	2.46665e-11	up	2.9872	2.9872	1.5788	9.00257	8.99506	8.76247	9.43057	9.6771	9.6374	9.25741	9.03396	9.43761	8.96457	8.34175	9.4914	7.37993	7.38318	7.19208	7.82275	7.77152	7.78789	7.90845	7.41553	7.78689	7.42009	7.66125	7.55676
6461	SHB	3.44906e-09	5.5554e-10	up	2.98619	2.98619	1.5783	8.15501	7.76213	8.80448	7.97451	7.69677	7.84246	8.42305	8.11501	8.67886	7.87594	8.39438	7.64928	7.2885	6.74756	6.58231	6.50883	6.17442	6.05388	6.55698	6.86736	6.50974	6.84361	6.02581	6.27323
55552	ZNF823	5.86575e-09	1.02062e-09	up	2.98439	2.98439	1.57743	6.83569	6.83843	6.69316	7.21923	7.07786	7.12934	7.65522	6.57365	6.45629	6.4269	7.32829	7.01055	4.8938	4.9604	5.66312	4.84782	5.93544	5.61778	5.21698	5.30102	5.67769	4.80363	5.8573	5.54041
100190938	RAMP2-AS1	2.65276e-05	1.19276e-05	up	2.98382	2.98382	1.57716	7.29927	5.85436	6.61976	5.83575	6.2247	5.48253	5.32024	5.41565	5.86733	7.26251	4.91325	5.33904	4.27525	3.18407	4.8373	4.30801	4.22039	3.98975	4.1789	4.766	4.13891	3.93629	5.61096	5.06266
266747	RGL4	7.37373e-10	9.53764e-11	up	2.98318	2.98318	1.57685	7.98411	7.89422	7.93503	7.19113	7.71173	7.5979	7.19137	7.78161	7.99404	7.89523	7.9733	7.74462	5.7475	5.71337	6.39518	6.31118	6.3489	6.0884	6.1673	6.75538	5.78939	5.55517	6.73527	6.36502
51100	SH3GLB1	2.16908e-12	9.18557e-14	up	2.98213	2.98213	1.57634	11.3186	10.8691	11.307	10.9709	11.3119	10.9975	11.1723	10.6914	11.886	11.085	10.8767	11.2734	9.63067	9.61354	9.19469	9.64849	9.61743	9.55396	9.70691	9.66499	9.72615	9.48283	9.40595	9.59808
64881	PCDH20	0.000438673	0.000245377	up	2.98135	2.98135	1.57596	9.1189	6.42	7.8471	7.7771	7.16458	6.36853	5.56125	5.99277	7.70097	8.29088	5.32829	6.43469	5.75145	5.87266	5.2029	5.07548	4.9293	4.94535	5.01077	5.29705	6.10025	6.28432	5.72362	4.90034
9583	ENTPD4	2.68337e-11	1.95571e-12	up	2.98087	2.98087	1.57573	10.9648	11.1158	10.6864	10.7868	10.7503	10.8046	11.3061	11.2034	11.597	10.6859	11.4959	11.5909	9.20655	9.14136	9.64672	9.41731	9.54725	9.6155	9.54792	9.59555	9.50465	9.38781	9.71411	9.75442
1028	CDKN1C	4.84061e-06	1.87226e-06	up	2.98076	2.98076	1.57568	9.20954	8.73528	10.2147	8.124	9.22074	7.87103	8.2702	8.04342	8.01018	9.57711	8.29407	8.68691	7.49242	6.89926	6.34232	7.26054	7.23122	7.52089	6.96151	8.0074	6.86003	6.43124	7.20424	7.13795
6550	SLC9A3	1.87167e-06	6.65376e-07	up	2.97858	2.97858	1.57463	5.97967	6.28234	6.02221	6.30454	6.77434	4.80742	5.71463	6.04983	7.0041	6.42843	6.02372	6.70885	4.34396	3.85968	4.92817	3.70292	4.43347	5.09103	4.53218	4.31408	4.9829	4.20941	5.20796	5.59884
8706	B3GALNT1	1.54247e-09	2.22431e-10	up	2.97522	2.97522	1.57299	8.75031	8.09913	7.8273	8.69118	8.29287	8.33816	8.37651	7.99261	8.64592	9.21495	7.97214	8.20502	6.32591	6.85429	7.0211	6.96886	7.14143	7.02984	7.19997	6.88598	6.4988	6.8416	6.45591	6.30646
6263	RYR3	5.56884e-08	1.31194e-08	up	2.97434	2.97434	1.57257	6.24409	6.60838	5.80673	6.43664	6.58604	6.41739	7.54012	6.41506	6.54459	6.34352	7.28533	6.91227	4.65757	4.69779	4.83753	5.33809	4.83012	4.43866	5.82832	5.01533	4.79427	4.75825	5.61143	5.46197
6197	RPS6KA3	5.60307e-07	1.75876e-07	up	2.97142	2.97142	1.57115	10.2425	10.1712	9.32122	11.3297	11.2937	11.4747	11.038	9.60836	10.2446	10.1768	9.93191	10.8048	8.62145	8.69557	8.66889	8.98378	9.36148	9.15353	9.07725	8.78793	8.96138	8.78549	8.88978	8.79707
57565	KLHL14	0.000767364	0.000447876	up	2.9706	2.9706	1.57075	7.0043	8.12406	5.19633	8.76402	7.89986	7.87103	7.28102	8.8741	8.87489	5.27353	6.32829	8.50756	6.00645	5.86521	5.88504	5.7508	6.03625	6.14855	5.65174	6.15517	5.42786	5.82682	6.27426	6.12179
9844	ELMO1	5.11775e-09	8.70702e-10	up	2.96965	2.96965	1.57029	8.5587	8.61319	8.68949	9.25275	9.23998	8.70916	8.10904	8.04404	8.0863	8.08047	9.52468	8.6343	6.94303	7.17887	7.07822	7.03646	7.28351	7.31752	7.21451	6.65993	6.96657	7.25265	7.03356	6.73376
4000	LMNA	1.08105e-09	1.47138e-10	up	2.96822	2.96822	1.5696	9.96258	9.64286	10.0855	9.47683	8.43037	9.56246	10.0495	9.34905	9.9939	9.72574	9.74614	9.42814	8.35413	8.24143	7.89998	8.08516	7.78355	7.96348	7.72091	8.31163	8.00008	8.26082	7.93227	8.06443
7007	TECTA	2.82668e-07	8.19653e-08	up	2.96595	2.96595	1.56849	6.3218	6.20102	6.82596	5.79638	5.79406	6.93152	5.18861	6.32763	6.86826	6.56668	5.32829	5.29173	4.60656	4.21309	4.17044	4.57325	4.5937	4.79723	4.36109	4.98877	5.06079	4.49249	4.69305	4.06955
157869	SBSPON	0.000639421	0.000368546	up	2.96569	2.96569	1.56837	8.39491	7.85206	9.43868	5.88055	6.88521	6.44653	6.61569	6.72823	8.80276	8.98387	7.02873	6.70677	6.398	6.03121	6.53173	4.70318	5.56773	5.27675	5.1666	6.08631	6.09152	6.11025	6.44544	6.53485
4636	MYL5	4.35101e-08	9.94009e-09	up	2.96534	2.96534	1.5682	6.34389	6.14479	6.72566	5.34476	6.11649	6.59504	6.02146	6.23011	6.70106	5.93044	6.35561	5.64787	4.71782	3.76637	5.41187	4.65973	4.24082	4.63272	4.41119	5.13027	4.49844	4.02934	4.78478	5.05552
6714	SRC	4.44518e-10	5.34016e-11	up	2.96489	2.96489	1.56798	10.4584	10.8209	9.57715	10.0094	10.1831	10.1049	10.3558	10.0785	11.1139	10.5267	10.9889	10.7362	8.75087	8.74884	8.81961	8.92476	8.86369	8.97525	8.88462	9.1336	8.62602	8.84066	8.86571	8.7045
3748	KCNC3	2.65327e-05	1.19325e-05	up	2.96206	2.96206	1.5666	8.78624	8.87224	7.10322	7.36451	8.12848	8.21697	7.44577	9.11019	9.49125	7.86955	8.67808	8.51412	7.06579	6.98738	5.7915	6.16826	6.42253	7.19207	5.52674	7.6407	7.02967	6.59555	7.17152	7.18971
22849	CPEB3	6.86925e-08	1.66883e-08	up	2.96004	2.96004	1.56562	6.51734	6.2612	6.98571	6.57272	6.51843	5.78357	6.18274	6.43527	7.18173	6.22976	5.23518	7.0287	4.62883	5.14013	4.41743	4.39159	4.90234	4.67715	4.56693	5.40793	5.4113	4.92796	4.8573	4.81602
5159	PDGFRB	0.000119219	6.04776e-05	up	2.95404	2.95404	1.56269	10.5036	9.52239	10.1416	8.08368	8.88371	7.77028	7.96313	9.43151	8.97085	10.9705	8.23518	8.24593	6.78286	7.35073	7.74573	7.2598	7.47944	7.27581	7.42651	7.71692	7.87191	7.91002	7.6863	7.46404
80325	ABTB1	2.04345e-08	4.25446e-09	up	2.95025	2.95025	1.56084	7.38952	6.78494	7.48162	6.4264	6.3335	6.70196	6.4708	7.04041	6.85548	7.44575	6.13564	6.28497	4.96654	5.05585	5.535	4.66171	4.88017	5.20914	4.9259	5.23865	5.4553	5.227	5.94673	5.51894
79940	LINC00472	6.34742e-06	2.51067e-06	up	2.94978	2.94978	1.56061	7.39928	5.42	5.27433	5.72027	5.2705	5.36853	6.28707	6.71966	5.78149	6.81823	6.49821	5.70677	3.50753	3.65185	5.24907	4.22538	4.26188	4.74754	4.47698	4.40793	4.64238	4.44181	5.03712	4.88757
128077	LIX1L	5.08121e-06	1.97284e-06	up	2.9431	2.9431	1.55734	9.13931	8.43051	9.54112	7.61104	7.97094	7.84246	7.82081	8.65526	9.72415	9.53842	7.7206	8.60159	7.07199	6.44005	6.45464	7.27895	7.73092	6.97348	7.21268	6.72635	6.90257	6.95549	7.25328	6.90779
9792	SERTAD2	3.90869e-12	1.89046e-13	up	2.94236	2.94236	1.55698	9.14485	8.96353	8.92727	9.45598	9.41516	9.06897	9.30789	9.2592	9.77102	9.1055	8.55711	9.06871	7.67111	7.49676	7.19996	7.62491	7.72901	7.85824	7.78302	7.71692	7.66309	7.60479	7.55282	7.46085
26020	LRP10	1.46243e-07	3.92824e-08	up	2.93939	2.93939	1.55552	9.39862	9.26065	8.84018	9.1183	8.84036	8.89905	9.14621	8.96929	9.7206	9.19629	8.08318	9.12462	7.32029	7.9745	8.19894	7.0596	7.04478	6.64579	6.97428	7.03937	7.82953	8.25386	7.80821	7.782
56666	PANX2	3.67677e-05	1.69907e-05	up	2.93925	2.93925	1.55545	7.09766	7.19019	7.9813	7.66861	7.72072	8.22098	7.68776	6.23982	6.7029	8.09916	6.57622	6.09909	5.7676	6.06656	6.15278	4.59216	4.53197	5.56006	5.00165	6.57518	6.30576	6.17659	6.22463	5.66407
100190939	TPT1-AS1	1.0409e-08	1.98435e-09	up	2.93838	2.93838	1.55502	6.43717	6.4084	7.32407	6.71726	6.23191	6.69111	6.44513	6.40726	6.2308	6.46202	6.05864	6.99411	4.49423	4.47193	4.58108	5.32753	5.33236	5.32067	4.97679	5.32177	5.0069	4.15197	5.45251	5.30988
9854	C2CD2L	1.324e-07	3.50182e-08	up	2.93679	2.93679	1.55424	6.93908	6.88407	6.88605	6.6065	6.2705	5.65804	6.01785	6.66425	7.5713	7.1544	6.49821	6.51412	5.66048	5.20376	4.97463	4.59216	4.77908	4.98975	4.31652	4.74165	5.22259	5.58254	5.44801	5.5023
163486	DENND1B	3.23422e-09	5.1613e-10	up	2.93574	2.93574	1.55373	8.51423	7.53761	8.07625	7.94704	7.71345	8.06089	8.09485	7.2021	7.74022	8.79897	7.15272	7.83962	6.16849	6.57685	6.38112	6.34873	6.5146	6.11841	6.28583	5.91697	6.66146	6.22414	6.30335	6.53329
140885	SIRPA	6.95863e-08	1.6952e-08	up	2.9352	2.9352	1.55346	9.358	8.90781	9.91261	8.24231	8.38944	8.45176	8.52614	8.54581	8.62456	8.87701	7.7206	8.43142	7.03425	6.66474	6.91144	7.37955	7.32278	7.6134	7.28588	7.42522	6.76384	6.70281	7.10493	7.13713
8622	PDE8B	0.000404201	0.000225044	up	2.93356	2.93356	1.55265	5.60244	7.03197	5.67026	7.88119	7.957	8.46539	7.09237	5.97193	4.87995	5.33657	6.45757	6.51412	3.99331	4.00313	5.33158	5.07633	5.09443	5.19996	5.32767	5.05215	5.24028	5.22521	5.36995	5.31494
9467	SH3BP5	1.65846e-07	4.53797e-08	up	2.93305	2.93305	1.5524	9.78991	8.78052	9.7821	8.75873	8.99901	8.62308	8.47149	8.68434	9.25536	9.8094	8.47925	8.65221	7.84032	7.4753	6.89968	7.61942	7.41479	8.02965	7.39568	8.01483	6.80924	6.80183	7.51587	7.63998
23530	NNT	5.60883e-11	4.79626e-12	up	2.93267	2.93267	1.55222	10.0856	9.9809	10.1879	9.92314	9.90891	9.71074	10.1457	9.70091	10.8005	10.1328	9.31128	10.5412	8.19299	8.57103	8.32895	8.6141	8.58264	8.35614	8.59643	8.45298	8.65093	8.50052	8.48954	8.4666
154214	RNF217	4.2974e-10	5.13709e-11	up	2.93238	2.93238	1.55207	8.92205	8.25819	8.41037	8.81957	8.75053	8.3796	8.80003	8.83027	9.32259	8.75241	7.88625	8.50806	7.06785	6.84145	6.61529	7.22784	7.05706	6.65271	7.13723	7.5987	7.36822	7.13014	7.10478	7.21378
9369	NRXN3	3.94243e-06	1.4976e-06	up	2.93235	2.93235	1.55206	6.74138	7.48845	6.84232	8.66502	8.52789	8.395	7.18274	7.10814	6.53625	6.81495	8.31833	7.90557	6.25395	6.03649	6.01527	5.59879	5.77433	6.31167	5.78364	6.61389	5.62591	5.88703	6.22148	5.77887
728411	GUSBP1	2.74455e-06	1.00831e-06	up	2.93176	2.93176	1.55177	6.68519	6.17852	6.90333	5.55999	6.469	6.1528	6.26114	6.16982	6.18366	7.03922	5.57622	6.32508	5.24373	4.62954	5.17028	5.38072	3.67101	4.1489	3.52184	5.34043	5.03878	5.37167	4.22695	5.13893
131034	CPNE4	3.49342e-06	1.3099e-06	up	2.93004	2.93004	1.55092	5.71028	5.09277	6.13732	5.94266	5.85546	5.19861	5.7677	6.56557	7.25732	6.49302	4.32829	5.45181	4.03148	4.12099	3.61794	4.22538	4.627	4.29302	4.39898	4.69143	4.40222	4.63551	4.22695	3.91888
1435	CSF1	9.43548e-08	2.38621e-08	up	2.92933	2.92933	1.55057	8.12982	7.77845	7.7475	7.34476	7.39978	6.84246	7.84949	6.55432	7.52203	8.397	7.68584	7.21456	5.90345	5.28769	6.1852	6.35977	5.71358	6.73977	5.73156	6.41205	5.66175	5.84394	6.0647	5.95575
64900	LPIN3	3.26586e-08	7.21353e-09	up	2.92923	2.92923	1.55052	8.59938	8.05085	8.69399	8.31501	8.71083	7.91779	8.13654	8.21411	8.71184	8.04401	7.02428	7.96354	6.22354	6.46633	7.08588	6.26656	6.35483	6.78203	6.08729	6.97166	6.77165	6.56207	7.03788	7.16624
9852	EPM2AIP1	1.12747e-09	1.54461e-10	up	2.92825	2.92825	1.55004	10.2107	9.69445	10.5539	9.84094	9.79014	9.67839	9.9242	9.95302	10.2823	10.5148	9.39975	9.90644	8.11447	8.13331	8.93192	8.24736	8.20784	8.32689	8.28975	8.31654	8.35179	8.20007	9.08493	8.94354
6277	S100A6	7.3794e-07	2.38341e-07	up	2.92774	2.92774	1.54979	9.0446	7.90806	9.39491	7.96617	7.44043	8.80594	9.62236	7.58637	8.02658	8.08567	8.47804	7.96416	6.88443	6.89125	6.984	6.88696	6.82268	7.10522	6.71018	6.19013	6.75419	7.02382	6.74416	6.72879
8828	NRP2	6.24602e-06	2.46639e-06	up	2.92391	2.92391	1.5479	11.7807	11.4507	11.0691	11.1025	11.1552	10.1145	10.3009	11.2936	12.5549	12.0525	11.455	11.7786	9.25155	9.49883	9.40158	9.9077	9.64761	10.7174	9.86669	10.7977	9.06814	9.72737	9.57857	10.0703
3778	KCNMA1	0.00909784	0.00629954	up	2.92335	2.92335	1.54762	9.64943	8.36418	9.34769	5.08951	4.97094	6.42973	8.96933	7.32723	7.09735	10.1303	6.23518	6.43469	5.86693	5.83893	5.66977	5.93745	5.29336	5.54526	6.41228	6.20049	6.07678	6.51979	6.02671	6.08637
106736475	PCF11-AS1	1.32759e-06	4.53707e-07	up	2.92243	2.92243	1.54717	5.16039	4.64565	5.64111	5.30974	4.97094	5.78663	5.61569	5.04287	4.83921	4.86906	6.18228	6.0042	3.95414	2.58106	4.74524	3.25641	3.38055	4.17417	3.87291	3.88598	4.42666	3.21838	4.05677	3.94952
23498	HAAO	4.94907e-08	1.1516e-08	up	2.92091	2.92091	1.54642	6.10464	6.41801	5.36697	6.1326	6.658	6.1528	5.29877	5.48925	5.694	6.16879	6.02873	6.21899	3.90345	3.9747	4.61582	5.01394	4.50326	5.09997	4.34453	4.53816	4.85347	3.86354	4.63943	3.82428
3964	LGALS8	2.74928e-10	3.05567e-11	up	2.92016	2.92016	1.54605	9.86909	9.15671	10.0674	9.04576	9.24527	9.17524	9.62796	8.95433	9.5989	9.83168	8.98586	8.89167	7.87713	7.64859	7.93178	7.73248	7.74804	8.26799	7.84544	7.55186	8.04942	7.82896	7.70674	7.70885
4053	LTBP2	2.854e-05	1.29151e-05	up	2.91694	2.91694	1.54446	7.99927	6.66254	8.34511	5.99329	6.12848	6.19861	7.03073	7.00258	6.60928	7.46012	5.57622	5.9547	4.50753	4.48746	5.39994	4.68227	5.20784	5.03281	5.3023	6.08246	5.50974	5.40771	5.41459	5.39281
80864	EGFL8	8.06346e-10	1.05676e-10	up	2.91526	2.91526	1.54363	6.88444	6.76659	7.42348	6.56083	6.47289	6.64519	7.14221	6.48777	6.82955	6.97836	6.92443	6.51289	5.0342	4.86708	6.06553	4.81467	4.87472	5.35551	4.92148	5.31201	5.23569	5.43467	5.5122	5.67734
162968	ZNF497	8.87807e-11	8.25146e-12	up	2.91519	2.91519	1.54359	6.3053	6.42587	5.97071	6.05035	6.79406	6.30329	5.56125	6.27232	6.22915	6.34199	6.01647	5.70723	4.45022	4.75959	4.81743	4.31439	4.66493	4.619	5.18759	4.6612	4.18765	4.71942	4.66312	4.41041
30	ACAA1	1.51379e-11	9.79579e-13	up	2.91242	2.91242	1.54222	9.26087	9.34948	9.5138	9.29941	9.01332	9.04977	9.42651	8.39598	9.60472	9.26296	9.27961	9.44836	7.86448	7.85526	8.06262	7.77984	7.57927	7.36467	7.91479	7.54188	7.59981	7.78537	7.54563	7.50451
100652768	LOC100652768	6.4641e-07	2.05651e-07	up	2.91171	2.91171	1.54187	5.11862	5.1019	5.8876	6.18869	6.65464	5.5465	5.81442	4.93472	6.95205	6.08951	5.45619	5.52731	3.64749	3.45726	4.60176	4.17553	4.09693	4.54011	3.89661	4.47853	4.4962	4.57532	4.55764	4.24638
55258	THNSL2	0.000303733	0.000165541	up	2.91002	2.91002	1.54103	8.23758	8.72888	8.72504	6.72567	6.0445	6.02788	6.92472	6.54068	6.36735	7.12611	7.23518	7.29068	5.86693	5.85718	7.1593	5.35302	4.60822	5.14934	5.38853	5.56258	4.78733	5.12613	6.14639	6.47698
85301	COL27A1	1.66696e-07	4.57362e-08	up	2.9089	2.9089	1.54047	10.4112	9.99204	11.0634	10.7549	10.5413	10.5657	10.3038	9.56646	9.92746	10.2503	9.79098	9.60912	8.62176	8.27319	9.15986	8.31672	7.73411	8.56892	8.41593	8.60934	8.95593	8.9577	9.32701	9.3504
51710	ZNF44	9.4353e-08	2.38546e-08	up	2.90457	2.90457	1.53832	7.66733	7.52151	7.91002	7.71515	7.37903	7.8465	8.04833	6.98089	7.81771	7.28011	8.5082	7.63751	5.60158	5.74335	6.25474	6.51709	6.25041	6.84235	6.40564	5.995	5.46635	5.45624	6.3454	6.97424
503542	SPRN	7.53747e-09	1.36601e-09	up	2.89563	2.89563	1.53388	6.61381	6.77086	6.61287	6.58157	5.85546	6.73161	6.32685	6.10918	6.65963	6.93539	6.85505	6.51412	5.66909	5.27341	5.43078	4.8108	4.49702	4.99629	4.6486	5.36876	4.52251	5.51743	5.09256	4.33262
10231	RCAN2	1.18089e-08	2.2872e-09	up	2.89306	2.89306	1.5326	9.25713	8.94181	8.9121	9.32165	9.37379	9.03781	9.77669	9.22096	9.20475	8.40972	7.85185	9.22902	7.48118	7.76768	7.52207	7.86766	7.64541	7.52303	7.79553	7.07901	7.20666	7.73721	7.26083	7.25981
8497	PPFIA4	0.00456771	0.00301788	up	2.89185	2.89185	1.53199	10.5046	8.74152	11.3494	8.03618	9.44543	7.36853	8.33221	9.84728	10.6579	9.33561	6.71923	8.43568	7.31052	7.0525	8.24607	6.80333	6.57043	7.71988	6.09134	8.11664	8.02638	7.34474	8.97483	8.13298
100289019	SLC25A25-AS1	2.16525e-10	2.30521e-11	up	2.89021	2.89021	1.53117	7.6422	7.67936	7.75078	7.22746	7.3882	7.1055	7.25157	7.23302	7.97216	7.18895	7.18424	7.11497	5.53843	5.24482	6.01661	5.76143	5.73275	6.20235	5.95652	6.42329	5.48259	6.00981	6.09853	5.89718
22933	SIRT2	1.26285e-06	4.2933e-07	up	2.88965	2.88965	1.53089	8.488	7.57223	9.30582	7.17568	7.7783	7.0193	7.66971	7.10971	7.61063	8.61986	7.68384	6.97356	6.2293	6.07937	6.16125	6.24024	6.7335	6.39095	6.39497	6.39984	6.01245	5.76058	6.31141	5.92206
6249	CLIP1	1.05779e-10	1.00749e-11	up	2.88847	2.88847	1.5303	9.85808	10.0852	9.48834	10.1491	10.3218	10.6269	10.3461	9.57262	10.0042	10.0903	9.86291	10.3034	8.17827	8.3269	8.30095	8.87747	8.88802	8.80022	8.81296	8.50419	8.44348	8.16821	8.47106	8.57341
638	BIK	1.24641e-05	5.25324e-06	up	2.88831	2.88831	1.53023	4.63896	5.17242	5.15569	5.38324	5.72993	5.84246	5.32024	4.90426	6.27531	5.22776	4.91325	5.41385	4.13636	2.8618	3.16727	3.50961	3.43745	5.05136	3.31991	5.45357	3.60285	3.11397	4.01989	3.94057
23143	LRCH1	3.81864e-10	4.49102e-11	up	2.88652	2.88652	1.52933	8.98506	8.691	8.76382	9.47907	9.50412	9.05456	8.94296	8.34068	9.41801	8.75319	9.14207	9.34339	7.38113	7.62731	7.14253	7.69341	7.88591	7.26653	7.87291	6.99289	7.55388	7.63551	7.41157	7.60234
23176	2020-09-08	9.86414e-13	3.5763e-14	up	2.8865	2.8865	1.52932	10.6637	10.7158	10.2507	10.296	10.3819	10.376	11.1095	10.515	10.9668	10.7346	10.8275	10.8912	8.92299	9.12293	9.24033	9.02196	9.02921	8.90321	9.10118	9.27616	9.19225	9.36191	8.94374	9.26071
2329	FMO4	1.88545e-06	6.70975e-07	up	2.88461	2.88461	1.52838	5.84616	5.79121	6.42078	6.03729	7.02539	6.20412	5.03073	5.39399	5.35943	5.45966	5.38069	6.35062	3.59471	4.0704	4.22663	4.88334	3.98177	3.61968	4.64409	5.18494	4.48983	3.77028	4.56378	4.93009
55885	LMO3	0.00050527	0.000286044	up	2.87944	2.87944	1.52579	7.21754	8.1195	6.54996	9.71209	8.28931	9.29093	8.34694	8.37313	8.63165	6.49575	9.0373	9.05691	6.24135	6.70854	7.52792	6.48178	7.36654	6.23075	6.73132	5.01404	7.02329	6.96068	7.42482	7.10054
23635	SSBP2	5.2704e-10	6.51164e-11	up	2.87715	2.87715	1.52464	10.0952	9.74522	10.2114	9.66083	9.27613	9.34835	9.63518	10.2991	9.80461	10.4541	9.78263	9.83965	8.2063	7.87156	8.10543	8.3063	8.22324	8.59242	8.12412	8.85628	8.54211	8.0228	8.37724	8.62893
3700	ITIH4	1.47266e-06	5.07662e-07	up	2.87625	2.87625	1.52419	6.66092	6.49387	7.10531	5.66833	5.69273	6.39119	6.27678	5.78371	6.01305	6.64684	5.85185	6.3453	4.69756	3.95512	6.01228	3.80844	4.53126	3.93602	4.80213	5.06709	5.01969	4.67008	4.92077	5.21915
83660	TLN2	1.2272e-08	2.38419e-09	up	2.87609	2.87609	1.52411	10.5634	10.6596	10.2054	11.1264	11.7796	11.0362	10.1711	9.91666	10.3675	10.4971	10.0596	10.4111	8.90677	9.08007	8.6896	9.06375	9.05935	8.81417	9.11557	9.18312	9.31034	9.33085	8.93934	9.01153
349136	WDR86	3.01531e-08	6.60186e-09	up	2.87532	2.87532	1.52372	7.35559	7.60474	7.44584	7.16376	6.72993	7.03048	7.06162	7.18651	7.80342	7.31979	7.65536	7.50983	4.8758	5.10188	6.27608	5.57348	6.10136	6.09713	5.72166	6.34262	5.99548	5.64657	6.48855	5.36154
55698	RADIL	6.82232e-10	8.73318e-11	up	2.86931	2.86931	1.5207	7.47396	7.95221	7.67622	7.94266	7.59243	7.1528	6.76385	7.6728	8.35305	7.32271	7.63207	8.14971	5.9461	6.03375	5.82872	6.20627	6.02592	6.16558	6.10124	6.26591	6.30329	6.4143	6.17587	5.96914
3983	ABLIM1	5.24478e-07	1.63383e-07	up	2.86604	2.86604	1.51906	12.5228	11.6735	12.7312	11.6957	11.9099	11.243	11.5893	11.512	13.2291	11.4496	10.6704	11.6457	10.2499	10.5353	10.2465	10.4163	10.6067	10.2246	10.2492	10.0836	10.2388	10.3783	10.1836	10.2307
84033	OBSCN	4.00882e-08	9.06898e-09	up	2.86489	2.86489	1.51848	11.024	11.0721	11.6328	10.5817	10.2493	10.0878	10.5438	10.8291	11.8153	10.8498	10.2635	10.8348	8.88389	8.81932	9.54068	9.5918	9.37472	9.55882	9.53367	9.33095	9.30442	8.98196	9.56828	9.07357
5900	RALGDS	2.40506e-12	1.05065e-13	up	2.8634	2.8634	1.51773	10.0807	9.7106	10.1623	9.55325	9.56273	9.58972	9.57504	9.53267	9.32483	9.96137	9.309	9.41479	7.9151	7.8424	8.1011	8.02698	8.13763	8.4588	8.10867	8.1358	8.21224	8.01639	8.42225	8.18696
9260	PDLIM7	6.22703e-09	1.09412e-09	up	2.86095	2.86095	1.51649	10.2366	10.5318	11.3645	9.92164	9.71772	9.93629	10.1353	10.1305	11.1205	10.7541	10.3308	10.1771	8.65905	8.39161	9.05015	8.98158	8.68349	9.00921	8.88095	9.07722	8.91042	8.79676	8.84187	8.87654
285908	LINC00174	1.36145e-07	3.61466e-08	up	2.86025	2.86025	1.51614	7.34671	7.77364	8.49808	6.69469	7.03734	7.0546	7.26294	7.68795	7.25889	7.84144	7.61369	6.98103	5.28197	5.30487	6.48834	5.84164	5.71721	5.93404	5.67686	6.61841	6.43174	5.80385	5.992	5.76637
80315	CPEB4	2.09056e-07	5.87251e-08	up	2.8576	2.8576	1.51481	9.42007	9.26973	8.92679	9.65691	9.70095	9.14042	9.1499	9.60994	10.9977	9.64992	8.42632	9.91652	7.90972	8.09568	7.54023	8.30308	8.29595	8.08661	8.19676	7.76805	7.91089	7.98111	7.76211	7.83726
5873	RAB27A	5.38667e-11	4.55425e-12	up	2.85597	2.85597	1.51398	7.5802	7.5483	7.37476	7.20711	7.69677	7.59093	7.35266	7.48615	8.16287	7.41087	7.08317	8.00139	5.94438	6.5775	5.91172	5.8292	5.86092	5.91206	5.8825	5.8767	6.15403	6.5261	5.93024	5.92206
56255	TMX4	4.08074e-12	2.01308e-13	up	2.84966	2.84966	1.51079	9.16582	8.99258	8.89615	9.25425	9.07786	8.80594	8.78562	9.28994	9.63368	9.64968	8.87518	9.41067	7.47554	7.80441	7.70747	7.68791	7.71163	7.66986	7.78364	7.46166	7.35513	7.87402	7.47175	7.70487
80021	TMEM62	3.82577e-07	1.14489e-07	up	2.84375	2.84375	1.50779	5.70834	6.42913	5.70898	6.36413	6.44043	7.00596	7.22859	5.94965	6.67851	5.33188	6.65022	6.79423	5.01449	5.21068	5.23359	4.44766	4.05706	4.2599	4.94787	4.9977	4.80903	5.09052	5.0247	5.1033
122616	C14orf79	4.84525e-12	2.44423e-13	up	2.84269	2.84269	1.50726	6.92331	6.74422	6.54452	6.74471	6.12225	6.83395	6.58873	6.88722	6.39509	6.58896	6.57622	6.35062	4.92243	4.81535	5.00748	5.28703	4.84514	5.39908	5.34009	4.99289	5.42706	4.78937	4.98124	5.40554
54995	OXSM	1.04152e-07	2.6688e-08	up	2.84197	2.84197	1.50689	6.21642	5.81938	6.80776	5.13531	4.85546	6.28607	5.94827	5.37632	5.96552	5.79664	5.32829	6.23033	4.14224	4.18407	4.43031	4.40372	4.3037	3.94535	4.77338	3.71328	4.62275	4.09052	4.49655	4.57723
6322	SCML1	6.74066e-09	1.1999e-09	up	2.84102	2.84102	1.50641	6.76215	6.25717	6.40144	6.89565	7.02539	7.47378	6.42911	6.22074	6.79985	6.86402	6.23518	5.79423	5.31128	5.25187	5.36125	5.02214	5.05606	4.80473	5.15758	4.76089	4.93196	5.52122	4.60698	5.29585
127700	OSCP1	1.94986e-10	2.03325e-11	up	2.84035	2.84035	1.50607	6.21077	5.82243	6.14109	5.99329	5.2705	6.19861	5.94902	5.99326	5.9124	6.12628	5.78772	5.23033	4.17747	4.13728	4.48022	4.52095	4.53197	4.23075	4.28795	4.86736	3.92478	4.32569	4.24657	4.8319
84865	CCDC142	6.54582e-11	5.76285e-12	up	2.83762	2.83762	1.50468	7.17745	7.10372	6.17525	7.26544	7.32448	7.29765	6.90123	6.72006	6.93558	7.06594	6.88248	7.14971	5.59315	5.5159	5.52942	5.45151	5.29021	5.64666	5.19868	5.64474	4.97539	5.80069	5.46803	5.82845
100134229	JHDM1D-AS1	3.14264e-07	9.21778e-08	up	2.83305	2.83305	1.50236	6.42673	6.31391	6.80776	5.91036	6.17739	5.65804	5.03073	5.99636	7.27612	5.74784	6.23518	7.09909	4.34706	5.05575	4.58951	4.71892	4.84684	4.85224	4.89202	4.24443	4.49729	4.84954	4.99132	4.76627
91316	GUSBP11	1.53996e-11	9.99942e-13	up	2.83303	2.83303	1.50234	8.80685	8.9391	8.92551	8.34164	8.78271	8.57985	8.41052	8.64354	8.95632	8.77692	8.6665	8.53331	6.78979	6.72685	7.24066	7.08695	7.24462	7.25451	6.92121	7.84198	7.37492	7.25427	7.50272	7.09619
84837	ARHGAP5-AS1	4.25579e-06	1.62548e-06	up	2.83077	2.83077	1.50119	6.33795	5.58877	7.01068	5.22277	5.2705	5.19861	4.9312	5.50867	5.90301	6.23921	4.32829	5.40721	3.78316	3.08891	4.52342	3.78481	3.98177	4.03281	4.16766	4.30102	4.13337	4.18215	4.56068	4.39281
9469	CHST3	1.28348e-06	4.37108e-07	up	2.83041	2.83041	1.50101	8.39765	8.7447	7.62632	9.60088	9.87041	9.62487	9.21395	8.33182	8.31653	8.29686	8.23518	9.06924	6.63464	7.09301	7.01527	7.4773	7.31907	7.21214	7.45787	7.12805	7.62768	7.25749	7.52375	7.57
254102	EHBP1L1	3.42794e-10	3.95512e-11	up	2.8301	2.8301	1.50085	9.44051	8.97761	9.1299	9.19772	9.57647	9.06897	8.76975	8.77633	9.5476	9.07828	8.77123	8.76917	6.8051	7.41612	7.13821	7.8401	7.82962	7.73221	7.69536	7.82195	7.74322	7.6036	7.59938	7.86841
100130744	LOC100130744	2.02695e-09	3.02988e-10	up	2.82884	2.82884	1.50021	6.55841	6.39728	6.40749	6.03828	5.99624	6.08596	6.32613	6.03896	6.36752	6.33347	6.56707	5.05495	4.67313	4.95145	4.85968	4.65982	4.27078	5.0314	4.33407	4.23575	4.69074	4.65499	4.78086	5.02657
322	APBB1	1.10729e-11	6.72106e-13	up	2.82542	2.82542	1.49847	9.88005	9.83959	9.13461	9.89433	9.42572	9.56365	9.30987	9.60093	10.2844	9.70672	9.27057	9.66096	8.04122	8.314	7.90454	8.15725	8.21146	8.2902	8.02468	8.37537	8.13441	8.15637	8.15865	7.82162
2043	EPHA4	0.000307017	0.000167513	up	2.8239	2.8239	1.49769	8.3931	9.72668	7.24718	9.74362	9.936	9.16439	9.2702	10.7642	7.95589	7.35775	8.96068	9.93318	7.64343	7.43958	7.36005	7.44169	7.49634	8.20979	7.59366	7.31372	6.66175	7.52704	7.86779	7.92572
1953	MEGF6	2.13059e-08	4.46695e-09	up	2.8231	2.8231	1.49728	9.66883	9.63691	10.1251	9.45629	9.67445	9.89287	10.0244	9.48334	8.99729	9.75613	9.12675	9.05081	7.51362	7.7793	8.99053	7.81816	7.62	8.07276	7.74417	8.64538	8.07062	8.40461	8.13992	8.12669
641516	KC6	1.47763e-05	6.3189e-06	up	2.82219	2.82219	1.49682	6.14036	6.22091	6.32059	6.04014	6.46112	5.00596	6.75439	6.8872	6.64415	5.39062	7.13564	7.08583	4.42952	3.77424	4.613	4.79679	5.07085	4.70557	5.07851	5.54657	4.63843	4.10826	6.00886	5.3545
147804	TPM3P9	5.84446e-07	1.84148e-07	up	2.82213	2.82213	1.49679	7.4642	7.51095	5.93966	7.76939	8.12848	7.82796	7.28707	6.97573	8.32593	7.36631	7.13564	7.41385	6.24259	6.12492	5.77305	5.50874	5.5753	5.46891	6.04349	5.84813	5.82936	5.80643	6.31638	6.64645
8790	FPGT	2.2263e-11	1.55973e-12	up	2.81927	2.81927	1.49532	7.50544	7.00716	7.45267	7.62134	7.62805	7.38843	7.79745	7.35407	7.22306	7.677	7.18627	8.08059	5.57701	5.69788	6.02526	6.13691	6.24554	6.18376	6.08144	6.31345	5.66463	5.97996	6.05315	6.01872
144348	ZNF664	4.09428e-10	4.86689e-11	up	2.81778	2.81778	1.49456	11.3682	11.5682	11.0044	11.8538	11.8126	11.8993	11.6929	11.6232	11.5268	11.2457	11.4831	11.7995	9.58096	9.79252	10.3076	10.43	10.6272	10.3505	10.3348	9.69764	9.61718	9.8263	10.1924	10.1857
100129482	ZNF37BP	1.14384e-09	1.57214e-10	up	2.81263	2.81263	1.49192	9.17827	8.36914	9.14961	8.93611	8.83458	9.00534	9.01623	8.65339	8.36358	8.93862	8.86745	8.64937	7.18851	7.03464	7.72044	7.24377	6.96063	7.24252	7.36042	7.28078	7.16627	7.27775	7.16546	8.41754
100132215	LOC100132215	8.98909e-05	4.45848e-05	up	2.80813	2.80813	1.48961	4.86004	4.86293	5.34166	5.94335	5.36474	5.18296	5.88584	5.61294	5.01669	4.55149	5.38246	5.56375	2.88659	2.3072	4.91887	3.00818	2.55378	4.31781	4.98046	4.55502	4.42294	3.28799	4.24991	4.20482
92979	2020-03-09	1.71069e-08	3.4748e-09	up	2.8062	2.8062	1.48862	6.95685	7.39473	7.40145	7.43323	7.83356	7.72217	6.71879	6.99358	6.7616	6.09308	7.35774	7.06432	5.77024	5.63538	5.49696	5.27097	5.33134	5.7093	5.18325	5.96515	5.79785	5.81683	5.82773	6.06266
144406	WDR66	2.34362e-05	1.04279e-05	up	2.8051	2.8051	1.48805	6.44939	6.0437	7.37513	5.67633	6.43876	5.78357	4.93208	6.05546	5.97035	6.23287	5.28533	5.40721	4.37063	4.99475	5.23629	3.60107	3.75456	4.11528	3.9295	5.01742	5.06228	5.35512	3.59037	4.76627
83937	RASSF4	2.4265e-05	1.08201e-05	up	2.80507	2.80507	1.48804	9.66239	8.56052	9.99049	8.86012	8.31446	8.84506	9.31084	8.72048	9.5763	9.27928	6.82014	7.98801	7.28334	7.33369	7.01323	7.39258	6.84302	7.66388	7.13495	8.13744	7.03338	7.41848	7.34002	7.47765
1649	DDIT3	0.000137883	7.07957e-05	up	2.80489	2.80489	1.48795	6.81271	7.00408	7.6402	6.62167	7.51404	6.68403	7.02894	6.12333	8.0286	7.6238	8.1632	7.27845	4.79858	4.4758	5.3898	6.60034	6.12544	6.80524	6.82808	5.65861	4.60821	5.23142	5.37624	6.76991
160335	TMTC2	6.88614e-09	1.22989e-09	up	2.80073	2.80073	1.4858	8.3888	8.26771	8.38027	8.19059	7.59243	8.30713	9.27866	8.95053	7.91944	8.1603	9.03785	8.43469	6.49628	6.83053	6.77461	6.77868	6.75938	7.11946	6.81402	7.28006	6.94072	7.10229	7.18687	6.99587
755	C21orf2	2.53041e-12	1.11314e-13	up	2.79537	2.79537	1.48304	7.76925	7.93557	8.20241	7.59919	7.88451	8.01413	7.92703	7.70996	8.0637	8.11199	8.16896	7.4103	6.25129	6.17368	6.41492	6.54309	6.4598	6.72306	6.5745	6.70294	6.10223	6.32423	6.61295	6.11779
9099	USP2	4.24874e-09	7.06756e-10	up	2.79386	2.79386	1.48226	7.9903	8.20308	8.673	8.16268	7.5559	8.14112	8.0239	7.94972	9.04977	7.3689	7.59633	8.09374	6.85156	6.58821	6.52724	6.20145	6.51587	6.54496	6.38556	6.81003	6.79925	6.88224	6.50733	6.40762
3685	ITGAV	2.24902e-07	6.3661e-08	up	2.79168	2.79168	1.48113	11.6093	11.7191	10.051	11.8248	11.6995	11.8534	12.2974	12.3875	12.1733	11.4905	11.3129	12.3386	10.151	10.4193	10.3081	10.0598	10.1014	9.99618	10.1711	10.4146	10.1063	10.5124	10.3618	10.3816
51177	PLEKHO1	9.97052e-11	9.44459e-12	up	2.78936	2.78936	1.47993	9.39416	9.5447	9.83292	9.81412	9.23898	9.65837	9.47362	9.1311	10.2763	9.982	9.59604	9.38682	8.28372	8.32291	8.34493	8.32419	8.18114	8.33282	8.06217	8.13508	7.6788	8.30961	7.80736	7.78721
255043	TMEM86B	5.61135e-08	1.32464e-08	up	2.78479	2.78479	1.47757	5.73034	6.04961	6.15259	6.71606	6.79406	6.52054	6.38437	5.61731	5.5959	6.20251	5.9036	5.42316	4.85951	4.12198	5.03499	4.39815	4.14222	4.33216	4.9483	4.99083	4.10082	4.48098	4.83448	5.1148
1565	CYP2D6	7.21587e-07	2.32559e-07	up	2.78366	2.78366	1.47699	5.55923	5.6069	5.64425	4.62074	4.49289	5.01025	4.91912	5.21752	5.31798	5.27799	5.50142	5.36248	3.97025	3.22473	4.54741	3.46334	3.84859	4.21982	3.20702	3.54829	3.42699	2.833	4.91473	3.60278
92595	ZNF764	4.85016e-11	4.02859e-12	up	2.78342	2.78342	1.47686	7.64553	7.94723	7.58864	7.59277	8.12848	7.78357	7.60443	7.0125	7.82499	7.63662	7.7206	7.51978	6.34116	6.09855	6.06182	6.06561	6.03913	6.17417	6.01042	6.43347	5.94831	6.01925	6.95753	6.13346
2995	GYPC	4.97957e-05	2.35438e-05	up	2.78262	2.78262	1.47645	9.3734	9.41076	10.1427	7.44819	8.22081	7.51451	7.95533	8.09355	8.93135	9.74246	8.14847	8.56268	6.77923	7.24542	6.9903	7.80981	7.55596	6.95658	7.93091	6.68095	7.00278	7.13549	6.77634	6.96312
55296	TBC1D19	1.90861e-13	4.80697e-15	up	2.78241	2.78241	1.47633	6.54156	6.24625	6.65576	6.54678	6.5559	6.19861	6.31868	6.44572	6.21102	6.70787	6.41575	6.83605	4.98752	4.9958	4.79706	4.75899	5.02724	4.71794	4.99577	5.13974	5.14717	5.40771	5.07757	4.91144
5727	PTCH1	0.000143674	7.40358e-05	up	2.78233	2.78233	1.4763	8.72832	10.106	7.77917	10.0931	9.69331	9.90777	9.47319	9.91582	9.92955	8.2089	10.4805	10.474	8.53234	8.23624	7.59095	7.12329	7.49043	7.78091	7.46695	9.27811	8.22522	8.29356	8.36349	8.69266
84962	AJUBA	8.38584e-11	7.70675e-12	up	2.78119	2.78119	1.4757	10.4919	10.5909	10.3625	10.5596	10.7582	10.8182	10.8238	10.4474	11.1138	10.6998	10.5082	10.4171	9.18074	9.07945	9.19354	9.32716	8.88012	9.22415	8.88743	9.98709	9.08198	9.41305	8.63908	8.98923
84279	PRADC1	2.97085e-08	6.50011e-09	up	2.77964	2.77964	1.4749	6.98735	6.70445	6.9806	6.36413	6.32024	6.78357	6.74345	5.84918	7.82785	6.91806	6.65022	6.77286	5.65648	5.48746	5.61142	5.10673	5.14481	4.87609	5.28795	4.61583	5.61284	5.44802	5.31362	5.0419
55690	PACS1	1.8149e-10	1.85939e-11	up	2.77845	2.77845	1.47428	10.8298	10.4373	10.4602	9.97564	10.1934	9.94008	10.1898	9.83488	10.7937	10.7382	9.65597	10.2768	8.73919	8.91703	8.58456	8.97924	8.80779	8.9829	8.92639	8.94087	8.76306	8.85911	8.61223	8.52191
79658	ARHGAP10	1.09345e-05	4.5452e-06	up	2.77655	2.77655	1.47329	8.93893	8.20146	9.36939	6.70671	7.2902	7.34835	7.90854	7.50434	8.19098	9.24991	8.06976	7.46005	6.59266	6.7981	6.28275	6.77754	6.50533	6.57558	6.92373	6.25879	6.54152	6.69818	6.20398	6.40098
20	ABCA2	1.16589e-08	2.25296e-09	up	2.77569	2.77569	1.47284	10.1848	9.85357	10.2668	9.679	10.0602	9.28917	9.12058	9.87037	10.3476	9.96294	9.29084	9.47177	7.76104	7.80421	8.44232	8.15871	8.11727	8.2436	8.39044	8.38377	8.58374	8.16141	8.92516	8.75185
168850	ZNF800	9.64744e-11	9.10988e-12	up	2.77361	2.77361	1.47176	7.48303	7.24809	7.13875	7.61586	7.753	7.25519	7.87203	7.17235	7.93296	7.62918	7.42137	7.62038	5.95837	5.46237	5.99428	6.14936	6.60904	6.10522	6.45787	5.81003	6.04764	6.14596	5.80976	5.93112
2200	FBN1	1.28493e-05	5.43182e-06	up	2.77313	2.77313	1.47151	10.2772	9.05644	9.44214	8.72731	8.94057	8.52054	8.95356	10.0306	9.56662	10.3184	7.80402	8.35062	6.93146	7.14912	7.51719	8.07811	8.1716	7.93687	7.89912	7.4954	7.59783	7.76155	7.93648	7.85522
29121	CLEC2D	1.01595e-06	3.38673e-07	up	2.77267	2.77267	1.47128	7.82404	7.14675	8.57859	6.99677	6.73517	7.75932	8.36366	7.5592	6.95629	7.54223	7.89814	7.33354	5.35723	5.39566	6.65564	5.59874	6.27515	6.17678	6.17703	6.35163	6.37836	5.70636	6.47374	6.49205
9755	TBKBP1	9.50087e-09	1.78512e-09	up	2.77229	2.77229	1.47108	9.41347	9.18334	9.99651	9.04532	8.80966	8.84333	8.94168	9.25237	9.66032	9.15096	8.41575	8.66723	7.9426	8.01878	8.02566	7.36728	7.17813	7.26906	7.42454	7.85797	7.56561	7.94172	7.48733	7.64834
100505687	LINC00888	6.9905e-10	8.98696e-11	up	2.77036	2.77036	1.47007	8.17127	7.69369	8.38796	7.90349	7.57557	7.22806	7.95195	7.58141	8.82415	8.32459	7.68656	7.9455	6.40055	6.73194	6.65863	6.45894	6.5068	6.4372	6.42103	6.39733	6.29165	6.36216	6.40698	6.56011
4846	NOS3	1.53621e-06	5.32765e-07	up	2.76715	2.76715	1.4684	6.31327	7.14622	6.17673	6.01795	7.07786	6.63622	5.22538	6.45873	6.28365	6.12856	6.56478	7.37383	4.54575	4.25243	5.66308	4.79053	4.78943	4.92678	4.46184	5.64617	4.87587	5.06595	5.23952	5.52504
3931	LCAT	4.46633e-06	1.7132e-06	up	2.76105	2.76105	1.46522	7.17395	6.49525	7.39045	6.14967	6.29198	6.59093	6.96497	6.10871	7.2747	7.39643	6.28248	6.50991	5.45848	5.20868	6.10679	4.54731	4.498	4.72671	4.511	4.99998	6.02956	6.25175	5.34892	5.35964
222962	SLC29A4	2.01048e-09	2.99928e-10	up	2.7603	2.7603	1.46482	7.78457	8.42922	8.02076	8.60125	8.2247	9.00596	8.36065	7.85148	8.38836	7.77099	7.75119	7.93559	6.36755	6.80709	7.06167	6.49138	6.47208	6.82799	6.26497	6.85792	6.61681	6.95925	7.13262	6.68746
5295	PIK3R1	1.37798e-07	3.66813e-08	up	2.75944	2.75944	1.46438	9.3874	9.63752	8.76165	10.0174	10.0957	10.1528	9.79085	9.17883	8.99353	9.11214	8.85185	9.8192	8.2803	8.5059	8.16764	7.99069	8.31632	7.84622	8.44108	7.39174	8.27161	7.41244	7.95318	7.64923
8534	CHST1	0.000449227	0.000251781	up	2.75619	2.75619	1.46268	6.66273	5.7543	6.6454	4.83575	5.07786	5.19861	4.94827	5.18175	4.72831	6.42402	5.23518	5.1662	4.50753	4.24419	4.84535	2.88434	2.91138	3.11528	2.55098	4.9036	5.09114	5.16482	4.24737	3.84027
410	ARSA	4.97284e-10	6.08859e-11	up	2.75496	2.75496	1.46203	8.78624	8.56858	8.58648	7.96769	8.18889	8.21831	8.06147	8.3481	8.97699	8.88443	7.91185	7.98744	6.85906	6.83775	7.31197	6.53475	6.66164	6.7605	6.75401	7.11052	6.8809	7.02037	7.22847	6.98216
64760	FAM160B2	5.4184e-11	4.58913e-12	up	2.75363	2.75363	1.46133	9.16077	9.26504	9.02741	8.71184	8.81195	8.97176	8.7324	8.74067	9.20341	9.27995	8.83164	8.9029	7.05485	7.09684	7.65577	7.16023	7.50694	7.60585	7.43903	7.42884	7.7371	7.40667	8.15795	7.85368
57140	RNPEPL1	2.81605e-12	1.26576e-13	up	2.75235	2.75235	1.46066	8.54488	8.81549	8.27513	8.58034	8.64554	8.37413	8.84982	7.94959	8.42513	8.4115	8.93058	8.26919	6.71454	7.01102	7.17471	7.05681	6.92019	6.98372	7.27825	7.22263	7.18447	7.06064	6.87621	7.06012
255394	TCP11L2	3.01976e-05	1.37392e-05	up	2.75188	2.75188	1.46041	7.02319	6.22075	5.51826	6.2625	6.39978	5.65804	6.10874	7.2416	7.01244	6.74002	4.32829	6.23033	4.11758	5.0899	4.58231	4.38752	4.38387	4.72027	4.19868	5.72986	5.14717	4.98878	4.93242	4.94057
285352	KIF9-AS1	2.19157e-07	6.18556e-08	up	2.75135	2.75135	1.46014	5.32189	5.00126	5.62869	5.14609	4.90742	5.14805	5.63164	5.35532	5.88817	5.22896	4.73519	5.36585	3.08673	2.74415	3.85324	4.04725	4.14343	4.42173	4.36218	3.0255	4.02872	3.8446	4.21105	4.06827
2645	GCK	0.000800996	0.000469112	up	2.7499	2.7499	1.45938	7.85942	6.75996	8.79723	5.67385	5.85546	5.24125	5.85358	6.05014	7.77834	7.90586	5.32829	5.70677	4.56338	5.03214	5.32647	5.50786	5.56605	4.86564	5.39898	4.72986	5.21429	5.17937	5.00291	4.91066
440270	GOLGA8B	7.35322e-06	2.95385e-06	up	2.74876	2.74876	1.45878	9.10778	8.23539	9.70412	7.35448	8.44043	8.52952	7.77569	8.92542	8.89296	8.93899	8.71885	8.33612	6.92014	6.16071	7.61497	6.30232	7.50197	7.53089	6.46206	7.36129	7.4125	7.01983	7.45462	7.7131
27147	DENND2A	5.89571e-10	7.42001e-11	up	2.74793	2.74793	1.45835	9.03012	8.72767	8.44267	8.53619	8.0389	8.20876	8.66816	8.55742	8.53954	8.82428	7.82014	8.57713	6.36855	6.90434	7.17327	7.16401	7.04066	7.2142	7.31482	7.38783	6.61383	7.0084	7.15494	7.12597
101930085	LOC101930085	8.42092e-11	7.74916e-12	up	2.74686	2.74686	1.45778	7.54468	6.88335	7.38395	6.80774	7.07786	6.89905	6.94827	7.13258	6.83921	7.01564	6.65022	6.66096	5.28197	5.20691	6.02857	5.53204	4.98177	5.67327	5.71018	5.75032	5.64238	5.28906	5.51285	5.74073
84557	MAP1LC3A	0.00629074	0.00425443	up	2.74619	2.74619	1.45743	8.2225	5.96408	9.37469	5.3432	5.23767	6.1055	5.93976	5.4148	6.88679	9.62236	5.91325	5.40053	5.19704	5.21444	5.27161	5.2314	5.17442	5.54761	5.5805	4.99289	4.79048	4.57324	5.14355	5.21878
100132815	IPO5P1	4.07107e-07	1.23009e-07	up	2.74618	2.74618	1.45743	11.1965	10.198	11.1862	10.3904	10.1605	10.1264	9.4108	9.6066	9.96946	10.5656	9.63587	9.72082	8.901	8.56764	9.23274	8.8095	8.32997	8.91618	8.93693	8.91385	8.25718	8.10497	8.93463	8.77343
10965	ACOT2	1.51173e-09	2.17213e-10	up	2.74568	2.74568	1.45716	7.02267	6.68207	6.91177	6.71777	6.8049	6.40337	6.61569	6.30135	7.51957	6.9406	5.91325	6.60013	5.3279	4.9185	5.48373	5.54537	5.43886	5.56035	5.1223	5.21202	4.99772	4.84329	5.345	5.15216
23552	CDK20	2.69499e-07	7.78265e-08	up	2.74431	2.74431	1.45645	6.78791	6.8555	7.70625	5.96828	6.35797	6.51808	6.15802	6.75803	7.07107	7.72451	6.17914	6.26136	5.09148	4.88349	5.44902	5.28588	5.1549	5.77317	5.39692	5.35707	4.90477	5.34252	5.51903	4.71053
51566	ARMCX3	2.25889e-13	6.00805e-15	up	2.74236	2.74236	1.45542	10.2183	9.70715	10.1957	10.0489	9.91436	10.0146	9.94296	9.88164	10.4371	10.1068	9.5082	9.93303	8.71991	8.81907	8.49441	8.36439	8.54544	8.42196	8.51694	8.50627	8.36301	8.47068	8.65137	8.57022
10602	CDC42EP3	1.31345e-06	4.48094e-07	up	2.74171	2.74171	1.45508	9.99882	9.56485	10.7147	9.4914	9.56052	9.06897	9.69053	9.23301	11.0228	10.9052	9.32332	9.25166	8.40693	8.22037	8.37532	8.05827	8.503	8.30161	8.17409	8.14747	8.56265	8.95549	8.32911	8.3305
285440	CYP4V2	3.34064e-06	1.2479e-06	up	2.74097	2.74097	1.45469	6.51491	6.50259	6.51826	5.75002	6.07748	5.52054	6.38437	5.76173	5.98545	6.91224	5.46251	6.46329	4.99386	4.0711	5.54079	4.68514	4.70701	4.45251	3.10353	5.13369	4.86093	4.7444	4.93051	5.17369
140733	MACROD2	5.84592e-07	1.84238e-07	up	2.74015	2.74015	1.45426	5.38463	5.34405	4.54242	5.65887	5.59243	6.1055	5.18274	5.71689	6.05755	6.28626	4.91325	4.40721	3.2596	3.73801	4.01527	3.92605	3.98177	4.40478	4.39898	4.06001	4.33982	3.61921	3.81591	4.18131
25841	ABTB2	3.05671e-06	1.13253e-06	up	2.73896	2.73896	1.45363	8.72276	9.3771	7.85295	9.02709	9.09705	8.2814	8.741	8.96028	9.95532	7.70847	8.6008	10.023	7.28529	7.60966	6.84512	7.69684	7.72993	7.50829	7.71447	7.01993	7.26898	7.50319	7.33739	7.38459
25874	MPC2	6.74066e-09	1.1996e-09	up	2.73686	2.73686	1.45252	8.76662	8.4977	8.9019	9.14916	9.42532	8.97997	9.35666	8.28419	8.90118	8.08134	9.45241	9.33612	7.81803	7.87123	7.31838	7.43131	7.54493	7.40478	7.55293	7.32204	7.28987	7.76588	7.12763	7.25531
55506	H2AFY2	1.63589e-08	3.30824e-09	up	2.73607	2.73607	1.4521	9.94629	10.5347	10.0306	10.365	10.2789	10.4654	10.1827	10.216	10.1557	10.2329	10.9423	10.3405	8.63664	8.72387	8.64474	9.30947	9.60741	9.35015	9.2449	7.88135	8.88096	8.82758	8.81493	8.3439
1949	EFNB3	2.02427e-07	5.66525e-08	up	2.73531	2.73531	1.4517	10.2349	9.52176	10.2252	9.28759	8.89919	8.97997	8.73733	9.16125	9.84361	10.392	8.85967	9.11191	8.03932	8.03781	8.16125	7.89929	7.61736	7.86421	7.53588	8.35547	7.91386	8.13789	8.18845	8.08313
79957	PAQR6	8.60556e-08	2.14563e-08	up	2.73165	2.73165	1.44977	7.7112	7.44053	7.76395	7.13779	6.66282	7.34835	7.04826	7.40287	7.97098	7.61619	7.26375	6.72868	5.87288	5.38482	6.43232	5.82165	5.58133	6.01346	5.45104	6.43545	6.24733	5.08632	5.94865	6.42289
9531	BAG3	5.5074e-10	6.86583e-11	up	2.72866	2.72866	1.44819	9.12992	8.96306	9.21028	8.57825	8.59243	8.55634	8.87204	8.40592	9.80295	9.3227	9.23518	8.69988	7.67145	7.64071	7.4279	7.52402	7.4782	7.32906	7.53588	7.26543	7.62979	7.79035	7.39879	7.29908
9446	GSTO1	5.01761e-07	1.55486e-07	up	2.72682	2.72682	1.44722	9.76924	9.74453	10.8078	9.85079	10.149	9.77453	9.74441	8.84212	9.67742	9.42572	10.656	10.0222	8.15049	8.68398	8.69792	8.52805	9.09619	8.62128	8.94364	7.84736	7.95034	7.73096	8.60227	8.2446
1593	CYP27A1	3.0786e-06	1.14201e-06	up	2.72413	2.72413	1.4458	8.63226	9.1008	8.43517	9.01207	9.03895	8.76846	7.83703	7.96345	9.61448	8.81901	9.15229	9.45025	6.66474	7.04074	6.87731	7.95043	8.00995	8.09256	7.95471	7.33908	6.6984	6.89001	7.72412	7.23259
54536	EXOC6	0.000251374	0.000135044	up	2.72322	2.72322	1.44531	7.64237	8.47588	6.42215	9.41143	9.57428	9.57365	9.06048	7.50489	7.36972	6.94648	8.15611	8.9442	6.81086	7.12334	6.33869	6.91169	7.11595	6.92263	6.94635	6.71432	6.71833	6.78792	6.63331	6.71446
4867	NPHP1	7.76623e-12	4.38781e-13	up	2.72155	2.72155	1.44443	6.58786	6.41963	6.94307	6.90982	6.59243	6.99117	6.73117	6.75124	6.24907	6.85729	6.23518	6.3758	5.28846	5.18455	5.00972	5.30351	5.12286	5.2852	5.57199	5.15564	5.111	5.35828	4.71359	5.20577
23232	TBC1D12	9.9893e-09	1.89173e-09	up	2.72154	2.72154	1.44443	7.22039	6.82989	6.48583	7.69755	7.76236	7.7532	7.5778	7.28919	7.19653	7.15253	6.32829	7.48813	5.93908	5.95141	5.53651	5.8292	5.88745	5.64579	5.77338	6.10837	5.5536	5.94768	5.37697	5.89916
3563.chrX	IL3RA	6.48051e-05	3.13482e-05	up	2.72115	2.72115	1.44422	6.54066	5.89139	7.63154	6.36686	6.43951	5.4795	5.82273	6.01592	6.05512	5.86366	6.31181	5.01702	3.8763	3.04016	5.4431	4.52191	3.9036	5.10133	4.7944	5.5188	4.89495	4.75445	5.06304	5.19308
5413	2020-09-05	2.08143e-05	9.17625e-06	up	2.72062	2.72062	1.44394	7.60273	6.47027	8.49138	6.84739	6.27576	6.9535	7.07026	7.12815	7.3345	7.05105	5.41575	6.57392	4.64606	5.2307	5.62826	5.35197	6.19345	5.46167	5.87022	4.65282	5.73024	5.54314	5.92741	5.65147
162073	ITPRIPL2	2.74059e-08	5.91488e-09	up	2.7198	2.7198	1.4435	8.37426	8.2613	7.58099	8.22277	8.05186	8.243	7.83809	7.44356	8.21481	8.66659	7.23518	8.11616	5.98752	5.94236	6.71159	6.37833	6.92261	6.48451	6.38556	6.48322	6.94863	7.04547	6.96193	6.67484
81669	CCNL2	1.6115e-10	1.6139e-11	up	2.7165	2.7165	1.44175	12.0278	11.8495	12.4118	11.698	11.6004	11.8226	12.1307	11.4671	11.887	12.3722	11.9972	11.6274	10.585	10.1425	10.903	10.3884	10.2647	10.6483	10.3503	10.4384	10.1834	10.0858	10.8162	10.7849
1889	ECE1	1.63092e-10	1.63819e-11	up	2.71487	2.71487	1.44089	11.6123	11.0359	10.6983	10.8358	11.3487	10.9333	10.7654	10.6336	10.9767	11.2811	10.262	10.6493	9.20629	9.49088	9.56563	9.30388	9.38888	9.39278	9.31213	9.41008	9.56992	9.74401	9.77733	9.57979
29995	LMCD1	0.000207497	0.000110115	up	2.71206	2.71206	1.43939	8.02127	7.75488	7.46059	6.5447	6.07786	6.22835	7.81903	6.86739	9.44364	8.7252	7.13564	6.96793	6.07978	6.02512	5.36891	6.32618	5.65823	5.7434	6.20114	6.41436	5.28676	6.39818	5.8951	6.37667
3675	ITGA3	4.35029e-05	2.03584e-05	up	2.71183	2.71183	1.43927	10.5914	9.93803	10.8261	8.63516	8.36853	8.74036	9.57601	9.28129	10.1223	10.7513	8.82014	9.07645	7.55651	7.7403	8.36629	7.86875	7.93736	7.93024	7.95807	8.37044	8.50974	8.70358	8.39985	8.11475
100534593	STX16-NPEPL1	3.17225e-10	3.6224e-11	up	2.71111	2.71111	1.43889	9.36411	9.06545	9.98709	9.63446	9.58672	9.40124	9.49261	9.19965	9.65803	9.47393	9.07493	9.44577	7.53118	7.51705	8.26198	7.8457	7.61826	8.19174	7.80037	8.41723	8.15735	8.07504	8.34077	8.36072
1292	COL6A2	0.000163394	8.5169e-05	up	2.7109	2.7109	1.43877	12.9003	11.6351	13.2401	10.9174	11.7231	10.6683	11.1114	10.8289	11.7992	13.4689	11.1458	10.7876	10.1027	10.123	10.9022	9.79283	9.81316	9.97879	9.91963	10.4021	10.424	10.4226	10.5254	10.5545
63035	BCORL1	1.97745e-08	4.09152e-09	up	2.70931	2.70931	1.43793	8.57927	8.70965	8.0264	8.61337	7.79406	8.28607	8.18273	9.14081	8.24723	8.07844	7.57622	8.46832	6.90706	7.01701	6.29381	6.90794	6.91251	6.71741	6.54496	7.4552	6.58606	6.62738	7.17565	7.3025
81932	HDHD3	1.12634e-08	2.16456e-09	up	2.70845	2.70845	1.43747	7.96087	8.12534	7.77942	8.33007	8.24122	7.78357	8.25313	7.04899	8.72612	7.6893	7.57622	8.49467	7.09143	6.59615	6.95238	6.68912	6.41123	6.46891	6.58661	6.56058	6.33388	6.56026	6.30858	6.20016
7915	ALDH5A1	7.89695e-09	1.4468e-09	up	2.70797	2.70797	1.43721	8.13042	8.2107	8.20194	8.31396	8.19555	8.64155	8.09807	7.5264	7.95033	8.60456	7.65022	7.97979	6.32999	6.47013	6.88726	6.88045	6.89209	7.24997	7.1139	6.33393	6.28991	6.00802	7.09984	6.70143
113452	TMEM54	0.000425551	0.00023772	up	2.70793	2.70793	1.43719	5.79491	7.30729	6.14993	6.55035	6.90471	6.58542	7.83885	6.95794	6.8645	5.09422	8.99125	7.52695	5.15845	5.19589	5.2613	5.48588	4.622	5.08831	5.10011	6.39499	5.42146	5.06971	6.35592	6.16604
11278	KLF12	1.88405e-06	6.70194e-07	up	2.70781	2.70781	1.43713	9.25881	9.25159	8.49567	10.5704	10.682	9.69845	9.04072	9.47051	9.81364	9.0848	8.62291	9.97121	7.77333	8.19077	7.55959	8.38578	8.25123	8.15724	8.47064	8.07631	7.81231	8.1738	7.96786	7.89627
30845	EHD3	9.48818e-06	3.89466e-06	up	2.70566	2.70566	1.43598	9.93112	9.11557	9.29787	8.85352	8.84793	8.65804	8.80917	8.96483	10.7624	9.93114	7.59956	8.36498	7.66261	7.68893	7.36667	7.684	7.64414	7.53001	7.71261	7.64647	7.76608	7.81674	7.7403	7.64584
10763	NES	2.08219e-08	4.35311e-09	up	2.70148	2.70148	1.43375	12.8718	13.0172	12.6174	13.0182	12.4318	12.3182	12.7841	12.7889	14.2728	12.9995	12.8997	13.364	11.5629	11.6611	11.2801	11.5493	11.2474	11.6614	11.4486	11.9174	11.2224	11.4769	11.4258	11.7255
51019	WASHC3	1.02357e-06	3.41518e-07	up	2.70138	2.70138	1.43369	7.71709	6.72226	8.90558	6.71104	6.71152	6.78357	7.50927	7.0777	6.80772	7.42363	7.02096	6.81529	5.92237	5.53469	5.65713	5.89895	6.12932	5.93072	5.77338	6.09941	5.79681	5.10513	5.49211	5.6613
1850	DUSP8	1.35939e-05	5.76578e-06	up	2.70129	2.70129	1.43365	5.66808	6.10292	6.03629	5.78277	6.12848	6.8079	6.86531	5.44941	7.69097	6.23366	6.02641	5.74591	5.29522	4.97466	4.6527	5.01087	4.75938	5.52755	5.24401	4.84851	3.85919	3.5521	4.56819	5.0419
1107	CHD3	6.05436e-09	1.05929e-09	up	2.69934	2.69934	1.43261	10.7957	10.0873	10.7551	10.0776	9.77072	9.76522	9.75461	9.93428	10.2582	10.8275	9.72179	9.68137	8.22408	8.72354	8.59571	8.81227	8.78273	8.99809	8.42987	9.07985	8.55844	8.50581	8.80465	8.72307
101060195	FCF1P2	7.14035e-11	6.37115e-12	up	2.69875	2.69875	1.43229	6.62645	6.27885	6.5506	6.45724	6.59243	6.36853	6.53323	5.75919	6.44154	6.72303	6.29101	6.87669	4.90345	4.91081	5.23766	5.08598	4.77557	4.80333	5.43121	5.28708	4.60285	4.77579	5.18917	5.30842
64747	MFSD1	2.23799e-11	1.56958e-12	up	2.69645	2.69645	1.43106	7.96884	7.70042	7.81219	7.77083	7.5823	7.84185	7.69522	7.69594	8.38276	8.28668	7.71311	8.07754	6.72239	6.51603	6.7721	6.44261	6.27637	6.33251	6.65238	6.80963	6.13614	6.27554	6.01435	6.40489
57507	ZNF608	1.29012e-11	8.08958e-13	up	2.69433	2.69433	1.42992	11.0953	11.2134	10.6635	11.3213	11.3017	11.0702	10.9123	11.1959	11.6653	11.1867	10.8502	11.463	9.47868	9.63701	9.33653	9.91175	9.80469	9.90457	9.84209	9.69734	9.92158	9.4187	9.9331	9.89354
344595	DUBR	5.89732e-05	2.82817e-05	up	2.69422	2.69422	1.42987	7.15715	5.87444	6.9936	5.9079	5.51843	5.89905	7.46072	5.38362	5.66928	7.15253	4.32829	6.09909	4.66899	4.96933	4.9186	4.67789	4.60068	4.40478	5.28795	4.55477	4.29091	4.3886	4.69355	4.82965
1375	CPT1B	5.13179e-07	1.59482e-07	up	2.69154	2.69154	1.42843	8.9423	8.76164	8.99146	8.53025	8.64422	8.6878	8.54069	8.87806	9.58959	8.96748	9.02963	8.80252	7.04222	6.55828	8.14817	7.03869	6.67113	7.76674	6.97133	8.19126	7.91857	7.79627	8.08731	7.03448
54970	TTC12	1.32526e-07	3.51006e-08	up	2.69089	2.69089	1.42808	7.32703	7.07826	6.95714	7.31562	7.85246	7.05659	7.03073	7.57146	7.09234	7.40428	7.77565	7.67496	5.24828	5.16149	5.97456	6.30491	5.81827	5.88152	5.59139	6.71258	5.85318	6.70206	5.38796	6.36331
81603	TRIM8	1.572e-08	3.16736e-09	up	2.68973	2.68973	1.42746	9.96867	9.81751	10.1681	9.10501	9.20431	9.46296	9.88721	9.36606	10.0996	10.6016	10.1621	9.42193	8.43352	8.08592	7.97996	8.50262	8.19776	8.69884	8.36605	8.90458	8.25831	8.42876	8.2124	8.06681
93653	ST7-AS1	1.50068e-06	5.18216e-07	up	2.68967	2.68967	1.42743	5.66408	5.87095	6.82353	6.02162	5.2705	6.1528	6.74231	5.86704	7.17223	6.63019	6.55985	6.1662	4.67859	4.50392	5.27823	4.79661	4.88291	4.99062	5.56986	4.01033	4.12669	4.60982	5.19174	5.17284
23221	RHOBTB2	3.1252e-08	6.86908e-09	up	2.68713	2.68713	1.42607	9.42766	9.06907	9.59246	8.67989	8.40984	8.33615	8.55123	8.94137	9.66921	9.32359	8.10855	9.11477	7.71678	7.81808	7.40026	7.4965	7.47537	7.22112	7.6007	7.18992	7.67501	7.71391	7.4433	7.36002
3588	IL10RB	6.07419e-08	1.4495e-08	up	2.687	2.687	1.426	7.37906	6.40512	7.62334	6.52074	6.66282	6.28607	6.44577	6.01129	6.09058	6.61077	6.52835	6.66096	5.34217	5.05575	5.2502	5.48525	5.65791	4.80333	5.07036	4.7091	5.7599	4.80824	5.0144	5.1563
8100	IFT88	1.70197e-10	1.72473e-11	up	2.68433	2.68433	1.42456	8.09963	7.73637	8.39177	8.02405	7.80966	7.79852	7.91625	7.83868	7.84065	8.22829	7.89206	7.43219	6.66602	6.40096	6.61593	6.64381	6.80672	6.66124	6.54261	6.93555	6.54254	6.25304	5.90903	5.93591
25799	ZNF324	2.61563e-08	5.61019e-09	up	2.67884	2.67884	1.42161	6.67419	6.81589	6.40907	6.37286	5.44043	6.71493	6.10874	6.59114	7.2741	6.67988	6.85185	6.60594	5.57391	5.49299	5.07277	4.91364	4.46704	4.98975	5.48843	5.02067	4.97209	5.35338	5.04117	5.09387
9846	GAB2	3.28095e-08	7.2566e-09	up	2.67601	2.67601	1.42008	9.07354	9.42156	8.05216	9.27087	8.90422	8.76817	9.36594	9.23057	9.98369	9.18035	9.7266	9.8778	7.64375	7.93347	7.63661	7.73397	7.83958	7.61424	8.17292	7.72625	7.86388	7.65666	8.03254	7.96062
5153	PDE1B	2.50209e-05	1.1185e-05	up	2.67226	2.67226	1.41806	5.41597	6.07664	5.56017	5.72507	5.59243	5.36853	4.44577	6.36727	4.58182	4.51709	6.32829	6.1662	3.65192	4.25884	4.7244	3.58048	2.98177	4.9028	3.9295	4.55099	3.71833	4.41754	4.39115	4.02084
286319	TUSC1	2.17659e-08	4.57662e-09	up	2.6692	2.6692	1.41641	6.7265	6.68149	7.19633	6.51035	6.59243	6.05659	6.71879	6.23848	7.37948	7.49712	7.25902	7.14971	6.05401	5.73801	5.40606	5.16728	5.42234	5.42108	5.18325	5.43347	5.58268	5.39818	5.00291	5.20016
83719	YPEL3	6.46742e-08	1.55824e-08	up	2.66788	2.66788	1.4157	8.72064	8.26262	9.30977	7.67136	7.84036	7.64155	8.3686	8.52863	8.4768	8.97314	8.63754	8.3721	6.78285	7.00261	7.20863	6.55414	6.62563	6.8532	6.71556	7.42203	7.22277	7.20951	7.28312	6.93473
83861	RSPH3	1.09857e-10	1.05368e-11	up	2.6677	2.6677	1.4156	7.88007	7.40378	7.91223	7.57127	7.46033	7.50239	7.38437	7.50389	7.65001	7.82846	6.91565	7.35581	5.66865	5.67933	6.15969	6.45183	6.18004	6.16452	5.9953	6.24463	6.08828	5.97996	6.11436	6.65448
375133	PI4KAP2	1.48988e-06	5.14263e-07	up	2.66406	2.66406	1.41363	6.40682	6.64893	6.41803	6.62759	7.12848	7.50304	6.89819	6.74955	6.42286	5.75227	7.63255	7.35998	4.86967	4.65584	5.48149	5.4904	5.46281	5.80511	5.39898	5.78868	4.71475	5.10356	6.15928	5.6542
10806	SDCCAG8	3.26992e-10	3.74364e-11	up	2.66378	2.66378	1.41347	8.2283	7.3939	8.65045	7.65319	7.957	7.90486	8.27937	7.41549	7.58545	7.95926	7.58073	7.72914	6.18475	6.43993	6.48896	6.53786	6.3291	6.31027	6.25801	6.45891	6.58806	6.56588	6.40104	6.81266
9194	SLC16A7	1.55952e-06	5.4166e-07	up	2.66346	2.66346	1.4133	6.58336	6.50383	6.53947	7.2014	7.07786	7.1528	6.9197	6.44382	7.1132	6.33737	5.91325	7.32148	5.71766	6.10386	5.76023	5.4892	5.24051	4.72671	5.74388	4.16027	4.92522	5.8911	4.90131	5.48797
59339	PLEKHA2	0.00435399	0.00286826	up	2.66308	2.66308	1.41309	8.58844	7.05285	9.84952	6.49286	6.97094	5.78357	6.9052	7.2751	8.60002	7.14962	6.13564	6.87027	5.46905	6.42883	5.16727	4.99982	5.01991	4.94535	5.15189	6.48118	7.57248	7.2839	5.86367	6.33355
1047	CLGN	5.42058e-08	1.27339e-08	up	2.66109	2.66109	1.41202	8.94384	8.31939	9.19873	8.58652	8.6353	8.456	8.32024	8.73289	9.11685	8.5226	8.56669	9.05016	6.50277	6.50243	7.9556	7.94756	7.80195	7.57106	7.33409	7.19677	7.16425	7.19595	7.07139	7.26118
56965	PARP6	1.33583e-11	8.4953e-13	up	2.65929	2.65929	1.41104	9.79266	9.66928	10.2405	9.74445	9.8971	9.95752	9.83792	9.52681	9.57914	9.9095	10.0992	9.83075	8.16655	7.93892	8.93387	8.32057	8.23719	8.50845	8.34826	8.86041	8.42811	8.52566	8.34421	8.54009
2903	GRIN2A	1.51718e-06	5.25088e-07	up	2.65856	2.65856	1.41064	7.72128	7.62906	7.27433	8.44819	8.83274	8.21252	7.7063	6.92725	7.60972	7.26587	7.35066	7.93559	6.46905	6.572	6.5504	5.90226	5.42234	5.72671	6.19099	6.33529	7.02294	6.81799	6.34197	6.63382
5817	PVR	7.92173e-09	1.4531e-09	up	2.65233	2.65233	1.40726	9.1147	9.12058	8.57746	9.73522	9.71422	9.47328	9.11236	8.33844	9.59825	8.77205	8.86962	9.42621	7.52347	7.58773	7.74016	7.86276	7.53844	7.97489	7.86109	8.16482	7.51164	7.83318	7.48402	7.88301
79720	VPS37B	3.86903e-10	4.56465e-11	up	2.65093	2.65093	1.4065	8.65374	8.70176	8.39709	8.64311	8.5192	8.61646	8.39997	8.4635	9.62514	8.70513	8.80402	8.93719	7.30399	6.97156	7.02526	7.50297	7.4782	7.74754	7.65811	7.36213	7.02538	7.13419	7.2168	7.1622
503538	A1BG-AS1	2.34168e-11	1.65796e-12	up	2.6497	2.6497	1.40583	5.6025	5.3849	5.08818	4.89564	5.44043	5.21077	5.27359	5.33926	6.05956	5.32766	5.64298	5.1662	3.84376	3.77741	4.36894	3.70851	3.98948	3.76297	4.10811	3.84334	3.99811	4.03789	4.03304	4.09016
100996724	LOC100996724	3.93826e-06	1.49513e-06	up	2.64808	2.64808	1.40495	8.95971	8.3128	8.01257	8.582	8.31963	8.23295	8.79977	9.15258	9.66596	8.10043	7.05745	8.49704	7.25276	7.66444	6.89705	6.71175	6.46046	6.84679	6.57981	7.42849	6.97007	7.51488	7.36281	7.14419
23324	MAN2B2	2.01917e-07	5.64499e-08	up	2.648	2.648	1.4049	8.22946	8.02999	7.82601	8.42993	8.12848	8.10811	7.66816	7.85215	7.34363	7.83936	7.13564	6.94326	5.7272	6.12133	6.35769	6.74418	6.15471	6.00323	6.27399	7.37866	6.3244	6.71774	6.46207	6.41019
79175	ZNF343	3.20829e-09	5.11516e-10	up	2.64748	2.64748	1.40462	7.53426	7.39666	6.96704	7.2014	7.35276	7.34835	6.67433	7.24607	6.74796	6.9818	6.41575	7.67854	5.61609	5.37767	5.6527	5.656	5.95496	5.56711	5.37201	5.65607	6.16085	5.5521	6.29724	5.82668
90427	BMF	2.80006e-11	2.06156e-12	up	2.64712	2.64712	1.40442	10.5277	10.3798	10.008	10.496	10.3094	10.3585	10.0703	10.1163	10.1937	10.58	9.943	10.2965	8.94394	9.14254	8.83459	8.62558	8.29196	8.92152	8.46305	9.28738	9.0871	9.03495	9.01593	8.77753
165140	OXER1	1.47207e-06	5.07351e-07	up	2.64499	2.64499	1.40326	5.9901	6.73603	5.78556	6.47516	6.07786	6.44653	5.66816	5.67254	5.72314	6.50949	6.33017	5.87669	3.68048	3.91565	5.22571	5.09223	4.3037	4.89955	5.19868	5.53132	4.5076	4.03692	4.95073	5.1097
8780	RIOK3	4.50033e-10	5.42063e-11	up	2.64376	2.64376	1.40259	10.2254	9.83781	9.97278	9.94082	10.3534	9.83784	9.7859	10.0448	10.5847	9.69724	9.25658	10.2239	8.65034	8.56426	8.23493	8.79847	8.87198	8.89378	8.70447	8.42621	8.58946	8.12535	8.41522	8.65564
4320	MMP11	2.48597e-06	9.06104e-07	up	2.64056	2.64056	1.40084	8.04915	8.44313	7.70588	8.70934	8.16127	9.01879	8.39935	6.96011	8.93734	8.20938	7.7206	7.63229	6.5777	6.36712	7.39942	6.12333	6.41308	6.67021	6.23864	7.26784	6.95015	6.97796	7.21532	6.93572
2581	GALC	1.17024e-08	2.2631e-09	up	2.63948	2.63948	1.40026	9.37343	9.18451	9.2765	9.86947	10.4782	9.87103	9.29544	9.11144	9.44474	9.47393	8.81146	10.0287	7.85606	8.05176	8.13475	8.31156	8.37366	8.34896	8.23774	7.94283	8.04211	7.64494	8.30849	8.16294
27031	NPHP3	1.35635e-12	5.17951e-14	up	2.63792	2.63792	1.3994	8.72034	8.47399	8.92139	8.36218	8.27871	8.3025	8.82016	8.55033	8.4828	8.81286	8.33672	8.59735	6.87092	7.07233	7.22996	6.90866	7.2159	7.0198	6.95497	7.30324	7.56412	7.27347	7.27653	7.17659
401024	FSIP2	1.17589e-06	3.9776e-07	up	2.6374	2.6374	1.39911	7.49204	7.43421	7.2219	7.07782	6.87694	7.17589	7.46666	7.9555	7.34191	7.52461	6.57622	7.59238	6.26319	6.29587	5.70134	5.0605	4.98518	6.0951	5.88841	5.971	5.84401	5.29112	6.62212	6.92886
100996511	LINC01355	0.000328966	0.000180491	up	2.63652	2.63652	1.39864	6.44269	6.05941	7.25522	5.30524	5.07786	6.44653	6.815	6.22087	5.52935	6.6511	6.65022	5.70677	4.36812	3.67388	5.83024	4.55781	4.4427	4.33767	4.39461	4.53276	4.68086	4.01776	6.61817	5.92206
83641	FAM107B	3.95093e-07	1.18723e-07	up	2.63563	2.63563	1.39815	9.89683	9.81589	8.94824	10.2615	10.6628	10.558	10.6251	8.91572	9.08281	9.96863	9.75455	9.96742	8.56794	8.65691	8.6183	8.51166	8.58381	8.21915	8.44013	8.27654	8.32201	8.51768	8.26584	8.69991
3913	LAMB2	8.92642e-08	2.23625e-08	up	2.63469	2.63469	1.39763	11.9349	11.5602	11.513	11.4459	11.2174	10.842	11.2323	11.5962	12.5382	12.0433	10.7358	11.5406	9.90451	10.0394	10.4537	9.9044	9.6734	10.0113	9.72743	10.5581	10.0839	10.2221	10.501	10.3489
51101	ZC2HC1A	6.53174e-11	5.74075e-12	up	2.63422	2.63422	1.39738	9.25998	8.60477	9.07835	8.84864	9.02362	8.71741	8.56347	8.78614	9.47553	9.42361	8.58585	9.35756	7.37153	7.39574	7.50804	7.77043	7.71251	7.65923	7.77595	7.67751	7.35913	7.69611	7.45202	7.57819
210	ALAD	9.57194e-12	5.61089e-13	up	2.63231	2.63231	1.39633	9.467	8.84826	9.60715	8.90649	9.094	9.04485	9.16039	8.89316	9.7272	9.29198	8.82813	9.20294	7.54999	7.66553	7.88696	7.59827	7.81205	8.05655	7.70497	7.88083	7.78298	7.68742	7.89299	7.79703
253190	SERHL2	0.000135479	6.94104e-05	up	2.63002	2.63002	1.39507	5.00353	5.12332	5.13601	5.59954	5.35384	4.94127	5.35921	4.86745	7.41965	4.43733	6.78981	6.4477	3.76803	3.5225	4.89854	4.24318	3.36578	4.27255	4.44099	4.09852	4.13554	3.78365	4.45928	4.74922
90333	ZNF468	2.60965e-07	7.52067e-08	up	2.62902	2.62902	1.39453	8.89376	8.50434	7.91515	9.11887	9.46033	8.58438	9.13693	8.20899	10.0306	9.08406	8.6592	8.88751	7.54448	7.93041	7.18123	7.54604	7.18004	7.54898	7.50313	7.84354	7.31862	7.68914	7.04258	7.42162
441518	RTL8B	5.60139e-10	7.00382e-11	up	2.62894	2.62894	1.39448	8.02052	8.13367	7.9864	7.76903	7.35088	8.21207	8.05392	7.67584	8.17783	8.37418	7.85185	7.27155	6.47067	6.49676	7.12474	6.35104	6.31397	6.13518	6.44226	6.46063	6.4083	6.79882	6.66648	6.47512
178	AGL	4.73024e-08	1.09541e-08	up	2.62394	2.62394	1.39174	10.5768	10.3985	10.8492	11.1566	11.6545	11.1094	10.7346	10.6193	11.5638	9.98936	9.99818	11.1953	9.43213	9.53031	9.34245	9.4886	9.2932	9.33229	9.35844	9.69058	9.44633	9.46274	9.25323	9.51431
727956	SDHAP2	6.6851e-06	2.66113e-06	up	2.62381	2.62381	1.39166	6.39522	6.33876	5.82653	5.33728	5.06544	5.54202	4.66816	6.13505	6.8225	5.80379	5.96404	6.28148	4.25392	4.11984	4.76644	3.59246	4.18966	4.19328	3.96883	4.63752	5.33089	4.9769	4.70052	4.75005
57730	ANKRD36B	6.35031e-09	1.12013e-09	up	2.62194	2.62194	1.39063	7.14291	6.57623	7.22833	7.00226	7.19333	6.79355	6.875	6.8569	6.8399	6.72586	6.44376	7.21887	5.18986	4.67851	6.01547	5.83173	5.93075	6.05275	5.52167	5.54567	5.59629	4.99968	5.45632	5.39058
5372	PMM1	2.28707e-09	3.47832e-10	up	2.62169	2.62169	1.3905	7.59095	7.40393	7.11471	7.39571	8.42025	7.65804	7.44577	6.74451	7.38317	7.38753	7.58681	7.64317	6.15307	5.84438	5.73154	6.1653	6.16378	6.35779	6.48456	5.94661	5.85078	5.85354	6.37501	6.1622
54434	SSH1	2.04124e-08	4.24626e-09	up	2.62067	2.62067	1.38994	10.1379	10.0074	9.40309	10.0939	10.219	9.76481	9.83258	9.87752	10.5786	10.2543	8.57621	9.89114	8.33186	8.57126	8.26455	8.71892	8.56995	8.62141	8.71684	8.48475	8.4231	8.47236	8.38386	8.39824
401720	FIGNL2	9.83886e-08	2.49992e-08	up	2.61895	2.61895	1.38899	9.21135	9.61469	8.63743	9.50889	9.57574	9.83953	9.63559	9.45583	9.07519	9.48481	9.55711	9.38416	8.04423	7.53682	7.60776	8.0925	7.88522	8.64911	7.76304	9.27565	7.79213	7.68465	7.98098	8.00041
340371	NRBP2	7.95604e-07	2.58483e-07	up	2.61419	2.61419	1.38636	9.83664	9.05843	10.5073	9.11805	8.93327	8.76268	9.50094	9.52321	9.93165	9.61714	8.75217	8.77823	7.66869	7.30878	8.2328	7.91276	7.80618	7.88676	7.77633	8.33404	7.82545	7.82181	8.49748	8.61225
285148	IAH1	2.41771e-07	6.90467e-08	up	2.61102	2.61102	1.38461	7.91847	7.31179	8.44285	7.17264	7.3294	7.608	7.31476	7.43195	7.73909	7.87755	7.93808	7.1825	5.77742	5.53334	5.88905	6.74681	6.51198	6.47673	6.92027	6.77195	6.31416	6.169	5.5344	6.00663
5214	PFKP	4.55349e-07	1.39785e-07	up	2.61069	2.61069	1.38443	12.1404	11.7388	12.2168	11.1172	11.6157	10.9998	10.8493	11.5522	12.9957	11.4318	11.0296	11.4711	10.3457	10.3786	10.249	10.0709	9.88203	10.1908	9.94171	10.2702	10.558	10.247	10.2262	10.1853
222389	BEND7	6.72208e-09	1.19559e-09	up	2.60907	2.60907	1.38354	6.916	7.04221	6.6505	6.94815	6.79657	7.10934	7.60803	6.52729	7.38714	7.11045	6.30417	7.09702	5.17675	4.92254	5.42591	5.44853	6.12395	5.88	5.84872	5.32759	5.76989	5.64389	5.68271	5.64396
23113	CUL9	1.65899e-09	2.41453e-10	up	2.60864	2.60864	1.3833	9.10079	9.13689	9.19328	8.80819	8.83031	8.77301	8.52983	8.92721	8.96991	8.96787	8.52757	8.59196	6.84866	6.82451	7.60733	7.65744	7.64551	7.84664	7.53146	7.896	7.67061	6.95184	7.80784	7.46935
651746	ANKRD33B	1.19647e-05	5.01965e-06	up	2.60731	2.60731	1.38256	8.25283	9.25016	7.45267	9.13249	9.25896	8.80594	9.07026	8.74169	10.0889	8.25305	8.92075	9.62241	7.60679	7.52075	7.34785	7.52798	6.82547	7.68569	7.21519	8.4266	7.38421	8.14642	7.1552	7.41719
4192	MDK	3.40782e-11	2.63055e-12	up	2.60729	2.60729	1.38255	12.2252	12.7351	12.224	12.4233	12.2157	12.6164	12.4385	12.185	12.8322	13.253	12.6614	12.3626	11.0306	11.008	11.1476	11.1076	11.2178	11.4274	11.0099	11.1503	11.1175	11.2016	11.3219	10.8415
81615	TMEM163	3.81131e-05	1.76719e-05	up	2.60598	2.60598	1.38182	7.35634	7.67135	7.89059	6.0422	7.14333	6.32789	7.16459	7.31785	7.15486	5.45144	6.91325	8.06432	5.49472	5.62948	5.76023	5.89655	6.30884	6.23997	6.22152	5.44607	4.85919	5.06667	5.61589	5.37698
23452	ANGPTL2	3.12387e-06	1.15904e-06	up	2.60494	2.60494	1.38125	9.22887	8.42729	7.66303	7.70268	8.64554	8.18729	7.55841	7.4191	8.39239	9.324	7.35066	7.62229	6.37334	6.57503	7.01193	6.44604	6.91251	6.56006	6.6108	7.01742	6.85398	7.24989	6.70173	6.63382
37	ACADVL	1.01476e-11	6.03128e-13	up	2.60486	2.60486	1.38121	11.8112	11.4567	11.761	11.5847	11.5236	11.8115	11.9554	11.3581	12.0221	11.6145	11.5208	11.2592	10.2601	9.97416	10.503	10.0027	10.1444	10.1449	10.0457	10.3018	10.3667	10.1008	10.6525	10.6075
11076	TPPP	9.65938e-05	4.82508e-05	up	2.60372	2.60372	1.38058	6.94322	6.09475	7.68075	4.94266	6.47996	6.02541	5.86081	5.67965	6.30974	7.10192	4.91325	5.91622	5.06024	4.75665	4.52717	3.78274	4.69798	4.38976	4.44353	4.55477	5.60245	4.84628	5.41216	5.30769
157638	FAM84B	2.29603e-07	6.5128e-08	up	2.6032	2.6032	1.38029	11.4614	11.7321	10.5714	11.8374	10.9517	11.4081	12.2245	12.3282	12.0709	11.169	11.506	11.9638	10.4965	10.3035	9.78519	10.2453	9.95635	10.2861	10.2809	10.7638	10.2642	10.564	9.7827	9.93244
388561	ZNF761	2.47215e-07	7.08035e-08	up	2.60317	2.60317	1.38027	9.8218	9.50772	9.27253	10.4552	10.8623	10.0659	9.83679	9.09484	10.0282	9.72114	10.2392	10.4833	8.62776	8.56828	8.61551	8.22134	8.12564	7.89562	8.72365	8.59115	8.78865	8.8063	8.77435	9.08744
92949	ADAMTSL1	0.000244311	0.000130977	up	2.59968	2.59968	1.37833	6.93817	4.62645	4.72684	5.42071	6.2247	5.52054	5.94827	4.44221	5.78306	6.2877	4.32829	6.06504	3.78316	4.41084	3.90424	4.28123	5.27371	4.70024	4.34453	2.7705	3.75486	3.86022	4.71068	3.97777
4300	MLLT3	6.41977e-06	2.54492e-06	up	2.59772	2.59772	1.37725	9.61173	8.67181	9.86087	7.71274	8.18937	7.58949	7.88068	8.62818	8.98915	9.00845	7.70333	8.76746	7.35763	7.36588	7.00783	7.15736	7.2432	7.37162	7.00165	7.06682	7.30637	7.26307	6.87317	7.0717
64081	PBLD	1.18637e-07	3.08756e-08	up	2.59506	2.59506	1.37577	6.46487	6.02875	6.36627	6.40452	5.80647	6.51611	5.6197	5.71759	6.53407	7.07533	6.23518	5.78959	4.605	4.20952	5.26054	4.65237	5.04623	4.92914	4.60497	5.51467	4.63235	4.41514	4.83221	5.34709
84265	POLR3GL	6.48829e-06	2.57555e-06	up	2.59462	2.59462	1.37552	8.04342	7.07203	8.83804	6.83575	6.44043	7.12935	7.57505	7.43273	7.83308	7.95302	7.10334	7.06432	5.47877	5.24885	6.1552	6.47155	6.67325	6.34144	6.28072	6.10472	6.31361	5.62352	6.07032	6.05232
25864	ABHD14A	4.54324e-06	1.74622e-06	up	2.59412	2.59412	1.37525	6.68251	6.12619	7.16355	5.85395	5.44043	5.78357	5.55122	5.75709	5.89761	6.82893	5.85185	4.53052	4.60844	4.54568	4.71437	4.86595	4.72162	4.49471	4.71018	4.89972	4.01609	4.59879	4.73489	4.05402
182	JAG1	3.15831e-07	9.26843e-08	up	2.59255	2.59255	1.37437	11.0462	11.2003	11.2235	10.6397	10.256	10.1314	10.6581	11.0213	11.6122	11.9955	10.9478	11.2717	9.59594	9.25762	9.64386	9.45806	9.26589	9.61305	9.15614	10.3303	9.76908	9.90035	9.87469	9.64628
162966	ZNF600	8.72731e-07	2.86264e-07	up	2.59119	2.59119	1.37361	7.20648	7.04297	7.53204	7.36807	7.81668	7.27043	7.71505	6.41613	7.68054	7.54007	8.5214	8.08701	5.94109	6.18236	6.00679	5.75864	5.60124	5.62764	6.07438	6.49657	6.43704	6.52759	6.11108	6.94908
4055	LTBR	0.000177935	9.33166e-05	up	2.58698	2.58698	1.37127	7.09909	6.75857	8.12969	6.24801	5.82017	6.00596	5.7677	6.78009	8.23156	7.68701	7.04088	7.46701	4.7197	4.7825	6.41483	5.45579	5.62632	5.57073	5.14448	5.95345	6.30401	5.15977	5.50867	5.94029
6867	TACC1	1.76478e-07	4.86821e-08	up	2.58697	2.58697	1.37127	8.80834	9.30619	7.95517	9.33743	9.25828	9.01879	10.0492	9.00514	9.56792	9.08023	9.54584	9.80817	7.64762	7.96273	7.6606	7.93165	7.9647	7.53407	8.096	7.52451	8.20607	8.24989	7.54491	7.96281
100526842	RPL17-C18orf32	4.10793e-05	1.91388e-05	up	2.58299	2.58299	1.36904	7.34761	6.93841	9.42827	8.73919	8.73779	8.91575	9.03033	7.12521	8.38833	7.78123	9.32605	8.85523	7.09564	7.00369	7.25295	7.15146	7.21794	7.13217	7.22013	6.71057	6.75262	6.89488	6.82188	6.93096
64764	CREB3L2	1.28696e-07	3.39143e-08	up	2.58265	2.58265	1.36885	10.8759	11.0052	9.90745	11.6404	11.797	11.6249	11.3017	10.4913	11.1267	10.9828	10.4831	11.4882	9.79754	9.85167	9.40425	9.5462	9.66025	9.57835	9.74903	9.73224	9.49737	9.95216	9.75763	9.77173
6655	SOS2	1.90541e-11	1.28396e-12	up	2.57931	2.57931	1.36699	9.21141	8.90606	8.95861	9.06202	9.25919	8.91285	8.9052	8.78022	9.30386	9.56192	8.28248	9.19058	7.53135	7.66015	7.4471	7.60666	7.79163	7.5856	7.64116	7.76697	7.67768	7.72338	7.69171	7.80719
54549	SDK2	8.52966e-05	4.2116e-05	up	2.57915	2.57915	1.36689	9.86263	9.60022	10.3674	9.009	8.99842	8.33652	8.82659	10.4906	9.60629	9.82658	8.77847	8.42787	6.98752	7.01965	8.0116	8.2991	7.94653	8.82303	8.08094	8.95478	7.73944	7.48558	8.31662	8.063
4324	MMP15	2.39695e-09	3.68447e-10	up	2.57894	2.57894	1.36678	11.1228	11.2974	10.911	10.8203	10.6057	10.4909	10.4852	11.0724	11.6172	11.2623	10.844	11.1902	9.41465	9.22294	10.0953	9.55441	9.26303	9.49907	9.30544	10.0022	9.63327	9.83913	9.87044	9.6182
129080	EMID1	2.01917e-07	5.64479e-08	up	2.57751	2.57751	1.36598	7.04363	7.9024	6.5818	8.03618	7.98475	8.00235	7.30242	7.42948	6.75518	7.3159	7.07889	7.60159	5.85039	5.27883	6.13782	6.22409	5.86735	6.41155	6.04463	6.3643	5.82129	5.9018	6.46757	6.27323
80781	COL18A1	3.82501e-08	8.62758e-09	up	2.57653	2.57653	1.36543	13.7003	13.3558	13.9379	13.1776	13.4776	13.037	13.1683	13.1572	13.8339	13.6283	12.4986	13.0592	11.7619	11.7734	12.3417	11.4811	11.5595	11.6764	11.6604	12.3829	12.2254	12.4934	12.1861	12.1044
4664	NAB1	1.00883e-11	5.9885e-13	up	2.57308	2.57308	1.3635	10.3223	9.91451	10.512	9.95305	10.4539	9.97997	10.4568	9.73719	10.4509	10.2333	9.83071	10.348	8.74536	8.95847	9.05687	8.8099	8.87402	8.64555	8.882	8.69921	8.58387	9.1127	8.64983	8.81283
326624	RAB37	0.000174587	9.13405e-05	up	2.57262	2.57262	1.36324	8.53027	7.27309	8.37017	7.09724	7.69677	7.25085	6.815	6.34608	7.71052	8.42654	5.81629	7.32148	5.67464	5.808	6.12869	5.64042	5.66359	5.4041	5.13016	6.75197	6.64702	6.02112	6.70993	6.71579
9706	ULK2	6.39393e-08	1.53863e-08	up	2.57021	2.57021	1.36189	9.19886	8.7704	9.08695	8.40957	8.63682	8.30452	8.76167	8.79357	8.71647	9.52812	8.24342	8.86159	6.83817	6.81931	7.20621	7.88434	7.88708	7.88763	7.77371	7.7554	7.44225	7.01193	7.22249	7.24081
2057	EPOR	7.45628e-10	9.67211e-11	up	2.56951	2.56951	1.36149	8.9106	8.68395	9.44539	8.68336	8.91191	8.62084	8.3462	8.28993	8.62734	8.94009	8.74378	8.4207	7.61543	7.37871	7.66252	6.84179	7.15911	7.03536	7.19292	7.72645	7.2584	7.24196	7.62689	7.54663
1184	CLCN5	6.26504e-08	1.50249e-08	up	2.56926	2.56926	1.36135	9.93052	9.96676	8.8143	9.93567	9.95879	9.59093	10.2549	9.97189	10.8605	10.0656	10.2382	10.6316	8.30945	8.23492	8.5786	8.97078	8.81127	8.68006	8.83145	8.76423	8.62512	8.50851	8.80299	8.76601
445815	PALM2-AKAP2	8.20759e-08	2.02933e-08	up	2.56856	2.56856	1.36096	10.8245	11.1775	10.3884	10.881	10.8032	10.4159	10.8694	10.9938	12.2109	10.7039	10.601	11.457	9.46838	9.74559	9.58102	9.68673	9.83414	9.61172	9.46629	9.56738	9.61416	9.96351	8.88703	9.56923
85014	TMEM141	6.20961e-10	7.86121e-11	up	2.56833	2.56833	1.36083	9.6031	9.57559	9.6445	9.10249	9.60945	8.87752	8.51362	9.05228	9.88002	9.57883	9.32962	9.3899	8.25771	8.02238	7.9246	8.11901	8.06729	7.94369	8.10746	7.7777	7.93336	7.8088	8.04261	7.82234
201134	CEP112	5.01814e-09	8.53009e-10	up	2.56801	2.56801	1.36065	7.69656	6.94144	7.76625	7.07215	6.92725	7.36613	6.92428	7.1955	7.14585	7.87288	6.82014	6.79423	5.58153	5.45219	6.01118	5.77148	6.08731	5.38276	5.69764	5.9365	6.08287	5.84485	6.05798	6.28858
63898	SH2D4A	0.00069598	0.000403007	up	2.56741	2.56741	1.36031	6.39548	7.39248	6.50214	7.1797	7.12848	7.95071	8.2355	7.09224	4.60419	5.45144	8.29407	7.75116	5.32569	5.61956	5.61794	5.67094	5.62288	5.22318	6.01913	5.50747	5.38712	5.91467	5.62208	6.1232
2861	GPR37	2.59061e-05	1.16173e-05	up	2.56696	2.56696	1.36006	8.09234	7.40839	8.7505	7.22277	7.5559	7.65804	8.68099	7.44021	6.92167	8.53045	7.41575	7.81529	6.34706	7.09105	6.0548	6.16686	5.77433	5.85224	5.87291	6.17801	6.58085	7.84544	6.54887	6.85914
400986	ANKRD36C	5.30864e-09	9.087e-10	up	2.56475	2.56475	1.35882	7.154	6.76492	7.36972	7.62996	7.36082	6.81194	7.25653	7.2038	6.87304	6.98133	6.88589	7.10539	4.83623	5.17813	5.85464	5.96927	5.99668	5.87467	5.99992	5.8934	6.18956	5.51587	5.77226	6.01086
2040	STOM	0.00104436	0.000622966	up	2.56244	2.56244	1.35752	9.25877	10.392	8.02076	10.6097	9.48385	10.0124	11.1531	11.1336	10.3295	8.95687	12.1722	11.2728	8.86415	8.99562	8.3925	8.79776	8.34746	8.94206	8.73618	9.17895	8.87691	9.34582	8.89976	9.12814
84144	SYDE2	7.01527e-06	2.80767e-06	up	2.56231	2.56231	1.35745	8.32715	8.51802	6.72684	8.7821	9.10339	8.29748	8.80097	8.96811	8.86839	7.78866	8.56325	9.31809	7.08957	7.24889	6.40449	7.51945	7.45166	7.13952	7.44118	7.39931	6.88817	7.35457	6.91152	6.92481
221143	EEF1AKMT1	5.48447e-10	6.8291e-11	up	2.55893	2.55893	1.35554	5.90358	5.50674	6.38395	6.2014	6.17739	5.9535	6.35266	5.55967	5.56184	5.80427	6.02873	6.32148	4.78838	4.572	4.28275	4.83702	4.82733	4.39259	4.74191	4.7904	4.09957	4.81799	4.45126	4.88757
399687	MYO18A	1.14798e-06	3.87719e-07	up	2.558	2.558	1.35502	11.7415	11.3164	12.0263	10.8427	10.4955	10.6417	10.688	11.1562	12.0011	10.9912	9.96012	10.4505	9.54046	9.7032	9.62825	9.56471	9.2612	9.63285	9.60887	9.75569	9.76831	9.88734	9.87234	9.82769
84248	FYTTD1	4.58986e-10	5.54806e-11	up	2.55587	2.55587	1.35381	9.86688	9.43297	9.59253	9.79133	9.56971	9.65919	9.53334	9.48036	10.16	10.2085	9.35066	10.006	7.93732	8.14179	8.45608	8.7493	8.76038	8.11668	8.86119	8.34579	8.33715	8.27558	8.12609	8.29829
199221	DZIP1L	7.27079e-08	1.77772e-08	up	2.55543	2.55543	1.35357	7.8141	7.56227	7.70073	7.65147	8.30349	8.04899	7.57505	7.17838	8.07982	7.9694	7.74445	7.79043	6.30672	5.16207	6.14336	6.68119	6.79014	6.99528	6.57833	6.38218	6.33669	6.33204	6.67606	6.79172
7678	ZNF124	3.15787e-10	3.60363e-11	up	2.55516	2.55516	1.35342	8.4415	8.03047	7.78627	8.53659	8.87783	8.32747	8.82139	7.92543	8.35906	8.54138	8.55711	8.51241	6.96611	7.12166	7.31701	7.11281	7.00851	7.26836	6.78218	7.21406	6.92974	7.24092	6.5946	6.91996
100507053	LOC100507053	1.97293e-08	4.07777e-09	up	2.55419	2.55419	1.35286	6.45665	6.1776	6.19271	6.68271	7.14087	7.07453	6.81547	6.68286	5.80676	6.51678	5.91325	6.60159	4.64618	4.90561	5.47763	5.03404	5.19709	4.94535	5.12791	5.31482	5.17439	4.93568	5.32951	5.73919
8913	CACNA1G	0.00235697	0.00148773	up	2.55408	2.55408	1.3528	8.36061	8.23446	9.22105	6.60759	6.62805	5.36853	6.38437	8.27072	7.70377	7.99596	6.18627	7.32148	5.8968	5.81135	6.27236	4.94554	5.21013	5.75271	5.3526	7.1057	6.37168	6.94987	5.91631	6.46413
10418	SPON1	0.000375972	0.000208265	up	2.54988	2.54988	1.35043	9.07713	7.72416	8.46519	7.8288	7.39978	7.05659	7.04457	8.75315	9.08004	10.1225	7.49821	7.87107	6.70389	6.94964	6.76723	7.24424	7.20663	7.02665	7.47842	6.30765	5.63024	6.51744	7.13883	6.74519
83539	CHST9	0.000282179	0.000152844	up	2.54973	2.54973	1.35034	7.05474	7.24724	6.23586	8.76335	9.30246	8.46801	8.24036	6.18945	7.52175	7.19116	7.35066	8.12169	6.32934	7.04936	6.53465	6.0995	6.1665	5.68682	6.29515	6.09018	5.85078	6.8623	6.05638	6.46164
9501	RPH3AL	0.00014719	7.5951e-05	up	2.5493	2.5493	1.3501	5.38908	6.2995	4.83376	6.2937	7.03072	6.28097	5.4954	6.18465	6.00795	5.4173	4.94653	6.1662	3.92522	4.06311	3.93281	5.11578	5.00477	5.12668	5.67752	4.56801	4.57697	4.30952	4.91076	2.93338
5914	RARA	7.68893e-09	1.39951e-09	up	2.54602	2.54602	1.34825	8.72035	8.9086	9.61886	8.39068	8.2247	8.461	8.52736	8.53332	9.05193	9.3033	8.22553	8.34542	7.19671	7.29122	7.25191	7.40662	7.51774	7.35757	7.62328	7.08036	7.07258	7.62501	7.29324	7.41585
9806	SPOCK2	0.0153725	0.0109903	up	2.54283	2.54283	1.34643	6.08752	7.78565	5.34833	7.90931	9.36516	9.14618	7.32024	6.12671	4.7111	4.28152	6.49821	7.29173	4.96004	4.97821	5.92572	5.19662	4.74427	5.40478	5.3023	6.19303	5.73671	4.99267	6.19699	6.08312
91179	SCARF2	8.35409e-07	2.72594e-07	up	2.5428	2.5428	1.34642	7.95837	7.91051	8.15602	7.31522	7.2705	7.48147	7.78491	6.85383	8.30831	8.70565	7.5354	7.22961	6.23521	6.50919	6.4579	6.01608	6.31397	5.99565	6.49509	5.68361	6.13902	7.04584	6.88399	6.57723
57553	MICAL3	1.10876e-08	2.1269e-09	up	2.54145	2.54145	1.34565	10.3379	10.2954	11.1497	9.94498	9.60982	9.76846	10.0965	10.091	10.4556	9.87439	9.37814	10.3153	8.68838	8.67564	8.5216	8.66535	8.61603	8.70844	8.64437	9.06369	8.91011	8.90906	9.04095	8.72586
59285	CACNG6	5.44729e-05	2.59495e-05	up	2.54082	2.54082	1.34529	5.36368	6.60749	5.41872	6.01845	5.97094	5.19861	5.89291	6.68304	7.35537	5.78848	4.91325	6.47442	3.96004	3.87741	4.85029	4.36977	4.17442	3.94535	4.59829	5.15517	5.37872	5.13511	5.09782	4.99947
374819	LRRC37A3	2.09184e-06	7.53123e-07	up	2.54068	2.54068	1.34521	5.79505	5.4526	6.18711	5.71526	5.61628	6.38843	6.90268	5.76664	5.05782	5.66636	5.85185	5.40721	3.72176	4.02835	4.19537	4.29362	4.74528	4.01144	4.56385	5.27838	5.15909	4.92617	4.05697	4.68444
92104	TTC30A	4.88952e-10	5.95025e-11	up	2.53949	2.53949	1.34454	7.43313	7.06557	7.21623	6.80774	6.7194	6.9567	6.7677	7.55931	6.71727	7.01716	6.7206	6.87669	5.69423	5.79784	5.84966	5.86159	5.54396	5.53031	5.71276	6.28708	5.41295	5.27872	5.26594	5.48797
9811	CTIF	7.23148e-08	1.76704e-08	up	2.53865	2.53865	1.34406	9.18035	8.86562	9.67579	8.92068	9.11749	9.35044	8.71804	7.93245	9.44255	9.23716	8.10685	8.63342	7.83703	7.65593	7.7182	7.28701	7.528	7.58935	7.43565	7.37359	7.40997	7.78512	7.74786	7.68439
81578	COL21A1	0.00411821	0.00270193	up	2.53789	2.53789	1.34363	9.32107	7.05556	8.49281	6.5447	5.09832	7.02909	7.09424	6.46535	6.96475	9.55996	8.27408	7.69908	6.50975	6.53659	6.63654	6.10393	5.13939	6.07752	5.11983	6.94596	5.84922	6.47737	5.79282	6.28658
153222	CREBRF	3.68353e-09	5.99053e-10	up	2.53713	2.53713	1.3432	8.34462	7.80794	8.40144	8.05155	7.5559	7.44653	7.89423	8.42031	8.14215	8.41945	7.83608	8.30668	6.38888	6.3464	6.29403	6.64988	6.60068	6.75271	6.89676	7.05179	7.16425	6.42187	6.98	6.96128
100505385	IQCJ-SCHIP1	3.61936e-07	1.07559e-07	up	2.53697	2.53697	1.34311	7.61919	7.39773	8.62197	6.87002	7.10845	7.23203	7.67928	7.90106	8.48364	7.56775	6.64432	7.64246	6.44813	6.39375	6.27842	6.2741	6.49717	6.22479	6.10646	6.28218	5.85278	6.15257	6.09764	6.04262
54841	BIVM	6.04875e-09	1.05696e-09	up	2.52951	2.52951	1.33886	8.31972	7.67406	8.64944	7.47094	7.39978	7.7817	8.2996	7.55316	7.53699	7.92394	7.76292	7.98531	6.49322	6.54709	6.85296	6.23172	6.83317	6.67177	6.84641	6.03906	6.35534	6.26076	6.50122	6.65853
104	ADARB1	1.28144e-09	1.80221e-10	up	2.52913	2.52913	1.33864	9.41793	8.63362	9.62638	8.73847	8.58036	8.40806	8.94416	8.84327	9.38077	9.07901	8.46442	8.6752	7.67323	7.47314	7.44756	7.33223	7.46924	7.50193	7.44158	7.86562	7.5484	7.53663	7.65489	7.7835
4189	DNAJB9	1.64059e-09	2.37923e-10	up	2.52901	2.52901	1.33857	8.66607	8.21275	8.54997	8.83575	8.66282	8.46539	8.9052	8.37855	9.06746	8.74354	7.53774	8.84714	7.51699	7.34544	7.09327	7.19662	7.19122	7.06429	7.23281	7.29058	7.11592	7.52391	7.13515	7.1033
25927	CNRIP1	0.000597715	0.000342554	up	2.52615	2.52615	1.33694	6.76438	6.1346	7.78129	5.27609	6.35797	4.52054	5.03073	5.3353	6.21117	7.27762	5.91325	5.40721	4.38802	4.5243	5.29381	4.12639	4.38387	3.53031	4.48506	5.06001	5.50203	5.3297	4.70955	4.63382
163131	ZNF780B	2.60844e-10	2.86037e-11	up	2.5261	2.5261	1.33691	9.05508	8.51015	8.8304	8.75041	8.81771	8.65804	8.52614	8.92388	8.84072	8.51309	8.10965	8.67711	6.99877	6.97378	7.52022	7.3415	7.03331	7.2218	7.42545	7.78433	7.24671	7.27288	7.40681	7.94388
100129034	LOC100129034	4.30295e-11	3.46857e-12	up	2.52528	2.52528	1.33644	9.47391	9.3971	9.49282	9.5067	9.56237	9.69433	9.70787	9.23424	9.12689	9.59038	9.4441	9.57216	7.64652	7.84549	8.07673	8.15872	8.23539	8.19228	8.18826	8.0262	8.1669	7.89283	8.80419	8.53204
26160	IFT172	6.04069e-12	3.20884e-13	up	2.52416	2.52416	1.3358	9.40656	9.00099	9.55069	8.79775	8.93259	9.08014	9.02196	9.13088	8.85401	9.05979	9.12046	8.7009	7.40559	7.25113	7.74287	7.67662	7.88868	7.9234	7.80338	7.81574	7.82671	7.78132	7.7401	7.7715
51274	KLF3	4.9506e-10	6.04297e-11	up	2.52275	2.52275	1.33499	10.1286	10.1971	9.54147	10.4925	10.3895	10.508	10.4801	10.2915	9.98085	10.546	9.90572	10.2422	8.62545	8.74456	8.62469	9.09034	9.3767	8.90223	9.26528	8.48577	8.99792	9.00956	8.77909	8.78204
100526825	INMT-MINDY4	6.49143e-10	8.26621e-11	up	2.51381	2.51381	1.32988	5.7465	5.59595	6.40291	5.33261	5.37261	5.52198	5.70981	5.57812	5.21059	5.88335	5.36743	5.22656	4.33123	4.33127	3.73122	4.63581	4.17582	4.51059	4.23074	4.39228	4.16953	4.07377	4.33192	4.07567
64773	PCED1A	2.40561e-09	3.70136e-10	up	2.51186	2.51186	1.32876	9.19655	9.19492	9.73813	9.02543	9.06343	8.85282	8.82502	8.92159	9.01318	9.45222	9.2731	9.072	7.15908	7.11442	7.94842	7.9845	8.03808	7.91262	8.05399	7.86837	7.80966	7.54304	8.25821	7.99291
7802	DNALI1	4.51177e-09	7.57884e-10	up	2.51088	2.51088	1.3282	8.28661	8.1625	9.42702	8.65455	8.61852	8.43795	8.3686	8.37972	8.92822	8.88443	8.30144	8.25305	7.11135	6.96738	7.24748	7.51151	6.78396	7.48519	6.87291	7.55768	7.50707	7.42882	7.02386	7.26704
25925	ZNF521	8.8639e-07	2.91205e-07	up	2.50981	2.50981	1.32758	9.34714	9.23964	9.44777	8.94588	8.58338	7.87103	8.52501	10.0034	9.14166	9.24448	8.57311	9.41757	7.34918	7.66703	7.23388	7.75059	7.9937	8.24531	7.88489	8.13661	7.61284	7.58034	7.56196	7.39281
64651	CSRNP1	6.23182e-06	2.45939e-06	up	2.50839	2.50839	1.32676	8.33445	8.12119	7.50214	7.30524	8.06232	7.69046	8.15811	7.44091	8.80481	8.9539	7.91325	7.63751	7.26241	7.13426	6.5922	6.50101	6.0386	6.84622	6.05759	7.46749	6.48278	7.32541	6.18687	6.1083
116983	ACAP3	5.42752e-09	9.31873e-10	up	2.50824	2.50824	1.32668	9.65742	9.41999	10.0658	9.39437	9.38341	9.68628	9.70547	8.81536	9.41451	9.81596	8.99646	8.97032	8.17709	8.07214	8.58042	7.90382	7.61523	7.84488	7.83855	8.34867	8.31218	8.2547	8.33159	8.12593
100272228	LINC00894	1.24995e-05	5.27003e-06	up	2.50626	2.50626	1.32554	5.41771	5.15312	6.95259	4.96516	5.69004	5.12081	4.99764	5.90906	5.03696	4.63791	5.46907	5.29173	3.34366	3.39183	4.27206	4.03575	3.95764	4.17472	4.21516	4.3514	4.35909	3.23314	4.77317	4.62772
11152	WDR45	4.31365e-09	7.18835e-10	up	2.50439	2.50439	1.32446	8.39096	8.1836	8.47033	7.84296	7.26647	7.81214	8.18439	7.88615	8.52518	8.67798	8.13238	7.78979	6.8253	7.06316	6.88268	6.98794	6.65699	6.50704	6.90876	6.71056	6.57488	7.06167	6.36765	6.7222
222166	MTURN	3.08594e-08	6.77026e-09	up	2.49973	2.49973	1.32177	9.36463	8.44017	8.95121	9.15212	9.17739	9.14698	8.94827	8.7889	8.68773	8.86014	7.97214	8.48813	7.02115	7.00017	7.65913	7.36822	7.42636	7.6596	7.34453	7.76045	7.48821	7.32759	8.01142	8.04972
728233	PI4KAP1	2.86488e-06	1.05579e-06	up	2.49696	2.49696	1.32018	9.23633	9.53114	8.66643	9.52606	9.84457	9.66185	9.67705	8.58257	9.13546	9.52215	9.82721	9.81791	7.65482	7.55203	7.47406	7.9675	8.21381	8.34785	8.09991	7.55364	7.8091	8.40627	9.14443	8.96324
54828	BCAS3	2.0144e-07	5.62866e-08	up	2.49572	2.49572	1.31946	8.62051	8.91441	7.54179	9.37789	9.09705	9.28607	8.37651	8.82855	8.93293	8.37346	8.84399	9.21234	7.46899	7.53562	6.87693	7.27867	7.52756	7.44228	7.62686	7.7955	7.72533	7.02279	7.7234	7.54809
147949	ZNF583	1.17511e-07	3.05389e-08	up	2.49512	2.49512	1.31911	6.47563	5.86768	6.72128	6.11259	6.12848	6.00596	6.03073	5.90856	6.1411	6.67368	4.91325	6.06432	5.23459	4.74842	4.9186	4.89826	4.80377	4.58921	4.87291	5.22292	4.08942	4.71191	4.49011	4.63382
2199	FBLN2	7.30318e-06	2.93267e-06	up	2.49342	2.49342	1.31813	10.2487	9.77774	9.91159	9.87154	10.1804	8.94008	8.52614	9.32311	10.6205	10.402	9.22916	9.71742	8.01949	8.27598	8.90126	7.92436	8.44003	8.00063	8.18022	8.08238	8.50974	8.86495	9.21462	8.51725
28986	MAGEH1	1.84738e-11	1.23389e-12	up	2.49341	2.49341	1.31812	8.50039	8.00496	8.50214	8.26459	8.2247	8.30713	7.96933	8.00336	8.36318	8.64209	7.91325	8.0287	6.85951	6.96487	7.40504	6.8292	6.97532	6.76553	6.53891	6.80025	6.87587	6.90125	7.18687	6.80374
64857	PLEKHG2	1.97998e-12	8.10407e-14	up	2.49318	2.49318	1.31799	10.7902	10.9587	10.8027	11.3854	11.3111	11.1511	11.1776	10.6336	11.0939	10.9387	10.6904	10.7631	9.55413	9.57344	9.70976	9.88822	9.70126	9.8002	9.82042	9.7356	9.47041	9.58693	9.42582	9.61447
23097	CDK19	6.76837e-08	1.6413e-08	up	2.49089	2.49089	1.31666	9.12823	8.19591	9.34824	8.52333	8.59243	8.243	8.44924	8.98006	8.34004	9.08772	8.13564	8.26901	6.85454	7.09283	6.80035	7.24948	7.49699	7.50933	7.15379	7.78906	7.85255	7.1251	7.48784	7.08109
6662	SOX9	9.41488e-07	3.11474e-07	up	2.49081	2.49081	1.31662	8.3124	8.6997	9.08169	9.08951	7.69677	8.7064	9.83235	8.87643	9.35825	9.08344	9.1227	8.78358	7.69839	7.34777	6.70333	7.43278	7.67027	7.90535	7.48958	8.06001	7.72755	7.96022	7.40344	7.44513
8996	NOL3	0.000104121	5.22847e-05	up	2.49054	2.49054	1.31646	6.99706	6.08263	8.4579	5.44928	5.97094	5.89014	6.25312	6.29138	6.24772	5.65649	6.13564	5.93755	4.38888	4.39325	5.20208	4.44237	5.01679	5.53859	4.50207	4.91496	5.07348	4.75134	5.79739	5.55116
[truncated: 2,607 more rows]
