# Supplementary material for: Disease Modeling and Disease Gene Discovery in Cardiomyopathies: A Molecular Study of Induced Pluripotent Stem Cell Generated Cardiomyocytes
Source: Int J Mol Sci. 2021 Mar 24;22(7):3311. doi: 10.3390/ijms22073311 (PMC8037452; doi:10.3390/ijms22073311)
Supplement: Supplementary file 1 [file ijms-22-03311-s001.zip › Table S4.xlsx]

## Sheet: Supplementary table S4
Table S4: Genes/mRNAs that showed significant differential expression between CMs upregulated transcriptome (2,116 genes) of MACE affected and unaffected sibships.
Entrez ID	Symbol	P-value	Regulation	FC (abs)	FC	Log FC	Normalized Read Count (Log2)
							MACE affected sibship				Unaffected sibship
							CM-4	CM-5	CM-6	CM-7	CM-1	CM-2	CM-3	CM-8	CM-9	CM-10	CM-11	CM-12
3026	HABP2	0.000443295	up	20.1441	20.1441	4.33229	11.464	11.4839	11.6829	11.7557	8.79011	9.21496	4.48583	6.80488	6.69034	5.98988	6.82848	9.31039
5104	SERPINA5	8.06695e-05	up	18.109	18.109	4.17864	10.5715	7.4767	10.4246	10.8318	6.87488	5.88675	6.0708	5.39135	5.76173	6.25276	4.32829	4.61366
29974	A1CF	0.000306627	up	13.6424	13.6424	3.77003	10.2231	9.78225	9.75703	9.99009	7.27441	7.53727	4.73127	5.40723	5.48871	4.49302	6.02873	8.384
2244	FGB	0.000522629	up	13.4602	13.4602	3.75063	12.3113	12.0143	12.3324	13.0414	10.0888	9.9224	8.57715	5.97915	7.71666	8.21946	8.37268	10.5173
3158	HMGCS2	0.00354989	up	13.2262	13.2262	3.72532	10.767	11.7681	10.9897	9.99565	7.83383	9.32413	5.27433	6.04425	5.46446	4.96505	8.8729	9.45941
5345	SERPINF2	2.06366e-05	up	12.5103	12.5103	3.64504	10.7141	10.2592	10.7026	11.2149	8.26207	8.25008	6.98945	5.69561	6.24715	6.66137	6.6174	7.89826
55304	SPTLC3	0.00053594	up	12.0922	12.0922	3.59601	10.3021	10.4486	10.4763	10.0095	7.38234	8.34117	4.34833	5.89413	6.62074	5.86648	6.41575	8.83605
216	ALDH1A1	0.0034638	up	10.7174	10.7174	3.42189	10.5049	12.0625	10.869	10.8417	7.91093	9.47253	6.74065	5.68471	6.42731	5.67745	9.28213	9.98522
259	AMBP	0.000149957	up	10.2573	10.2573	3.35857	10.2097	7.84036	9.93765	10.5994	7.71948	6.64017	7.13348	5.49594	5.61612	5.87027	5.49821	6.33204
5265	SERPINA1	0.00133516	up	9.77045	9.77045	3.28843	14.4809	12.0304	14.4331	15.2932	12.2242	11.8304	11.5925	9.61678	10.0138	10.5955	8.85168	11.4432
140828	LINC00261	0.020777	up	9.66958	9.66958	3.27345	12.4137	12.6529	12.7301	11.2793	9.54394	11.4639	5.27433	8.34975	8.2217	6.5012	10.7377	11.8719
1852	DUSP9	0.00054397	up	9.57466	9.57466	3.25922	9.88518	8.89255	9.73777	9.68736	7.37253	7.70304	5.72684	4.44221	5.45218	5.70602	5.78772	8.1414
727	C5	0.00137501	up	8.51357	8.51357	3.08976	11.3352	11.3131	10.8965	10.7175	8.48862	9.41995	6.0708	8.00611	6.55612	6.67254	8.69391	9.89857
7276	TTR	0.0192749	up	7.87631	7.87631	2.97752	12.8107	13.2211	12.98	11.8249	10.6338	11.86	7.69883	9.27148	7.75425	6.91011	11.401	12.3237
7018	TF	0.000650852	up	7.612	7.612	2.92828	11.0804	10.8576	11.3481	11.9896	9.69162	9.08038	9.50007	6.97743	8.00842	7.91406	6.65022	9.30311
3087	HHEX	0.0185446	up	7.40759	7.40759	2.889	11.2012	11.6459	11.6112	10.3469	8.65174	10.158	5.0264	7.60467	7.69874	6.35331	10.2767	10.7288
3172	HNF4A	0.00366726	up	7.37801	7.37801	2.88323	10.1365	9.77623	10.006	9.66816	7.85587	8.78175	5.27433	5.76151	6.25277	5.42591	7.59507	9.16058
4547	MTTP	0.00281647	up	7.20519	7.20519	2.84904	10.0913	10.0956	9.82432	9.68736	7.84683	8.43133	6.0264	5.97025	5.97414	5.32469	7.61369	9.41757
7429	VIL1	0.0155031	up	6.87877	6.87877	2.78215	10.1531	10.6237	10.4207	9.50899	7.42755	9.15299	4.9806	7.46166	6.93508	4.54795	8.91592	9.73406
174	AFP	0.0125039	up	6.87684	6.87684	2.78174	14.7817	12.7682	14.2945	15.6009	13.0037	12.5405	12.5137	8.96845	9.78094	11.1232	10.9171	13.7892
1806	DPYD	8.80346e-07	up	6.8199	6.8199	2.76975	8.40582	8.41357	8.31928	7.97975	6.02167	5.61033	5.34255	4.63486	5.39072	5.68321	5.10375	6.29173
2243	FGA	0.0041093	up	6.61416	6.61416	2.72556	10.5397	9.957	10.4886	10.7016	9.125	8.87606	7.78129	5.11867	6.34337	6.99695	8.02873	9.29923
338	APOB	0.00201496	up	6.53022	6.53022	2.70713	12.8393	12.6737	12.3251	12.8424	10.5498	11.1559	9.26996	8.18391	9.38588	8.64381	10.4938	12.0208
9806	SPOCK2	0.00514849	up	5.34754	5.34754	2.41887	7.90931	9.36516	9.14618	7.32024	6.08752	7.78565	5.34833	6.12671	4.7111	4.28152	6.49821	7.29173
2147	F2	0.0037947	up	5.17501	5.17501	2.37156	8.68329	8.60603	8.73777	8.30708	6.75801	7.51038	5.34833	5.13842	5.13641	4.70197	7.13564	7.9667
7448	VTN	0.000190474	up	5.06697	5.06697	2.34112	11.4231	11.0325	11.3589	11.1451	9.63748	9.95401	8.19309	7.80285	8.13881	8.78973	8.89976	9.77458
10154	PLXNC1	0.000619455	up	4.94242	4.94242	2.30522	9.66904	8.68835	9.48049	8.82659	7.44276	7.7603	5.3118	7.05783	6.56394	5.78477	7.36248	7.60332
257407	C2orf72	0.00127386	up	4.87423	4.87423	2.28517	8.21213	8.5559	8.48216	8.47245	6.958	7.22534	5.78129	5.57426	5.04125	4.7158	6.32829	7.53966
3263	HPX	0.000703005	up	4.71602	4.71602	2.23757	7.71239	8.22037	8.79733	8.16281	5.88415	7.24542	5.2509	4.80598	5.65459	5.33342	6.87302	6.83773
590	BCHE	0.000166942	up	4.57717	4.57717	2.19446	9.1746	9.26297	9.41293	8.6334	6.98261	6.8977	8.08445	6.7739	5.64431	6.58172	6.75455	7.6929
6926	TBX3	0.0215306	up	4.47274	4.47274	2.16116	11.4957	11.4175	11.6892	10.7686	8.91812	10.4261	6.77272	9.22614	8.98397	7.26086	10.8825	10.982
113220	KIF12	0.0142624	up	4.37089	4.37089	2.12793	8.86277	8.15077	8.43148	7.92776	6.61153	7.90164	4.39564	5.96836	5.02057	4.74454	6.98885	8.09101
223117	SEMA3D	0.00116441	up	4.28886	4.28886	2.10059	10.4189	7.88521	9.58169	9.31963	7.11405	7.2194	7.68461	7.61642	5.93055	6.97845	6.97214	8.09047
50964	SOST	0.00504101	up	4.01674	4.01674	2.00602	8.1559	8.84036	9.42743	8.4077	7.38077	8.07123	4.48583	7.07157	6.12098	6.56497	6.7206	7.19862
27253	PCDH17	0.000478541	up	4.01006	4.01006	2.00362	10.225	10.3073	10.9363	9.62196	8.56418	9.10847	7.67965	7.69443	7.49111	8.25522	7.90964	9.44947
2719	GPC3	0.00145256	up	3.84198	3.84198	1.94185	13.432	11.9366	13.2658	13.4189	10.9106	11.1882	10.4397	12.6235	10.0347	10.9573	10.9282	11.4898
8622	PDE8B	0.000650315	up	3.77347	3.77347	1.91589	7.88119	7.957	8.46539	7.09237	5.60244	7.03197	5.67026	5.97193	4.87995	5.33657	6.45757	6.51412
200010	SLC5A9	0.000780115	up	3.67267	3.67267	1.87683	8.26272	7.97875	6.94875	7.05142	5.68082	5.72443	6.50214	4.42063	6.10751	5.13541	5.57622	6.32148
183	AGT	0.00584035	up	3.59272	3.59272	1.84508	7.59474	6.91436	7.48401	8.6474	6.5482	6.68149	7.28379	5.0099	5.18648	5.13162	4.65022	6.0287
56892	C8orf4	0.0230593	up	3.53627	3.53627	1.82223	8.34476	7.76236	9.09343	9.25313	6.83142	7.07123	5.5637	6.79473	5.07367	5.98779	9.01479	7.99217
5629	PROX1	0.00190888	up	3.50917	3.50917	1.81113	11.3451	10.4744	11.4974	11.0328	9.65059	9.864	8.20631	9.41694	9.81604	8.18967	8.66814	10.3985
8618	CADPS	3.8144e-05	up	3.47985	3.47985	1.79902	10.5322	9.92356	10.3097	10.5294	8.69089	8.91452	8.73642	8.06276	9.05895	7.70504	8.13172	8.89732
7025	NR2F1	0.0280103	up	3.43612	3.43612	1.78078	8.54172	8.52227	9.60331	9.67905	8.14056	7.3068	7.80557	7.25144	5.10538	9.63801	6.41575	6.78293
1004	CDH6	0.0335651	up	3.41364	3.41364	1.77131	10.6922	10.8199	10.9199	10.8429	8.61514	9.90926	7.90292	11.0421	6.38272	8.95412	9.56191	10.011
5168	ENPP2	0.00192301	up	3.35902	3.35902	1.74804	9.80469	9.78367	8.97049	7.6937	7.78826	7.58543	6.97331	7.14815	6.39346	7.15253	7.30557	8.17405
54536	EXOC6	0.0019512	up	3.29948	3.29948	1.72224	9.41143	9.57428	9.57365	9.06048	7.64237	8.47588	6.42215	7.50489	7.36972	6.94648	8.15611	8.9442
6092	ROBO2	0.00355097	up	3.25547	3.25547	1.70287	11.3374	11.66	11.9049	10.9025	10.1346	10.3638	10.0985	8.47205	8.4589	10.2402	9.50634	10.7124
1050	CEBPA	0.00493685	up	3.24817	3.24817	1.69963	8.49181	7.59243	8.53846	8.74955	6.45893	6.97065	6.48583	5.61785	5.46446	6.58818	8.21093	7.35062
23767	FLRT3	0.016975	up	3.24668	3.24668	1.69896	10.7921	11.9701	11.0566	10.177	9.1028	10.393	7.88438	8.49823	8.48751	8.87941	10.1861	10.9683
2151	F2RL2	0.0168882	up	3.14481	3.14481	1.65298	8.48404	9.44043	8.72217	8.32007	7.65857	8.23394	5.72684	6.74076	5.30974	7.58619	7.08317	8.3704
93663	ARHGAP18	0.00818498	up	2.99166	2.99166	1.58095	8.16167	9.25919	8.21555	7.52976	6.45058	6.74562	6.82238	7.01023	5.35	5.80623	7.73768	7.76205
83539	CHST9	0.00114867	up	2.98862	2.98862	1.57948	8.76335	9.30246	8.46801	8.24036	7.05474	7.24724	6.23586	6.18945	7.52175	7.19116	7.35066	8.12169
10841	FTCD	0.0057702	up	2.93118	2.93118	1.55148	8.2968	8.12636	8.06101	8.05845	7.15728	7.62123	7.36561	5.28513	5.97427	5.89015	5.99534	7.38438
55937	APOM	0.037994	up	2.92374	2.92374	1.54782	8.01993	8.2748	7.90679	7.7947	6.85157	7.7757	5.64801	4.99685	5.0763	5.54234	7.47152	8.24762
138046	RALYL	0.00209005	up	2.86873	2.86873	1.52041	7.20484	6.2705	6.59093	7.56125	5.55797	5.04297	4.83376	4.89224	6.28226	4.77506	5.32829	6.37919
2335	FN1	0.015085	up	2.739	2.739	1.45365	17.4222	17.8997	17.0384	16.411	15.7623	16.5657	14.0212	15.5694	16.0538	15.1458	15.7732	17.0222
6886	TAL1	0.00266264	up	2.73097	2.73097	1.44941	6.86812	7.7286	7.14014	7.47552	6.03837	6.53296	5.11202	4.97572	5.19653	5.78338	6.49821	6.69227
57211	ADGRG6	0.00148238	up	2.72022	2.72022	1.44372	11.8147	11.7279	11.8342	11.0342	10.7671	10.5244	9.22533	9.69814	9.89125	10.1281	9.88288	11.155
57520	HECW2	3.46863e-05	up	2.71583	2.71583	1.44139	8.80065	8.57428	9.09343	8.32807	7.00076	7.82421	6.69883	7.47091	6.99138	7.25346	7.28248	7.53966
7075	TIE1	0.00845163	up	2.70786	2.70786	1.43715	7.77271	7.93612	7.24731	7.19396	6.58562	7.03676	4.83376	5.6159	4.96518	6.51673	6.41575	6.8333
604	BCL6	0.00251436	up	2.66385	2.66385	1.41351	9.98069	9.65199	10.3993	9.29544	8.40611	9.1275	8.83927	7.6834	7.73042	7.65381	8.82014	9.08615
1003	CDH5	0.0104118	up	2.63396	2.63396	1.39724	8.78936	9.11599	8.82828	8.15285	7.51054	8.08891	5.72684	6.85333	6.9275	7.37844	7.57622	8.53332
128553	TSHZ2	0.00444557	up	2.63357	2.63357	1.39702	9.23914	8.94293	8.34835	7.44577	7.36712	6.98537	6.67026	7.34869	7.34137	7.46613	5.91325	7.68405
2555	GABRA2	0.00402555	up	2.60193	2.60193	1.37958	7.07368	7.12848	6.84246	6.71879	6.26707	5.33427	6.85168	4.72794	4.92167	5.68004	4.91325	5.79423
90952	ESAM	0.00814919	up	2.58267	2.58267	1.36886	7.23034	7.32361	7.72655	7.3007	6.62725	7.08518	5.0264	5.31525	5.04059	6.36755	5.91325	6.83605
7412	VCAM1	0.0307533	up	2.57974	2.57974	1.36722	9.98393	8.82509	9.62487	10.1369	9.00134	8.91388	7.71872	8.87049	8.69346	6.56497	7.08317	9.35782
79962	DNAJC22	0.00601187	up	2.54412	2.54412	1.34717	7.15768	7.6544	7.51717	7.10874	6.38867	6.66418	5.88438	5.16374	4.87664	5.79222	6.13564	7.19315
57715	SEMA4G	0.000204569	up	2.50269	2.50269	1.32348	9.01065	9.24092	9.10103	8.89198	7.96386	8.3263	8.01809	7.46183	7.19956	7.27276	7.36778	8.29112
101929550	LOC101929550	0.0387056	up	2.47712	2.47712	1.30867	9.49396	8.47722	7.98416	7.62457	6.75578	7.3586	6.54996	5.5175	7.92131	6.39227	7.66814	8.52695
1955	MEGF9	0.000931483	up	2.46054	2.46054	1.29898	8.13531	7.3149	8.52952	7.9269	7.14711	7.06829	5.88438	6.87326	6.07367	6.88846	6.65022	6.83605
2690	GHR	0.00375111	up	2.44743	2.44743	1.29127	7.48313	6.59243	6.19861	6.19172	5.96987	5.71956	4.34833	5.74724	5.30974	5.24305	4.65022	5.61366
2159	F10	0.00237592	up	2.44615	2.44615	1.29051	8.05179	8.47301	7.89219	8.20014	6.84696	7.42605	7.75967	6.07503	6.02509	6.51827	7.02873	7.23033
80177	MYCT1	0.00670849	up	2.44327	2.44327	1.28882	6.75002	7.2705	7.1055	7.10874	5.73485	5.84884	4.83376	4.82468	5.8486	5.58818	6.41575	7.06432
753	LDLRAD4	0.0254782	up	2.42976	2.42976	1.28081	7.38324	6.07786	7.4526	7.815	6.66085	5.86252	5.54996	6.89382	6.30974	4.39114	5.13564	6.40721
10161	LPAR6	0.000483129	up	2.42084	2.42084	1.27551	8.08951	8.32578	8.42743	7.9052	6.79273	7.18444	6.75432	6.94774	6.01492	6.86343	6.97214	7.76205
79848	CSPP1	0.000594633	up	2.3847	2.3847	1.25381	10.5346	10.6744	10.6653	9.85607	9.23862	9.5547	8.74102	8.80812	8.9466	8.78161	9.35619	10.0033
1646	AKR1C2	0.0135771	up	2.37572	2.37572	1.24836	7.55829	5.97094	7.48709	7.33083	5.71124	5.66264	5.972	7.07547	6.44034	4.9229	5.18627	5.73652
6197	RPS6KA3	0.00033639	up	2.33164	2.33164	1.22135	11.3297	11.2937	11.4747	11.038	10.2425	10.1712	9.32122	9.60836	10.2446	10.1768	9.93191	10.8048
80114	BICC1	0.0371384	up	2.302	2.302	1.20289	8.80731	7.61035	8.91971	8.78205	7.96113	7.45999	7.25522	7.41458	8.54031	7.36451	5.32829	7.29173
9469	CHST3	0.000310207	up	2.29778	2.29778	1.20024	9.60088	9.87041	9.62487	9.21395	8.39765	8.7447	7.62632	8.33182	8.31653	8.29686	8.23518	9.06924
3680	ITGA9	0.0177659	up	2.27653	2.27653	1.18684	7.55012	8.31358	7.35484	6.99749	6.72516	7.27868	4.9806	6.65149	6.25619	5.9495	5.91325	7.1825
9420	CYP7B1	0.000874261	up	2.24737	2.24737	1.16824	7.6431	6.99842	7.28607	7.18274	6.49698	6.36822	5.41872	6.24219	6.28918	6.56497	5.32829	6.1662
5990	RFX2	0.0312357	up	2.24525	2.24525	1.16688	7.31721	7.96349	8.1055	6.80057	6.17284	7.44267	6.00368	6.28848	5.02476	5.69494	7.10965	7.30151
23236	PLCB1	0.00861701	up	2.21553	2.21553	1.14765	9.28675	8.61923	9.06073	8.35266	7.53202	7.89033	6.72684	8.17336	7.82975	7.10684	7.37268	8.82571
115677	NOSTRIN	0.0225708	up	2.18536	2.18536	1.12787	7.27834	8.19302	6.64864	6.21836	6.40627	6.00511	5.18648	5.32492	5.56976	5.89643	6.14933	7.11547
23098	SARM1	0.014165	up	2.17621	2.17621	1.12182	8.27883	8.34282	8.79534	7.94694	7.91979	7.73036	7.13493	6.68257	7.35381	8.091	5.88615	6.9547
10079	ATP9A	0.00625756	up	2.06873	2.06873	1.04875	10.4427	10.2129	10.193	9.71256	8.9439	9.67428	8.12359	9.5695	8.7081	9.38114	8.63207	9.69965
56034	PDGFC	0.00186484	up	2.04624	2.04624	1.03298	7.77917	7.42025	7.92653	8.22713	6.78345	6.4767	7.65468	6.71701	6.8947	6.68105	6.13564	7.09909
51294	PCDH12	0.0102898	up	2.04514	2.04514	1.0322	6.48566	6.91436	6.37014	5.1148	5.11942	5.76832	4.72684	5.05693	4.74707	5.77327	4.91325	5.40721
858	CAV2	0.0231588	up	2.04088	2.04088	1.02919	7.6899	8.48229	7.74035	8.34193	7.40632	6.47296	8.01509	5.98974	7.78636	6.95519	6.32829	7.32148
202243	CCDC125	0.0101362	up	2.03714	2.03714	1.02654	8.55981	8.93758	8.81091	7.6937	7.39994	7.81936	7.38677	6.7419	7.18772	6.91453	8.20843	8.13303
90693	CCDC126	0.00304121	up	2.03435	2.03435	1.02457	7.24383	7.5559	7.77969	7.80185	6.30867	6.72591	5.67026	6.4866	6.32194	6.65564	7.13564	7.26136
89876	MAATS1	0.0315902	up	2.03269	2.03269	1.02339	8.23126	8.95921	9.08158	7.97517	7.27616	7.86576	7.73017	7.62408	6.0284	7.26257	7.9276	8.59259
2086	ERV3-1	0.010149	up	2.03182	2.03182	1.02277	9.84029	10.1071	9.4542	9.26382	8.74218	9.16476	7.42728	8.97917	8.57392	8.40203	8.46784	9.39152
5046	PCSK6	0.0411662	up	2.02046	2.02046	1.01468	7.28343	7.47996	7.48401	7.51616	7.48503	6.95594	7.48338	6.00279	4.99121	6.58587	5.91325	5.99217
84960	CCDC183	0.0480646	down	2.00335	-2.00335	-1.00241	9.77949	10.3934	9.43361	9.41356	11.5166	10.0537	11.6303	10.1734	11.4298	11.5352	9.64428	10.0761
2134	EXTL1	0.0369854	down	2.00476	-2.00476	-1.00343	6.08795	6.07786	5.78357	5.75805	6.84719	6.21673	7.55924	7.05423	8.43952	7.01536	5.7206	6.58941
844	CASQ1	0.0159216	down	2.0076	-2.0076	-1.00547	6.22277	4.59243	5.19861	5.70348	5.9916	5.71956	6.38395	7.0462	7.24415	6.08055	6.32829	6.68405
200197	TMEM51-AS1	0.0211211	down	2.01027	-2.01027	-1.00739	5.6899	6.2247	4.89905	6.4853	7.05716	6.48539	7.9953	6.83955	7.13413	6.52615	6.08317	6.53614
8828	NRP2	0.0061129	down	2.01547	-2.01547	-1.01112	11.1025	11.1552	10.1145	10.3009	11.7807	11.4507	11.0691	11.2936	12.5549	12.0525	11.455	11.7786
167410	LIX1	0.0160966	down	2.03442	-2.03442	-1.02462	8.79352	8.50891	8.82855	9.52962	10.2833	9.51869	10.8102	10.0879	9.47575	10.7644	9.57206	9.00579
64084	CLSTN2	0.0196199	down	2.03927	-2.03927	-1.02805	6.99329	8.17935	6.72217	6.9052	8.72743	8.41903	8.63373	7.54375	8.41357	8.96838	7.28248	7.83605
3875	KRT18	0.00114866	down	2.04209	-2.04209	-1.03004	11.457	11.7335	11.6718	12.2079	12.7839	12.6969	13.208	12.0557	12.7195	12.9228	13.4255	12.5687
90625	ERVH48-1	0.0242931	down	2.05354	-2.05354	-1.03811	6.0422	6.6853	6.1528	6.89819	8.23761	6.8441	7.20971	7.13271	7.64801	8.67373	6.41575	7.70024
727956	SDHAP2	0.000519647	down	2.06007	-2.06007	-1.0427	5.33728	5.06544	5.54202	4.66816	6.39522	6.33876	5.82653	6.13505	6.8225	5.80379	5.96404	6.28148
26108	PYGO1	0.00403281	down	2.066	-2.066	-1.04684	7.33498	7.64554	7.19861	7.02431	8.87669	7.97839	8.10855	8.07209	8.81706	9.21449	7.70159	8.01274
84700	MYO18B	0.0282607	down	2.06888	-2.06888	-1.04885	9.97495	9.7548	9.02878	9.58762	10.5897	10.5693	11.4977	10.814	11.7164	9.74617	9.42206	10.7278
10290	SPEG	0.0185686	down	2.08023	-2.08023	-1.05674	9.67443	9.82697	9.67839	9.41571	10.8799	10.49	12.118	10.1595	11.0309	11.0576	9.65669	10.2524
79658	ARHGAP10	0.0249234	down	2.08442	-2.08442	-1.05965	6.70671	7.2902	7.34835	7.90854	8.93893	8.20146	9.36939	7.50434	8.19098	9.24991	8.06976	7.46005
4300	MLLT3	0.0104756	down	2.0879	-2.0879	-1.06205	7.71274	8.18937	7.58949	7.88068	9.61173	8.67181	9.86087	8.62818	8.98915	9.00845	7.70333	8.76746
7456	WIPF1	0.0140421	down	2.09291	-2.09291	-1.06551	8.16873	7.79406	7.97997	9.65334	9.77152	9.18421	9.32224	8.99805	9.0981	10.4179	9.52796	9.39636
1947	EFNB1	0.0214123	down	2.10209	-2.10209	-1.07183	8.24383	8.05186	7.52054	8.05063	9.2181	8.73718	10.1271	9.41863	7.90375	9.89234	8.63207	8.37919
29952	DPP7	0.0286105	down	2.10495	-2.10495	-1.07378	8.97764	9.22726	8.77376	8.95589	10.4036	9.66339	11.3382	8.94459	10.6654	10.675	9.22331	9.54589
139728	PNCK	0.0259753	down	2.12285	-2.12285	-1.086	5.48985	6.26728	5.62391	5.41908	6.10409	6.16574	7.90781	6.97166	7.96922	6.90384	6.08174	6.18418
90673	PPP1R3E	0.010796	down	2.12781	-2.12781	-1.08937	6.04445	5.44043	5.65278	6.00159	7.09588	6.44059	8.28235	7.25157	6.79685	6.55624	6.18627	6.38371
3675	ITGA3	0.028314	down	2.13741	-2.13741	-1.09587	8.63516	8.36853	8.74036	9.57601	10.5914	9.93803	10.8261	9.28129	10.1223	10.7513	8.82014	9.07645
55258	THNSL2	0.0472189	down	2.14465	-2.14465	-1.10074	6.72567	6.0445	6.02788	6.92472	8.23758	8.72888	8.72504	6.54068	6.36735	7.12611	7.23518	7.29068
128077	LIX1L	0.00944517	down	2.1548	-2.1548	-1.10756	7.61104	7.97094	7.84246	7.82081	9.13931	8.43051	9.54112	8.65526	9.72415	9.53842	7.7206	8.60159
9881	TRANK1	0.0275409	down	2.17143	-2.17143	-1.11865	8.55939	8.39646	8.0441	7.71879	9.89462	9.20555	10.157	9.04951	9.51137	10.0022	7.53774	9.0287
652	BMP4	0.0276658	down	2.18216	-2.18216	-1.12576	9.31492	8.15315	8.32789	8.45625	9.20772	9.45642	8.53321	9.50657	10.669	9.06777	10.8039	10.266
728392	LOC728392	0.0200433	down	2.20047	-2.20047	-1.13781	7.24383	6.91436	6.72217	6.71879	8.09498	7.64382	8.60715	8.44061	8.97739	8.51595	7.61369	6.40721
6450	SH3BGR	0.0149074	down	2.20048	-2.20048	-1.13782	6.77663	7.09977	7.00731	7.20732	7.80088	7.65629	9.35646	7.65573	8.84574	8.28269	7.0119	8.67494
2253	FGF8	0.0463087	down	2.20724	-2.20724	-1.14225	6.43909	5.85546	5.83784	5.32024	6.15634	7.21179	6.53956	8.06074	7.22304	5.26501	7.64157	7.94517
9464	HAND2	0.0464438	down	2.21915	-2.21915	-1.15	9.00479	8.87294	8.53596	8.72899	10.5987	9.51817	11.6889	8.98224	10.0251	10.7195	8.89906	9.05368
100128893	GATA6-AS1	0.0240914	down	2.22395	-2.22395	-1.15312	7.19059	7.97959	6.62487	6.88318	8.58173	7.63929	10.0023	7.88978	8.71561	8.07896	7.68935	7.98438
169044	COL22A1	0.030184	down	2.22726	-2.22726	-1.15527	8.54539	8.36853	9.84314	9.28478	10.1409	9.96659	9.8809	10.8591	10.8691	10.7506	8.43681	10.4219
84632	AFAP1L2	0.0171584	down	2.24732	-2.24732	-1.16821	8.52382	8.67417	8.27542	9.09328	10.7694	9.48167	8.87458	8.79549	10.7174	10.5435	9.76208	9.53482
9421	HAND1	0.0094196	down	2.27489	-2.27489	-1.1858	9.64271	10.0899	9.51548	10.7675	11.5714	11.2585	10.5521	9.95455	11.6047	11.5981	11.8823	11.0959
286204	CRB2	0.0250565	down	2.28826	-2.28826	-1.19425	9.14256	8.84188	8.29684	8.36829	10.5734	9.87143	10.4734	9.27981	10.3193	10.8934	8.39438	9.048
9123	SLC16A3	0.0397762	down	2.29304	-2.29304	-1.19726	8.66502	9.82785	8.53846	8.48841	10.8576	9.81184	11.3996	10.1895	10.7173	9.94206	8.60924	9.09047
81706	PPP1R14C	0.0213025	down	2.32416	-2.32416	-1.21671	7.61104	8.49932	7.72217	8.5087	9.25793	9.29005	10.535	9.69859	9.74959	8.1808	8.02873	9.67544
3212	HOXB2	0.012781	down	2.33344	-2.33344	-1.22246	6.49004	6.26486	6.89905	7.96933	8.20544	7.89726	8.68447	6.94492	8.33311	8.98388	8.38314	7.59403
10418	SPON1	0.0204333	down	2.36444	-2.36444	-1.2415	7.8288	7.39978	7.05659	7.04457	9.07713	7.72416	8.46519	8.75315	9.08004	10.1225	7.49821	7.87107
23101	MCF2L2	0.0331736	down	2.36533	-2.36533	-1.24204	7.26253	7.07786	5.55757	6.23623	8.49627	7.12782	7.46983	6.98989	9.00601	8.79766	6.78772	7.5295
1396	CRIP1	0.0291373	down	2.37351	-2.37351	-1.24702	6.64437	6.9853	6.89905	7.49075	8.18902	8.62205	10.3425	7.98399	8.37888	7.54367	7.28248	7.67255
131583	FAM43A	0.027842	down	2.37654	-2.37654	-1.24886	6.0422	4.85546	5.52054	5.18274	6.14711	6.6503	5.11387	6.39461	7.5476	6.06702	7.41575	7.85652
4487	MSX1	0.00388107	down	2.38084	-2.38084	-1.25147	5.65887	5.07786	5.19861	6.50466	6.72576	7.30392	7.01099	6.0778	6.79456	7.09817	7.65022	6.23033
2995	GYPC	0.0087401	down	2.40488	-2.40488	-1.26596	7.44819	8.22081	7.51451	7.95533	9.3734	9.41076	10.1427	8.09355	8.93135	9.74246	8.14847	8.56268
5654	HTRA1	0.000130178	down	2.41599	-2.41599	-1.27261	9.46398	9.54663	9.28607	9.24883	10.8189	10.0073	10.4848	10.28	11.1502	10.6477	11.2649	10.6182
342527	SMTNL2	0.00765828	down	2.43787	-2.43787	-1.28562	7.31273	8.11817	7.44653	8.07998	9.05802	8.55948	10.4577	8.65375	8.12683	9.65535	8.943	8.74569
164284	APCDD1L	0.032312	down	2.44903	-2.44903	-1.29221	6.71443	7.21008	5.78357	5.18274	7.97405	6.50936	7.94527	6.05053	8.71203	7.65733	7.83608	7.43469
92162	TMEM88	0.0124515	down	2.45329	-2.45329	-1.29472	7.81215	7.82509	7.36933	7.93762	9.53062	9.13751	9.5494	7.823	9.73674	10.0061	8.55711	7.90562
91653	BOC	0.00746703	down	2.50652	-2.50652	-1.32569	7.47424	6.69677	7.68492	8.38839	8.45947	9.2329	7.84964	9.73685	8.17273	9.17114	9.41285	9.05853
80320	SP6	0.0431285	down	2.50667	-2.50667	-1.32577	5.8902	6.91436	5.36853	5.94827	7.47901	6.79281	7.33018	6.23848	7.34337	9.7689	7.28248	6.61366
5159	PDGFRB	0.030016	down	2.50965	-2.50965	-1.32749	8.08368	8.88371	7.77028	7.96313	10.5036	9.52239	10.1416	9.43151	8.97085	10.9705	8.23518	8.24593
10186	LHFP	0.0258174	down	2.55832	-2.55832	-1.3552	7.71062	7.53729	7.88511	9.23285	9.65725	8.84196	11.1319	8.38636	8.68189	10.2605	9.52796	9.08553
2615	LRRC32	0.00986437	down	2.56672	-2.56672	-1.35992	8.02405	8.37903	7.1528	7.62899	10.0129	9.31719	9.45685	7.66598	9.01415	10.1528	8.70333	8.92594
5308	PITX2	0.0374143	down	2.63495	-2.63495	-1.39778	7.56961	8.61697	6.81332	7.7677	10.0575	8.55602	9.1994	7.63011	9.83462	10.7456	8.09371	8.60047
57007	ACKR3	0.0348508	down	2.67975	-2.67975	-1.4221	7.22277	7.2247	6.65804	8.08963	9.63764	8.70325	9.26958	6.7486	7.99699	10.2635	9.08318	8.06432
84858	ZNF503	0.0136099	down	2.69879	-2.69879	-1.43231	6.49286	6.44043	6.05659	7.35266	8.11436	7.44521	9.12706	7.83288	7.95178	9.49002	7.30557	6.87669
4055	LTBR	0.000621016	down	2.71091	-2.71091	-1.43878	6.24801	5.82017	6.00596	5.7677	7.09909	6.75857	8.12969	6.78009	8.23156	7.68701	7.04088	7.46701
11209	MST1P2	0.000941205	down	2.71672	-2.71672	-1.44186	6.62401	5.91134	6.58037	6.18346	7.42628	7.69774	7.46609	7.34826	9.04847	8.17211	7.28606	7.68828
269	AMHR2	0.0318493	down	2.73874	-2.73874	-1.45351	6.19134	6.9598	6.29268	6.09959	8.07583	7.68945	9.51877	6.02008	7.72765	9.27039	7.08317	7.32957
6910	TBX5	0.0447435	down	2.74225	-2.74225	-1.45536	7.69755	8.51691	7.81332	8.79154	10.269	9.53695	11.9003	8.84025	8.56511	10.4002	8.04088	9.72874
1277	COL1A1	0.0121735	down	2.83706	-2.83706	-1.50439	11.4564	12.2118	11.1946	12.5584	14.2802	13.0274	14.0821	12.6596	13.4975	14.6283	12.3832	12.3195
114907	FBXO32	0.000289752	down	2.87834	-2.87834	-1.52524	8.15026	8.47017	7.67434	8.12759	9.86371	9.43159	10.4167	9.16813	10.1723	9.65936	8.7795	9.55539
157869	SBSPON	0.0197004	down	2.89789	-2.89789	-1.535	5.88055	6.88521	6.44653	6.61569	8.39491	7.85206	9.43868	6.72823	8.80276	8.98387	7.02873	6.70677
81578	COL21A1	0.0370499	down	2.90291	-2.90291	-1.5375	6.5447	5.09832	7.02909	7.09424	9.32107	7.05556	8.49281	6.46535	6.96475	9.55996	8.27408	7.69908
646300	COL6A4P2	0.00824575	down	2.91086	-2.91086	-1.54145	7.4938	6.51843	6.69174	7.4154	8.56843	7.38413	9.49004	7.34489	9.79196	8.44398	9.04576	8.50112
91373	UAP1L1	0.0112411	down	2.921	-2.921	-1.54646	7.15278	7.99509	6.41172	7.50466	9.08361	8.40084	10.4006	7.64116	9.53948	9.10412	8.39438	7.93598
53844	COPG2IT1	0.0280872	down	2.94074	-2.94074	-1.55618	6.0422	6.72993	6.59093	7.94742	9.29106	7.31127	10.1378	8.74613	7.77554	8.90039	8.11045	6.79776
11117	EMILIN1	0.00209531	down	2.94699	-2.94699	-1.55924	7.90673	7.44043	6.44653	6.21888	8.95619	7.91668	8.90383	8.43353	8.99155	9.32463	7.88288	8.08978
23180	RFTN1	0.000516703	down	2.98959	-2.98959	-1.57995	8.35448	8.69609	8.1615	8.69765	10.1624	9.64452	11.0327	9.41212	10.3959	10.6861	9.37105	9.75433
3741	KCNA5	0.0420365	down	2.9966	-2.9966	-1.58333	5.22277	6.07786	4.78357	5.86081	7.39898	7.40606	8.75908	7.66276	4.7111	8.01373	5.65022	6.9547
78989	COLEC11	0.0151365	down	3.16219	-3.16219	-1.66092	5.42071	5.44043	4.52054	5.10874	7.6035	6.10084	8.1697	5.76104	6.51926	8.37753	5.6033	6.13303
8913	CACNA1G	0.00622179	down	3.17037	-3.17037	-1.66465	6.60759	6.62805	5.36853	6.38437	8.36061	8.23446	9.22105	8.27072	7.70377	7.99596	6.18627	7.32148
8557	TCAP	0.00459441	down	3.38112	-3.38112	-1.7575	5.30524	4.63227	4.52054	5.80061	7.31805	6.26769	8.16206	6.8765	7.79046	6.20268	5.49821	6.46166
6591	SNAI2	0.0192884	down	3.45763	-3.45763	-1.78978	6.59474	7.44043	6.19861	7.4154	9.7277	8.3352	9.82036	6.63635	8.44613	10.3988	8.42632	7.82571
58	ACTA1	0.0164276	down	3.48098	-3.48098	-1.79949	8.31823	9.37484	9.46664	9.66041	11.8781	10.6225	12.112	9.44414	12.9684	10.2386	10.1148	10.6575
7137	TNNI3	0.00569403	down	3.69479	-3.69479	-1.88549	7.3111	7.7783	7.0315	7.19566	8.82911	8.63416	11.1066	8.18991	10.4284	9.61428	8.43639	8.47813
202333	CMYA5	0.00202514	down	3.83669	-3.83669	-1.93986	7.99304	7.69408	8.55175	7.71651	9.63275	9.40506	10.1818	10.0118	11.2437	9.69401	8.32829	10.9323
347730	LRRTM1	0.01746	down	3.98602	-3.98602	-1.99495	7.48475	6.44043	6.44653	5.86081	9.30586	7.5099	9.77191	7.2808	8.65408	10.7463	8.29361	6.86219
1009	CDH11	0.00277894	down	4.01945	-4.01945	-2.007	8.30022	8.96399	7.40806	8.58873	11.3252	9.96053	10.6024	10.8889	10.1691	11.4692	9.31128	8.85143
170689	ADAMTS15	0.0165463	down	4.05687	-4.05687	-2.02037	6.0422	6.79406	5.78357	6.44577	9.32928	7.72728	9.78769	7.22177	8.5595	10.112	6.23518	7.32148
3213	HOXB3	0.00546534	down	4.47605	-4.47605	-2.16223	6.11107	6.91428	6.30797	7.07014	9.78445	8.54852	10.2531	7.5472	8.62412	10.2456	7.71546	7.38622
1271	CNTFR	0.00356913	down	4.68498	-4.68498	-2.22804	6.9808	6.97094	5.19861	6.58873	9.06467	7.95573	10.5348	8.21614	8.02385	9.79013	8.28248	7.43469
1674	DES	0.0129054	down	4.93185	-4.93185	-2.30213	8.63818	8.57428	7.36853	7.64217	11.1649	9.1528	12.576	10.0281	11.5331	11.1257	8.36171	8.92109
5999	RGS4	1.93677e-05	down	5.45958	-5.45958	-2.44879	6.42071	6.59243	6.19861	5.71879	8.90011	8.02182	8.2885	8.13537	9.85633	9.05703	8.30557	8.88668
2331	FMOD	0.0113341	down	5.6398	-5.6398	-2.49564	7.58652	8.43037	5.52054	5.32024	10.3403	9.11735	9.84818	6.78967	10.1915	10.4218	8.13564	8.83605
